# Supplementary material for: Synthesis, crystal structure and Hirshfeld surface analysis of a coordination compound of cadmium nitrate with 2-amino­benzoxazole
Source: Acta Crystallogr E Crystallogr Commun. 2025 May 9;81(Pt 6):482–5. doi: 10.1107/S2056989025004049 (PMC12142408; doi:10.1107/S2056989025004049)
Supplement: Supplementary file 1 [file e-81-00482-sup1.cif]

##############################################################################
#                                                                            #
# This CIF contains the data in a paper accepted for publication in          #
# Acta Crystallographica Section E. It conforms to the requirements of       #
# Notes for Authors for Acta Crystallographica Section E, and has been       #
# peer reviewed under the auspices of the IUCr Commission on Journals.       #
#                                                                            #
# Full details of the Crystallographic Information File format               #
# are given in the paper "The Crystallographic Information File (CIF):       #
# a New Standard Archive File for Crystallography" by S. R. Hall, F. H.      #
# Allen and I. D. Brown [Acta Cryst. (1991), A47, 655-685].                  #
#                                                                            #
# The current version of the core CIF dictionary is obtainable from          #
# ftp://ftp.iucr.org/pub/cif_core.dic.                                       #
#                                                                            #
# Software is freely available for graphical display of the structure(s)     #
# in this CIF. For information consult the CIF software page                 #
# http://www.iucr.org/resources/cif/software.                                #
#                                                                            #
# This file may be used for bona fide research purposes within the           #
# scientific community so long as proper attribution is given to the journal # 
# article from which it was obtained.                                        #
#                                                                            #
##############################################################################
data_I
_audit_creation_method
;
Olex2 1.5
(compiled 2024.02.16 svn.r378c4104 for OlexSys, GUI svn.r6928)
;
_journal_date_recd_electronic     2025-03-31
_journal_date_accepted     2025-05-06
_journal_name_full     'Acta Crystallographica, Section E'
_journal_year     2025
_journal_volume     81
_journal_issue      6
_journal_page_first     0
_journal_page_last     0
_journal_paper_category     GM
_journal_paper_doi     10.1107/S2056989025004049
_journal_coeditor_code     WM5756
_publ_contact_author_name     'Batirbay Torambetov'
_publ_contact_author_address
;
National University of Uzbekistan named after Mirzo Ulugbek, 4 University St.,
Tashkent, 100174,
Uzbekistan
;
_publ_contact_author_email     'torambetov_b@mail.ru'
_publ_contact_author_fax     ?
_publ_contact_author_phone     '+998913042025'
_publ_section_title
;
Synthesis, crystal structure and Hirshfeld surface analysis of a coordination
compound of cadmium nitrate with 2-aminobenzoxazole
;
_publ_section_title_footnote     .
loop_
    _publ_author_name
    _publ_author_footnote
    _publ_author_address
    'Razzoqova, Surayyo' .
;
National University of Uzbekistan named after Mirzo Ulugbek, 4 University St.,
Tashkent, 100174,
Uzbekistan
;
    'Ruzimov, Yodgor' .
;
Khorezm Mamun branch of Uzbekistan Academy of Sciences, 1, Markaz St., Khiva,
220900, Uzbekistan
;
    'Toshov, Akobir' .
;
National University of Uzbekistan named after Mirzo Ulugbek, 4 University St.,
Tashkent, 100174,
Uzbekistan
;
    'Torambetov, Batirbay' .
;
National University of Uzbekistan named after Mirzo Ulugbek, 4 University St.,
Tashkent, 100174,
Uzbekistan
Physical and Material Chemistry Division, CSIR-National Chemical Laboratory,
 Pune 411008, India
;
    'Ibragimov, Aziz' .
;
Institute of General and Inorganic Chemistry, Academy of Sciences of Uzbekistan,
 M. Ulugbek Str 77a, Tashkent 100170, Uzbekistan
;
    'Ashurov, Jamshid' .
;
Institute of Bioorganic Chemistry, Academy of Sciences of Uzbekistan, M. Ulugbek
St, 83, Tashkent, 100125,
Uzbekistan
;
    'Kadirova, Shakhnoza' .
;
National University of Uzbekistan named after Mirzo Ulugbek, 4 University St.,
Tashkent, 100174,
Uzbekistan
;
_publ_section_synopsis
;
The Cd^II^ atom in the title complex [Cd(NO~3~)~2~(2AB)~4~] (2AB is
2-aminobenzaxole; C~7~H~6~N~2~O) has a distorted octahedral coordination
environment. In the crystal structure, several N---H...O interactions lead to
the formation of layers parallel to (001).
;
_chemical_name_systematic
;
Tetrakis(2-aminobenzoxazole-\k<i>N</i>^1^)bis(nitrato-\k<i>O</i>)cadmium(II)
;
_chemical_name_common     ?
_chemical_formula_moiety     'C28 H24 Cd N10 O10'
_chemical_formula_sum     'C28 H24 Cd N10 O10'
_chemical_formula_iupac     '[Cd (N O3)2 (C7 H6 N2 O)4]'
_chemical_formula_weight     772.97
_chemical_melting_point     ?
_space_group_crystal_system     monoclinic
_space_group_name_H-M_alt     'C 1 2/c 1'
_space_group_name_Hall     '-C 2yc'
loop_
    _space_group_symop_operation_xyz
    'x, y, z'
    '-x, y, -z+1/2'
    'x+1/2, y+1/2, z'
    '-x+1/2, y+1/2, -z+1/2'
    '-x, -y, -z'
    'x, -y, z-1/2'
    '-x+1/2, -y+1/2, -z'
    'x+1/2, -y+1/2, z-1/2'
_cell_length_a     15.9012(3)
_cell_length_b     11.0897(2)
_cell_length_c     18.9475(5)
_cell_angle_alpha     90
_cell_angle_beta     109.182(3)
_cell_angle_gamma     90
_cell_volume     3155.70(13)
_cell_formula_units_Z     4
_cell_measurement_reflns_used     4500
_cell_measurement_theta_min     4.8930
_cell_measurement_theta_max     70.7520
_cell_measurement_temperature     293(2)
_exptl_crystal_description     block
_exptl_crystal_colour     colourless
_exptl_crystal_size_max     0.10
_exptl_crystal_size_mid     0.08
_exptl_crystal_size_min     0.06
_exptl_crystal_density_diffrn     1.627
_exptl_crystal_density_meas     ?
_exptl_crystal_density_method     ?
_exptl_crystal_F_000     1560
_exptl_absorpt_coefficient_mu     6.186
_exptl_absorpt_correction_type     multi-scan
_exptl_absorpt_process_details
;
(CrysAlisPro; Rigaku OD, 2020)
;
_exptl_absorpt_correction_T_min     0.01596
_exptl_absorpt_correction_T_max     1.00000
_diffrn_ambient_temperature     293(2)
_diffrn_source     'micro-focus sealed X-ray tube'
_diffrn_radiation_type     'Cu K\a'
_diffrn_radiation_wavelength     1.54184
_diffrn_radiation_monochromator     mirror
_diffrn_measurement_device_type
                         'XtaLAB Synergy, Single source at home/near, HyPix3000'
_diffrn_measurement_device     'four-circle diffractometer'
_diffrn_measurement_method     '\w scans'
_diffrn_detector     'Hybrid Pixel Array Detector'
_diffrn_detector_area_resol_mean     10.0000
_diffrn_reflns_number     12616
_diffrn_reflns_av_R_equivalents     0.0844
_diffrn_reflns_av_unetI/netI     0.0744
_diffrn_reflns_theta_min     4.943
_diffrn_reflns_theta_max     71.112
_diffrn_reflns_theta_full     67.684
_diffrn_measured_fraction_theta_max     0.988
_diffrn_measured_fraction_theta_full     0.992
_diffrn_reflns_limit_h_min     -19
_diffrn_reflns_limit_h_max     19
_diffrn_reflns_limit_k_min     -13
_diffrn_reflns_limit_k_max     13
_diffrn_reflns_limit_l_min     -22
_diffrn_reflns_limit_l_max     23
_diffrn_radiation_probe     x-ray
_refine_special_details     ?
_reflns_number_total     3014
_reflns_number_gt     2324
_reflns_threshold_expression     'I > 2\s(I)'
_refine_ls_structure_factor_coef     Fsqd
_refine_ls_matrix_type     full
_refine_ls_R_factor_all     0.0632
_refine_ls_R_factor_gt     0.0486
_refine_ls_wR_factor_gt     0.1182
_refine_ls_wR_factor_ref     0.1278
_refine_ls_goodness_of_fit_ref     1.013
_refine_ls_restrained_S_all     1.013
_refine_ls_number_reflns     3014
_refine_ls_number_parameters     223
_refine_ls_number_restraints     0
_refine_ls_hydrogen_treatment     constr
_refine_ls_weighting_scheme     calc
_refine_ls_weighting_details
                      'w=1/[\s^2^(Fo^2^)+(0.0631P)^2^] where P=(Fo^2^+2Fc^2^)/3'
_atom_sites_solution_hydrogens     geom
_atom_sites_solution_primary     ?
_atom_sites_solution_secondary     ?
_refine_ls_shift/su_max     0.000
_refine_ls_shift/su_mean     0.000
_refine_diff_density_max     0.556
_refine_diff_density_min     -0.949
_refine_ls_extinction_method
;
SHELXL (Sheldrick, 2015b)
;
_refine_ls_extinction_coef     0.00041(6)
_refine_ls_extinction_expression
                                  'Fc^*^=kFc[1+0.001xFc^2^\l^3^/sin(2\q)]^-1/4^'
loop_
    _atom_type_symbol
    _atom_type_description
    _atom_type_scat_dispersion_real
    _atom_type_scat_dispersion_imag
    _atom_type_scat_source
    'C' 'C' 0.0181 0.0091
                         'International Tables Vol C Tables 4.2.6.8 and 6.1.1.4'
    'H' 'H' 0.0000 0.0000
                         'International Tables Vol C Tables 4.2.6.8 and 6.1.1.4'
    'Cd' 'Cd' 0.1185 4.6533
                         'International Tables Vol C Tables 4.2.6.8 and 6.1.1.4'
    'N' 'N' 0.0311 0.0180
                         'International Tables Vol C Tables 4.2.6.8 and 6.1.1.4'
    'O' 'O' 0.0492 0.0322
                         'International Tables Vol C Tables 4.2.6.8 and 6.1.1.4'
_computing_data_collection
;
CrysAlisPro (Rigaku OD, 2020)
;
_computing_cell_refinement
;
CrysAlisPro (Rigaku OD, 2020)
;
_computing_data_reduction
;
CrysAlisPro (Rigaku OD, 2020)
;
_computing_structure_solution
;
<i>SHELXT</i> (Sheldrick, 2015a)
;
_computing_structure_refinement
;
SHELXL (Sheldrick, 2015b)
;
_computing_molecular_graphics
;
Olex2 (Dolomanov <i>et al.</i>,  2009), MERCURY (Macrae <i>et al.</i>,
2020)
;
_computing_publication_material
;
publCIF (Westrip, 2010)
;
loop_
    _atom_site_type_symbol
    _atom_site_label
    _atom_site_fract_x
    _atom_site_fract_y
    _atom_site_fract_z
    _atom_site_U_iso_or_equiv
    _atom_site_adp_type
    _atom_site_calc_flag
    _atom_site_occupancy
    _atom_site_disorder_assembly
    _atom_site_disorder_group
    Cd Cd1 0.500000 0.24505(3) 0.750000 0.04211(19) Uani d 1 . .
    O O5 0.5198(2) -0.0974(3) 0.6354(2) 0.0633(9) Uani d 1 . .
    O O4 0.5320(2) 0.5949(3) 0.8680(2) 0.0650(9) Uani d 1 . .
    O O1 0.3406(2) 0.2156(3) 0.7009(2) 0.0639(9) Uani d 1 . .
    N N1 0.5181(2) 0.3989(3) 0.8371(2) 0.0461(8) Uani d 1 . .
    N N3 0.5049(2) 0.0945(3) 0.6668(2) 0.0470(8) Uani d 1 . .
    N N5 0.2779(2) 0.2434(4) 0.7254(3) 0.0572(11) Uani d 1 . .
    N N4 0.6112(2) -0.0366(4) 0.7492(2) 0.0625(11) Uani d 1 . .
    H H4A 0.629684 0.016170 0.784177 0.075 Uiso calc 1 . .
    H H4B 0.634011 -0.107721 0.755194 0.075 Uiso calc 1 . .
    O O2 0.2525(3) 0.3475(4) 0.7173(3) 0.1036(16) Uani d 1 . .
    N N2 0.6252(3) 0.5215(4) 0.8094(3) 0.0752(13) Uani d 1 . .
    H H2A 0.645052 0.464034 0.788780 0.090 Uiso calc 1 . .
    H H2B 0.647782 0.592541 0.812309 0.090 Uiso calc 1 . .
    O O3 0.2472(3) 0.1686(5) 0.7563(3) 0.1067(16) Uani d 1 . .
    C C5 0.3927(3) 0.3589(5) 0.8882(3) 0.0590(12) Uani d 1 . .
    H H5 0.386358 0.277102 0.876857 0.071 Uiso calc 1 . .
    C C6 0.4556(3) 0.4272(4) 0.8722(2) 0.0483(10) Uani d 1 . .
    C C13 0.4434(3) 0.0736(4) 0.5961(3) 0.0487(10) Uani d 1 . .
    C C7 0.5601(3) 0.5007(4) 0.8366(3) 0.0527(11) Uani d 1 . .
    C C12 0.3822(3) 0.1470(5) 0.5465(3) 0.0560(11) Uani d 1 . .
    H H12 0.374376 0.226672 0.558271 0.067 Uiso calc 1 . .
    C C1 0.4640(3) 0.5490(4) 0.8903(3) 0.0591(12) Uani d 1 . .
    C C2 0.4121(4) 0.6093(5) 0.9230(3) 0.0768(16) Uani d 1 . .
    H H2 0.418750 0.691342 0.933603 0.092 Uiso calc 1 . .
    C C11 0.3324(3) 0.0975(6) 0.4779(3) 0.0754(16) Uani d 1 . .
    H H11 0.291093 0.145209 0.442908 0.091 Uiso calc 1 . .
    C C14 0.5477(3) -0.0084(4) 0.6863(3) 0.0501(11) Uani d 1 . .
    C C8 0.4530(3) -0.0457(4) 0.5772(3) 0.0595(12) Uani d 1 . .
    C C4 0.3384(4) 0.4174(6) 0.9221(3) 0.0793(17) Uani d 1 . .
    H H4 0.294517 0.373897 0.933595 0.095 Uiso calc 1 . .
    C C3 0.3487(4) 0.5396(7) 0.9391(4) 0.087(2) Uani d 1 . .
    H H3 0.311723 0.575692 0.962182 0.105 Uiso calc 1 . .
    C C10 0.3436(4) -0.0227(7) 0.4611(4) 0.086(2) Uani d 1 . .
    H H10 0.308806 -0.053870 0.415260 0.103 Uiso calc 1 . .
    C C9 0.4051(4) -0.0967(6) 0.5107(3) 0.0831(18) Uani d 1 . .
    H H9 0.413245 -0.176568 0.499456 0.100 Uiso calc 1 . .
loop_
    _atom_site_aniso_label
    _atom_site_aniso_U_11
    _atom_site_aniso_U_22
    _atom_site_aniso_U_33
    _atom_site_aniso_U_12
    _atom_site_aniso_U_13
    _atom_site_aniso_U_23
    Cd1 0.0425(2) 0.0410(3) 0.0463(3) 0.000 0.01946(17) 0.000
    O5 0.068(2) 0.0510(17) 0.074(2) 0.0032(16) 0.0276(18) -0.0150(17)
    O4 0.073(2) 0.0507(18) 0.074(2) -0.0063(16) 0.0271(18) -0.0097(17)
    O1 0.0380(16) 0.081(2) 0.075(2) 0.0023(15) 0.0215(16) -0.0023(18)
    N1 0.0500(19) 0.0458(18) 0.046(2) -0.0011(16) 0.0208(16) -0.0034(16)
    N3 0.0495(18) 0.0491(19) 0.047(2) 0.0014(16) 0.0214(16) -0.0052(16)
    N5 0.0346(17) 0.077(3) 0.060(2) 0.0003(18) 0.0162(17) 0.000(2)
    N4 0.059(2) 0.053(2) 0.075(3) 0.0158(18) 0.022(2) 0.002(2)
    O2 0.100(3) 0.096(3) 0.126(4) 0.050(3) 0.053(3) 0.018(3)
    N2 0.068(3) 0.073(3) 0.094(4) -0.025(2) 0.039(3) -0.017(3)
    O3 0.107(3) 0.113(4) 0.126(4) -0.044(3) 0.074(3) -0.008(3)
    C5 0.063(3) 0.066(3) 0.053(3) 0.001(2) 0.026(2) 0.002(2)
    C6 0.049(2) 0.056(2) 0.041(2) 0.006(2) 0.0149(18) -0.0022(19)
    C13 0.046(2) 0.054(2) 0.049(3) -0.0074(19) 0.0186(19) -0.003(2)
    C7 0.053(2) 0.052(2) 0.051(3) -0.007(2) 0.014(2) -0.007(2)
    C12 0.058(3) 0.067(3) 0.049(3) -0.005(2) 0.025(2) -0.001(2)
    C1 0.062(3) 0.055(3) 0.058(3) 0.008(2) 0.018(2) -0.001(2)
    C2 0.084(4) 0.073(4) 0.077(4) 0.017(3) 0.032(3) -0.009(3)
    C11 0.061(3) 0.106(5) 0.060(3) -0.008(3) 0.019(3) 0.003(3)
    C14 0.046(2) 0.048(2) 0.062(3) 0.0033(18) 0.025(2) -0.004(2)
    C8 0.062(3) 0.058(3) 0.067(3) -0.007(2) 0.031(2) -0.015(2)
    C4 0.075(3) 0.100(5) 0.071(4) -0.005(3) 0.035(3) 0.000(3)
    C3 0.083(4) 0.103(5) 0.084(4) 0.027(4) 0.038(3) -0.017(4)
    C10 0.073(4) 0.114(5) 0.067(4) -0.019(4) 0.019(3) -0.033(4)
    C9 0.079(4) 0.084(4) 0.086(5) -0.016(3) 0.027(3) -0.035(3)
_geom_special_details
;
 All esds (except the esd in the dihedral angle between two l.s. planes)
 are estimated using the full covariance matrix.  The cell esds are taken
 into account individually in the estimation of esds in distances, angles
 and torsion angles; correlations between esds in cell parameters are only
 used when they are defined by crystal symmetry.  An approximate (isotropic)
 treatment of cell esds is used for estimating esds involving l.s. planes.
;
loop_
    _geom_bond_atom_site_label_1
    _geom_bond_atom_site_label_2
    _geom_bond_site_symmetry_2
    _geom_bond_distance
    _geom_bond_publ_flag
    Cd1 O1 2_656 2.418(3) ?
    Cd1 O1 . 2.418(3) ?
    Cd1 N1 2_656 2.325(3) ?
    Cd1 N1 . 2.325(3) ?
    Cd1 N3 . 2.314(3) ?
    Cd1 N3 2_656 2.314(3) ?
    O5 C14 . 1.350(5) ?
    O5 C8 . 1.380(6) ?
    O4 C7 . 1.349(5) ?
    O4 C1 . 1.381(6) ?
    O1 N5 . 1.269(5) ?
    N1 C6 . 1.401(6) ?
    N1 C7 . 1.314(5) ?
    N3 C13 . 1.395(6) ?
    N3 C14 . 1.318(5) ?
    N5 O2 . 1.217(5) ?
    N5 O3 . 1.206(6) ?
    N4 H4A . 0.8600 ?
    N4 H4B . 0.8600 ?
    N4 C14 . 1.322(6) ?
    N2 H2A . 0.8600 ?
    N2 H2B . 0.8600 ?
    N2 C7 . 1.319(6) ?
    C5 H5 . 0.9300 ?
    C5 C6 . 1.365(6) ?
    C5 C4 . 1.396(7) ?
    C6 C1 . 1.390(6) ?
    C13 C12 . 1.375(6) ?
    C13 C8 . 1.392(6) ?
    C12 H12 . 0.9300 ?
    C12 C11 . 1.392(7) ?
    C1 C2 . 1.358(7) ?
    C2 H2 . 0.9300 ?
    C2 C3 . 1.383(8) ?
    C11 H11 . 0.9300 ?
    C11 C10 . 1.396(9) ?
    C8 C9 . 1.363(7) ?
    C4 H4 . 0.9300 ?
    C4 C3 . 1.391(8) ?
    C3 H3 . 0.9300 ?
    C10 H10 . 0.9300 ?
    C10 C9 . 1.381(9) ?
    C9 H9 . 0.9300 ?
loop_
    _geom_angle_atom_site_label_1
    _geom_angle_atom_site_label_2
    _geom_angle_atom_site_label_3
    _geom_angle_site_symmetry_1
    _geom_angle_site_symmetry_3
    _geom_angle
    _geom_angle_publ_flag
    O1 Cd1 O1 . 2_656 164.46(17) ?
    N1 Cd1 O1 . 2_656 87.51(12) ?
    N1 Cd1 O1 . . 104.00(12) ?
    N1 Cd1 O1 2_656 2_656 104.00(12) ?
    N1 Cd1 O1 2_656 . 87.51(12) ?
    N1 Cd1 N1 2_656 . 85.58(18) ?
    N3 Cd1 O1 . . 84.62(12) ?
    N3 Cd1 O1 . 2_656 84.18(13) ?
    N3 Cd1 O1 2_656 . 84.18(13) ?
    N3 Cd1 O1 2_656 2_656 84.63(12) ?
    N3 Cd1 N1 . . 171.33(11) ?
    N3 Cd1 N1 2_656 . 94.01(14) ?
    N3 Cd1 N1 2_656 2_656 171.33(11) ?
    N3 Cd1 N1 . 2_656 94.01(14) ?
    N3 Cd1 N3 2_656 . 87.70(18) ?
    C14 O5 C8 . . 104.7(4) ?
    C7 O4 C1 . . 104.9(4) ?
    N5 O1 Cd1 . . 132.6(3) ?
    C6 N1 Cd1 . . 124.1(3) ?
    C7 N1 Cd1 . . 124.8(3) ?
    C7 N1 C6 . . 104.6(4) ?
    C13 N3 Cd1 . . 127.1(3) ?
    C14 N3 Cd1 . . 124.3(3) ?
    C14 N3 C13 . . 105.1(4) ?
    O2 N5 O1 . . 116.9(5) ?
    O3 N5 O1 . . 120.2(5) ?
    O3 N5 O2 . . 122.9(5) ?
    H4A N4 H4B . . 120.0 ?
    C14 N4 H4A . . 120.0 ?
    C14 N4 H4B . . 120.0 ?
    H2A N2 H2B . . 120.0 ?
    C7 N2 H2A . . 120.0 ?
    C7 N2 H2B . . 120.0 ?
    C6 C5 H5 . . 121.5 ?
    C6 C5 C4 . . 117.0(5) ?
    C4 C5 H5 . . 121.5 ?
    C5 C6 N1 . . 131.8(4) ?
    C5 C6 C1 . . 120.2(5) ?
    C1 C6 N1 . . 108.1(4) ?
    C12 C13 N3 . . 132.4(4) ?
    C12 C13 C8 . . 119.9(4) ?
    C8 C13 N3 . . 107.7(4) ?
    N1 C7 O4 . . 114.8(4) ?
    N1 C7 N2 . . 128.3(4) ?
    N2 C7 O4 . . 116.9(4) ?
    C13 C12 H12 . . 121.2 ?
    C13 C12 C11 . . 117.6(5) ?
    C11 C12 H12 . . 121.2 ?
    O4 C1 C6 . . 107.7(4) ?
    C2 C1 O4 . . 127.7(5) ?
    C2 C1 C6 . . 124.6(5) ?
    C1 C2 H2 . . 122.5 ?
    C1 C2 C3 . . 115.0(6) ?
    C3 C2 H2 . . 122.5 ?
    C12 C11 H11 . . 119.6 ?
    C12 C11 C10 . . 120.8(6) ?
    C10 C11 H11 . . 119.6 ?
    N3 C14 O5 . . 114.5(4) ?
    N3 C14 N4 . . 129.0(4) ?
    N4 C14 O5 . . 116.5(4) ?
    O5 C8 C13 . . 108.1(4) ?
    C9 C8 O5 . . 128.0(5) ?
    C9 C8 C13 . . 123.9(5) ?
    C5 C4 H4 . . 119.5 ?
    C3 C4 C5 . . 121.0(6) ?
    C3 C4 H4 . . 119.5 ?
    C2 C3 C4 . . 122.2(6) ?
    C2 C3 H3 . . 118.9 ?
    C4 C3 H3 . . 118.9 ?
    C11 C10 H10 . . 119.1 ?
    C9 C10 C11 . . 121.8(5) ?
    C9 C10 H10 . . 119.1 ?
    C8 C9 C10 . . 116.0(6) ?
    C8 C9 H9 . . 122.0 ?
    C10 C9 H9 . . 122.0 ?
loop_
    _geom_torsion_atom_site_label_1
    _geom_torsion_atom_site_label_2
    _geom_torsion_atom_site_label_3
    _geom_torsion_atom_site_label_4
    _geom_torsion_site_symmetry_1
    _geom_torsion_site_symmetry_2
    _geom_torsion_site_symmetry_3
    _geom_torsion_site_symmetry_4
    _geom_torsion
    _geom_torsion_publ_flag
    Cd1 O1 N5 O2 . . . . 79.2(6) ?
    Cd1 O1 N5 O3 . . . . -99.7(5) ?
    Cd1 N1 C6 C5 . . . . 26.7(6) ?
    Cd1 N1 C6 C1 . . . . -151.9(3) ?
    Cd1 N1 C7 O4 . . . . 152.3(3) ?
    Cd1 N1 C7 N2 . . . . -27.5(7) ?
    Cd1 N3 C13 C12 . . . . 22.8(7) ?
    Cd1 N3 C13 C8 . . . . -158.9(3) ?
    Cd1 N3 C14 O5 . . . . 159.4(3) ?
    Cd1 N3 C14 N4 . . . . -18.0(7) ?
    O5 C8 C9 C10 . . . . -178.0(5) ?
    O4 C1 C2 C3 . . . . 179.8(5) ?
    N1 C6 C1 O4 . . . . -1.1(5) ?
    N1 C6 C1 C2 . . . . 177.8(5) ?
    N3 C13 C12 C11 . . . . 177.5(5) ?
    N3 C13 C8 O5 . . . . -0.2(5) ?
    N3 C13 C8 C9 . . . . -178.1(5) ?
    C5 C6 C1 O4 . . . . -179.9(4) ?
    C5 C6 C1 C2 . . . . -1.0(8) ?
    C5 C4 C3 C2 . . . . 0.5(10) ?
    C6 N1 C7 O4 . . . . -0.1(5) ?
    C6 N1 C7 N2 . . . . -179.8(5) ?
    C6 C5 C4 C3 . . . . -0.3(8) ?
    C6 C1 C2 C3 . . . . 1.1(8) ?
    C13 N3 C14 O5 . . . . -0.8(5) ?
    C13 N3 C14 N4 . . . . -178.2(5) ?
    C13 C12 C11 C10 . . . . 0.9(8) ?
    C13 C8 C9 C10 . . . . -0.6(9) ?
    C7 O4 C1 C6 . . . . 1.0(5) ?
    C7 O4 C1 C2 . . . . -177.8(5) ?
    C7 N1 C6 C5 . . . . 179.3(5) ?
    C7 N1 C6 C1 . . . . 0.7(5) ?
    C12 C13 C8 O5 . . . . 178.4(4) ?
    C12 C13 C8 C9 . . . . 0.5(8) ?
    C12 C11 C10 C9 . . . . -1.1(9) ?
    C1 O4 C7 N1 . . . . -0.6(5) ?
    C1 O4 C7 N2 . . . . 179.2(4) ?
    C1 C2 C3 C4 . . . . -0.9(9) ?
    C11 C10 C9 C8 . . . . 0.8(9) ?
    C14 O5 C8 C13 . . . . -0.2(5) ?
    C14 O5 C8 C9 . . . . 177.5(5) ?
    C14 N3 C13 C12 . . . . -177.7(5) ?
    C14 N3 C13 C8 . . . . 0.6(5) ?
    C8 O5 C14 N3 . . . . 0.6(5) ?
    C8 O5 C14 N4 . . . . 178.4(4) ?
    C8 C13 C12 C11 . . . . -0.7(7) ?
    C4 C5 C6 N1 . . . . -177.9(5) ?
    C4 C5 C6 C1 . . . . 0.5(7) ?
loop_
    _geom_hbond_atom_site_label_D
    _geom_hbond_atom_site_label_H
    _geom_hbond_atom_site_label_A
    _geom_hbond_site_symmetry_A
    _geom_hbond_distance_DH
    _geom_hbond_distance_HA
    _geom_hbond_distance_DA
    _geom_hbond_angle_DHA
    N4 H4A O1 2_656 0.86 2.26 2.971(5) 140.1
    N4 H4B O2 3_545 0.86 2.28 2.822(6) 121.0
    N2 H2A O2 2_656 0.86 2.11 2.899(7) 152.0
    N2 H2B O3 3 0.86 2.33 2.953(6) 129.3
_shelx_space_group_comment
;
The symmetry employed for this shelxl refinement is uniquely defined
by the following loop, which should always be used as a source of
symmetry information in preference to the above space-group names.
They are only intended as comments.
;
_shelx_estimated_absorpt_T_min     ?
_shelx_estimated_absorpt_T_max     ?
_shelx_hkl_file
;
   0   0   1    0.56    0.49
   0   0   1    1.05    0.56
   0   0  -1    0.13    0.38
   0   0   2 4636.22  454.44
   0   0   2 4386.11  454.75
   0   0  -2 5378.51  454.13
   0   0   2 4684.96  454.41
   0   0  -2 4870.04  454.42
   0   0   3    1.67    1.68
   0   0   3   -0.53    1.71
   0   0  -3    0.24    0.83
   0   0   3    0.41    1.46
   0   0  -3    0.39    1.43
   0   0   4  967.79   92.36
   0   0   4  969.25   92.69
   0   0  -4  961.94   91.32
   0   0   4  953.05   92.35
   0   0  -4  981.30   92.26
   0   0   5    1.41    2.95
   0   0   5    0.73    3.18
   0   0   5    3.69    2.83
   0   0  -5    0.67    2.52
   0   0   6 2434.56  236.44
   0   0   6 2434.59  236.71
   0   0   6 2615.78  236.43
   0   0   7   -1.03    3.64
   0   0   7    1.14    3.30
   0   0   8 1113.18  105.55
   0   0   8 1041.59  105.94
   0   0   9    1.65    4.15
   0   0  10 1065.40  106.96
   0   0  11    2.28    5.73
   0   0 -11   -3.93    5.45
   0   0  12  695.21   70.24
   0   0  12  532.71   63.25
   0   0  12  591.36   64.73
   0   0  13    4.09   11.35
   0   0  13   -2.79    7.01
   0   0  13   -2.95    6.98
   0   0  14  374.80   50.54
   0   0  14  529.24   58.25
   0   0  15    4.58   12.11
   0   0  16  303.63   44.34
   0   0  17    4.24    9.40
   0   0  18  105.02   21.22
   0  -2   0 1145.30  131.84
   0   2   0 1493.91  130.10
   0  -2  -1    3.58    4.35
   0  -2   1    1.20    3.90
   0   2  -1    1.00    1.52
   0   2  -1    3.08    2.02
   0   2   1   -1.40    5.24
   0   2   1    1.91    1.34
   0   2  -2 4838.81  401.04
   0   2  -2 4336.31  400.99
   0  -2  -2 3407.21  401.90
   0  -2   2 3495.15  402.13
   0   2   2 4471.55  400.31
   0   2  -2 4179.25  400.35
   0   2   2 4206.26  403.43
   0   2   2 4405.54  399.70
   0   2   2 4386.06  400.45
   0  -2  -3    2.23    4.76
   0   2  -3    8.34    3.48
   0  -2   3   -3.57    5.18
   0   2   3    1.01    4.56
   0   2   3    1.66    2.19
   0   2  -3    3.53    2.16
   0   2  -3    6.45    2.92
   0   2   3    2.38    2.60
   0   2   3    4.21    2.10
   0   2  -4 5174.89  502.68
   0  -2  -4 4312.07  502.71
   0  -2   4 4923.04  503.55
   0   2   4 6732.18  503.36
   0   2  -4 5325.96  502.07
   0   2   4 5317.20  501.91
   0   2   4 5413.14  502.22
   0   2   4 5611.14  501.51
   0   2   5  209.89   19.49
   0   2   5  170.48   18.67
   0   2  -5  180.93   18.86
   0   2   5  159.57   18.18
   0   2  -5  145.88   19.12
   0   2   6 2007.23  194.10
   0   2   6 1929.13  189.43
   0   2   6 2134.03  190.05
   0  -2   6 2135.13  191.57
   0   2  -6 1815.92  190.10
   0  -2  -6 2007.93  190.38
   0  -2   7    1.71    5.17
   0   2   7    8.82    7.38
   0   2   7   -2.08    3.80
   0  -2   7   10.32    5.24
   0  -2  -7    8.79    4.46
   0   2  -7   16.16    5.10
   0  -2   8 1547.48  141.92
   0   2   8 1792.04  145.19
   0  -2   8 1439.38  140.45
   0   2   8 1374.73  138.41
   0   2  -8 1310.15  139.04
   0  -2  -8 1393.44  139.61
   0  -2   9   76.39   14.32
   0   2   9   98.42   16.75
   0  -2   9   76.36   13.68
   0   2  -9   62.87   11.57
   0  -2  -9   73.11   12.36
   0  -2  10  494.08   55.32
   0   2  10  610.07   58.02
   0  -2  10  475.91   54.79
   0  -2 -10  436.89   53.27
   0   2 -10  537.13   54.33
   0  -2 -11   26.48    8.65
   0  -2  11   30.32   10.46
   0  -2  11   27.81    9.10
   0  -2  12  129.94   22.56
   0   2  12  183.72   26.96
   0  -2  12  150.01   23.46
   0  -2  12  207.16   32.86
   0  -2  12  153.73   24.37
   0   2  12  121.25   23.05
   0   2  12  154.77   22.69
   0  -2  13    3.10    7.78
   0   2  13    6.73    9.33
   0   2  13   10.55    8.82
   0  -2  13   -5.13   13.56
   0  -2  13   -3.45    8.15
   0   2  13   -3.60   11.25
   0   2  13   -3.50    8.27
   0   2  13   -2.74    6.87
   0  -2  14  136.71   24.22
   0   2  14  130.67   24.57
   0   2  14  130.78   24.53
   0  -2  14  186.22   32.09
   0  -2  14  164.04   27.50
   0   2  14   99.76   23.89
   0   2  14  112.40   23.69
   0   2  14  155.55   23.71
   0  -2  15   27.94   10.71
   0   2  15   25.56   12.34
   0   2  15   40.33   14.48
   0  -2  15   31.32   16.71
   0  -2  15   25.35   15.40
   0   2  15   48.21   15.06
   0   2  15   81.42   18.10
   0   2  15   48.80   13.23
   0   2  16   81.53   21.34
   0  -2  16   98.51   22.46
   0  -2  16  149.88   28.46
   0   2  16  145.85   25.35
   0   2  16  122.00   23.02
   0   2  16   99.49   21.41
   0   2  17   25.19   13.17
   0   2  17   10.15    9.87
   0  -2  17   12.73   11.82
   0   2  17    7.94    9.46
   0   2  18   60.34   16.82
   0  -2  18   70.96   17.65
   0   2  18   98.74   20.53
   0   2  19    8.87    9.61
   0   2  20   53.17   13.26
   0   2  21   -3.59    5.61
   0  -2  21    3.28    5.14
   0  -4   0  220.60   26.60
   0   4   0  121.83   22.31
   0  -4   1  234.21   30.04
   0  -4  -1  233.65   29.15
   0   4   1  163.24   26.17
   0  -4   2 3400.49  317.02
   0  -4  -2 3281.59  315.47
   0   4   2 3267.75  309.77
   0   4  -2 3548.09  310.45
   0   4   2 2772.24  313.23
   0   4  -3  431.45   48.57
   0  -4   3  493.35   55.30
   0  -4  -3  407.26   51.89
   0   4  -3  514.02   49.39
   0   4   3  480.70   51.78
   0   4  -3  514.14   49.01
   0   4   3  487.82   48.40
   0  -4   4 3333.68  301.60
   0  -4  -4 2413.48  296.36
   0   4  -4 3159.51  294.62
   0   4   4 3072.57  294.07
   0   4   4 3510.41  297.18
   0   4  -4 3269.17  295.25
   0   4  -5  298.04   34.49
   0   4   5  326.00   34.18
   0   4  -5  345.87   34.72
   0   4   5  366.80   35.82
   0   4   5  246.34   36.81
   0   4   6 1202.01  124.27
   0   4  -6 1254.35  124.64
   0   4   6 1146.31  127.87
   0   4   6 1439.60  125.14
   0   4  -6 1318.64  124.45
   0   4  -7   34.63    8.21
   0   4   7   26.54    7.02
   0   4  -7   30.46    7.23
   0   4   7   23.63    9.91
   0   4  -7   24.31    6.41
   0   4  -8   77.00   13.98
   0   4   8   91.89   16.78
   0  -4   8   94.19   15.57
   0  -4  -9  182.29   25.03
   0  -4   9  177.41   25.86
   0   4   9  227.87   29.72
   0  -4   9  219.82   29.55
   0  -4  10  311.51   43.34
   0  -4  10  312.57   40.50
   0  -4  10  370.47   42.01
   0  -4  10  288.21   37.58
   0  -4 -10  308.02   37.13
   0   4  10  385.69   41.82
   0   4  10  265.38   37.78
   0   4  10  280.59   36.37
   0  -4  11   89.58   22.12
   0   4  11  100.16   19.76
   0  -4  11   84.04   19.66
   0  -4  11  103.97   18.29
   0  -4 -11   84.60   16.42
   0  -4  11   60.11   17.50
   0   4  11   87.28   18.10
   0   4  11   98.11   18.70
   0   4  11  100.05   16.97
   0  -4  12  353.78   47.03
   0  -4  12  389.77   49.31
   0  -4  12  356.72   45.03
   0   4  12  367.11   44.80
   0  -4  12  290.51   40.69
   0  -4 -12  289.84   40.49
   0   4  12  412.07   44.95
   0   4  12  295.04   42.51
   0   4  12  334.20   41.15
   0  -4  13    4.24   12.28
   0   4  13    7.35   11.08
   0  -4  13   -3.88    9.18
   0  -4  13    9.86    9.11
   0  -4 -13    3.11    4.50
   0  -4  13   -4.83   12.76
   0   4  13   -3.74    9.88
   0   4  13    2.89    7.26
   0   4  14  279.09   43.64
   0   4  14  360.70   48.18
   0   4  14  397.19   48.99
   0   4  14  471.13   52.11
   0  -4  14  468.96   55.62
   0  -4  15   -5.14   14.90
   0   4  15    3.92   10.37
   0   4  15   -3.75   10.39
   0   4  15   -4.14   12.48
   0   4  15    3.01    7.13
   0  -4  16  222.66   35.62
   0   4  16  237.81   33.60
   0   4  16  225.92   32.66
   0   4  16  181.16   32.28
   0   4  16  162.79   27.18
   0   4  17   35.00   14.78
   0  -4  17   68.61   18.93
   0   4  17   82.26   18.46
   0   4  17   55.59   16.95
   0  -4  18   96.54   19.52
   0   4  18   91.63   19.52
   0  -4  19   -2.45    7.67
   0   4  19   -6.36    9.21
   0   4  20   84.20   15.32
   0  -4  20   55.53   11.94
   0   4  20   80.43   15.62
   0   6   0 1647.80  188.84
   0  -6   0 2445.04  197.74
   0   6   1  218.74   31.55
   0   6   1  270.80   29.12
   0   6  -1  166.46   30.30
   0   6   1  227.57   31.37
   0   6  -1  235.55   31.24
   0  -6   1  319.00   39.05
   0  -6  -1  250.70   35.64
   0   6   2  271.72   33.02
   0   6   2  285.97   29.70
   0   6  -2  296.72   30.07
   0   6  -2  206.80   30.21
   0   6   2  237.44   31.48
   0  -6  -2  270.78   36.13
   0  -6   2  264.11   38.44
   0   6   3    5.12    4.66
   0   6   3    7.45    7.58
   0   6  -3   21.56    6.82
   0   6   3   15.45    8.42
   0   6  -3   20.99    8.12
   0  -6  -3   33.34   12.83
   0  -6   3    4.16   12.58
   0   6   4   29.14    7.45
   0   6   4   51.70   12.08
   0   6   4   13.23    9.04
   0   6  -4   31.91    9.00
   0   6  -4   45.36    9.52
   0   6   4   27.11   10.08
   0  -6   4   43.37   16.86
   0  -6  -4   24.13   10.18
   0   6  -5    9.90    5.78
   0   6  -5    3.61    4.33
   0   6   5    8.41    6.61
   0   6   5   13.83    8.04
   0   6  -6  419.30   49.92
   0   6   6  470.25   53.54
   0   6  -6  438.94   49.55
   0   6   6  529.30   51.45
   0  -6   7    4.21   12.18
   0  -6   7   11.83    8.57
   0   6   7    2.73    6.85
   0   6  -7   -2.09    5.80
   0   6   7    3.06    7.23
   0   6   7   -1.92    4.25
   0   6   7   -2.09    5.25
   0   6   8 1129.58  121.38
   0   6   8 1220.80  124.25
   0   6   8 1294.05  126.38
   0  -6   8 1114.25  124.87
   0  -6   8 1507.19  134.87
   0  -6   9   15.21   15.86
   0  -6   9    3.63    9.61
   0  -6   9   -3.56    8.41
   0  -6   9    5.54    6.56
   0  -6  -9    2.62    5.36
   0   6   9   10.07    8.42
   0   6   9   -2.43    6.09
   0  -6  10  258.59   38.92
   0  -6  10  313.80   39.79
   0  -6  10  260.24   35.82
   0  -6 -10  292.36   36.01
   0   6  10  309.70   39.82
   0   6  10  243.21   34.01
   0  -6  11   35.31   15.97
   0  -6  11   60.56   15.93
   0   6  11   58.79   15.24
   0  -6  11   75.32   15.16
   0  -6 -11   62.19   14.35
   0   6  11   73.12   14.98
   0   6  11   47.80   14.57
   0   6  11   27.85   10.75
   0   6  12  282.46   38.60
   0   6  12  324.02   41.64
   0   6  12  376.47   42.42
   0  -6  12  228.98   37.70
   0  -6  12  446.24   50.02
   0   6  13    8.90    8.61
   0  -6  13    9.87    7.80
   0   6  13    7.33    9.71
   0   6  13   -3.46    8.70
   0   6  14   26.40   10.67
   0  -6  14   20.48   10.84
   0   6  14   53.57   17.56
   0   6  14   56.70   16.16
   0   6  14   53.44   14.38
   0  -6  14   43.15   16.49
   0   6  15    2.79    7.76
   0  -6  15   -3.40    8.99
   0   6  15    3.53    8.87
   0   6  15    3.78   10.01
   0   6  15    7.63   10.59
   0  -6  15  -15.08   12.62
   0   6  16  100.17   20.92
   0   6  16   94.29   20.30
   0   6  16   71.38   15.63
   0  -6  16  105.06   19.35
   0  -6  16   71.76   16.74
   0  -6  17   -2.46    6.83
   0   6  17   -3.46   10.04
   0   6  17   -6.63    6.14
   0  -6  17   -2.47    7.46
   0   6  18  120.16   20.34
   0  -6  18   78.42   15.20
   0  -6  19    3.19    4.62
   0   6  19    2.14    6.22
   0   6  19    2.26    6.56
   0   8   0  668.02   70.78
   0   8   0  611.15   69.51
   0   8   0  673.97   68.96
   0   8   0  651.86   70.93
   0  -8   0  562.80   73.79
   0  -8   1  111.74   24.00
   0  -8  -1   90.60   22.10
   0   8   1   52.02   16.58
   0   8  -1   98.75   19.17
   0   8   1  140.09   19.40
   0   8  -1  118.54   18.59
   0  -8   1  108.06   18.66
   0   8   1  111.97   19.80
   0   8   1  140.17   20.63
   0   8  -1  125.38   20.76
   0   8   2  645.11   70.38
   0   8   2  699.66   71.16
   0   8  -2  665.52   69.57
   0   8   2  662.82   71.68
   0   8  -2  603.73   70.16
   0  -8   2  519.56   73.36
   0  -8  -2  578.76   74.17
   0   8   2  784.79   72.65
   0  -8   2  631.49   70.26
   0   8   3  127.01   21.12
   0   8  -3  108.45   19.56
   0   8  -3  124.67   20.21
   0   8   3  121.88   21.44
   0  -8  -3  133.77   24.76
   0  -8   3  152.36   27.51
   0   8   3  159.64   22.88
   0  -8   3  139.94   22.26
   0   8   4  530.55   57.23
   0   8   4  503.56   57.37
   0   8  -4  524.68   56.63
   0  -8  -4  455.54   59.01
   0  -8   4  564.50   64.76
   0   8   4  671.41   59.72
   0  -8   4  359.78   55.53
   0  -8   5   24.00   10.79
   0   8  -5   10.49    7.81
   0   8   5   37.34   10.85
   0   8   5    7.95    7.23
   0   8   5   42.31   10.98
   0  -8   6   90.99   18.33
   0   8   6   73.82   15.68
   0   8   6   61.67   14.23
   0   8  -6   74.54   14.83
   0   8   7   79.65   16.32
   0  -8   7   64.73   15.54
   0   8   7   99.66   17.20
   0   8   8   79.25   16.61
   0  -8   8  107.90   19.53
   0  -8   8   60.73   15.45
   0   8   8   89.62   16.47
   0   8   9    5.82    7.32
   0  -8   9    5.80    7.68
   0  -8   9    3.30    7.83
   0   8   9    5.32    5.91
   0  -8  10  271.75   37.07
   0   8  10  293.93   37.32
   0  -8  11   15.98   10.17
   0   8  11   23.75    9.79
   0  -8  12  144.87   24.95
   0  -8  12  139.00   24.43
   0   8  12  150.51   23.62
   0  -8  13   15.94   10.01
   0  -8  13   16.36   10.63
   0   8  13    2.73    6.91
   0  -8  14   98.62   19.71
   0   8  14   96.86   17.53
   0  -8  15   -5.42    9.06
   0   8  15    4.31    5.98
   0  -8  16   35.20    9.88
   0   8  16   31.78    8.27
   0  -8  17    8.23    6.05
   0  10   0   46.55   11.86
   0  10   1   29.83    9.30
   0 -10   1   14.89    9.55
   0  10   2  161.33   23.20
   0 -10   2  128.81   22.97
   0  10   3   17.84    8.19
   0 -10   3   23.93   10.48
   0  10   4  425.91   47.55
   0 -10   4  381.09   48.04
   0  10   5   17.96   10.12
   0 -10   5    5.23    6.27
   0 -10   5   20.21   10.01
   0  10   6  675.97   64.86
   0 -10   6  525.07   63.50
   0 -10   6  544.45   62.92
   0  10   7    2.49    6.90
   0 -10   7   -2.53    6.35
   0 -10   7    2.70    8.46
   0  10   8  175.32   23.44
   0 -10   8  146.97   23.70
   0 -10   8  148.69   23.17
   0  10   9   13.65    7.93
   0 -10   9   14.57    7.69
   0 -10   9   10.19    7.48
   0  10  10   39.90   10.99
   0 -10  10   61.35   13.17
   0 -10  10   54.53   12.32
   0 -10  11    2.28    6.89
   0 -10  12   37.82    9.21
   0 -10  12   21.22    8.75
   0 -10  13  -10.49    6.07
   0 -10  13   -3.68    5.80
   0 -10  14   54.12   10.27
   0 -10  14   58.37   10.79
   0  12   1   20.44    6.95
   0  12   2  119.95   17.17
   0 -12   2  104.44   18.09
   0  12   3    8.78    5.63
   0 -12   3   22.07    7.92
   0  12   4   34.84    8.94
   0 -12   4   40.18    9.82
   0  12   5   27.21    7.58
   0 -12   5   11.99    6.48
   0  12   6   17.83    6.60
   0 -12   6   20.52    6.67
   0  12   7    6.00    4.52
   0 -12   7    1.61    4.04
   0 -12   7   -1.72    5.57
   0  12   8   46.81    9.40
   0 -12   8   56.23   10.52
   0 -12   8   68.70   10.85
   0 -12   9   13.58    4.99
   0 -12   9   13.81    5.57
   0 -12  10   37.05    7.54
  -1   1  19   68.01   16.57
  -1   1  18   22.59   11.87
  -1  -1  18    7.45    9.45
  -1   1  18   19.85   11.49
  -1  -1  17   32.78   14.10
  -1   1  17   39.92   13.76
  -1   1  17   34.12   13.18
  -1  -1  16   -4.27   10.12
  -1   1  16    4.08    9.06
  -1  -1  16    4.65   11.68
  -1   1  16  -13.48    9.79
  -1   1  15  370.92   47.59
  -1  -1  15  400.54   50.85
  -1   1  15  451.10   51.74
  -1  -1  15  437.36   54.29
  -1  -1  15  300.80   47.06
  -1   1  14   19.92   12.47
  -1  -1  14    8.00   11.58
  -1  -1  14    4.81   12.07
   1  -1 -14   17.45    9.10
  -1   1  14   -3.03    8.02
  -1  -1  14   -3.58    8.47
  -1  -1  13  700.34   69.72
   1   1 -13  469.84   63.65
  -1   1  13  614.38   70.81
  -1  -1  13  672.27   70.79
  -1  -1  13  719.84   76.29
  -1   1  13  594.71   65.32
  -1  -1  12  118.47   17.53
   1   1 -12   88.13   16.67
  -1  -1  12  161.89   28.49
  -1   1  12  139.58   23.72
  -1  -1  12  165.26   23.73
  -1  -1  12  149.21   21.17
  -1   1  12   68.53   15.65
   1   1 -11 1089.27  109.10
  -1  -1  11 1110.20  109.16
  -1   1  11 1094.05  110.48
  -1  -1  11 1060.16  110.67
   1   1 -10   28.83    8.44
  -1  -1  10   45.34    9.79
  -1   1  10   52.53   10.63
  -1  -1  10   37.11    9.61
  -1   1  10   49.86    9.09
   1  -1  -9  649.64   66.58
   1   1  -9  672.52   66.96
  -1  -1   9  639.82   67.07
  -1   1   9  664.22   66.19
  -1   1   9  652.19   67.43
  -1   1   9  648.00   66.09
  -1  -1   9  662.74   67.99
   1  -1  -8  131.36   18.25
   1   1  -8  168.87   19.57
  -1  -1   8  174.19   20.00
  -1   1   8  169.37   23.97
  -1   1   8  160.32   18.57
  -1   1   8  161.17   18.54
  -1  -1   8  134.68   19.01
  -1   1   8  147.86   19.25
   1  -1  -7 2435.64  229.35
   1   1  -7 2462.73  229.74
  -1  -1   7 2330.08  230.18
  -1   1   7 2505.05  229.35
  -1   1   7 2398.15  229.96
  -1  -1   7 2420.30  230.07
  -1   1   7 2342.44  229.07
   1  -1  -6  122.11   13.31
   1   1  -6  116.95   13.54
  -1  -1   6  100.11   13.33
   1   1  -6  105.84   11.99
  -1   1   6  100.04   12.84
  -1   1   6  108.11   12.95
  -1   1   6   90.60   13.09
   1  -1  -5 3747.22  366.73
   1   1  -5 4048.85  367.21
  -1   1   5 3797.73  365.64
  -1   1   5 3923.32  367.31
  -1   1   5 3821.40  366.74
  -1   1   5 4057.62  366.90
   1   1  -5 3949.05  366.11
  -1  -1   5 3958.73  367.25
   1  -1  -4   37.43    5.93
   1   1  -4   32.26    5.98
  -1   1   4   48.83    6.16
  -1  -1   4   36.20    5.14
   1   1  -4   42.17    4.75
   1   1  -4   44.09    5.71
  -1   1   4   46.63    6.67
  -1   1   4   39.07    6.03
  -1   1   4   47.87    6.18
  -1  -1   4   54.24    6.67
   1   1  -3 3088.10  301.48
   1   1  -3 3400.67  302.24
  -1   1   3 3241.05  302.46
  -1   1   3 3238.53  302.44
   1   1  -3 3371.32  302.68
   1  -1  -3 3238.24  302.07
  -1   1   3 3018.38  304.16
   1   1  -2    4.65    1.66
   1  -1  -2    1.61    1.31
   1   1  -2   -0.68    1.36
  -1   1   2    0.74    1.28
  -1   1   2    2.89    1.52
   1   1  -2    1.48    0.98
   1   1  -2    1.31    1.27
  -1   1   2    1.13    1.49
   1   1  -2    1.22    1.06
  -1   1   2    2.20    0.58
   1   1  -1 4818.63  428.17
   1  -1  -1 4672.09  428.55
  -1   1   1 4521.80  428.03
   1   1  -1 4663.67  427.91
   1   1  -1 4441.90  427.37
   1   1  -1 4427.59  427.79
   1   1  -1 4738.43  427.95
   1   1  -1 4554.86  427.93
  -1   1   1 4540.89  428.03
   1   1   0   10.36    1.71
   1   1   0    5.86    1.74
   1  -1   0   10.66    2.44
  -1   1   0   13.18    2.77
   1   1   0   11.46    1.81
   1   1   0   12.07    1.94
   1   1   0   14.35    2.00
   1   1   0   11.35    1.83
   1  -1   1 2229.92  216.27
  -1   1  -1 2442.55  216.87
  -1   1  -1 2064.91  215.73
  -1   1  -1 2326.79  215.73
   1   1   1 2346.99  215.38
   1   1   1 2404.07  216.35
   1   1   1 2310.16  215.87
   1   1   1 2335.77  215.71
   1   1   2  167.61   16.86
   1   1   2  160.44   16.80
   1   1   2  179.31   17.13
  -1   1  -2  164.94   17.34
   1  -1   2  171.75   17.41
  -1   1  -2  174.06   17.09
   1  -1   2  167.30   17.84
   1   1   2  172.61   18.25
   1   1   2  192.91   17.66
   1   1   3 1509.41  137.07
  -1   1  -3 1421.18  136.55
   1   1   3 1431.40  136.26
   1   1   3 1438.94  136.48
  -1   1  -3 1367.92  136.81
   1  -1   3 1414.76  137.54
   1  -1   3 1422.96  136.60
   1   1   3 1612.31  138.30
   1   1   3 1499.90  136.98
   1   1   4 5902.98  527.84
  -1   1  -4 5645.58  527.77
   1   1   4 5702.57  528.54
   1   1   4 5597.73  527.54
  -1   1  -4 5335.56  528.21
   1  -1   4 5709.09  529.18
   1  -1   4 5161.43  527.55
   1   1   4 6431.77  529.94
   1   1   4 5767.98  528.39
   1  -1   5  101.67   13.27
   1   1   5   98.78   13.45
   1   1   5  107.54   12.92
   1   1   5  103.78   11.80
   1  -1   5  105.36   13.09
   1   1   5  113.20   12.13
  -1   1  -5  103.69   12.69
  -1  -1  -5  106.06   12.69
   1  -1   6  261.62   28.29
   1   1   6  288.30   28.79
   1   1   6  247.42   27.55
   1  -1   6  241.45   27.72
  -1  -1  -6  241.19   27.23
  -1   1  -6  265.19   27.52
   1  -1   7   30.64    7.19
   1   1   7   36.73    7.59
   1  -1   7   23.08    6.54
   1   1   7   32.36    6.66
  -1  -1  -7   32.65    6.81
  -1   1  -7   31.09    6.33
   1  -1   8  126.01   17.65
   1   1   8  127.38   17.59
  -1  -1  -8  123.83   16.97
  -1   1  -8  127.25   16.96
   1  -1   8  151.57   18.23
   1   1   8  143.71   17.65
  -1  -1  -9  288.58   35.09
   1   1   9  305.17   35.60
   1  -1   9  334.30   36.37
   1  -1   9  363.86   37.05
   1  -1  10   53.97   11.98
   1   1  10   81.13   13.45
   1  -1  11  337.60   40.08
   1  -1  11  267.24   35.20
   1   1  11  291.81   35.60
   1   1  11  298.42   35.37
   1   1  12    9.81   10.26
   1   1  12    6.34    7.99
   1  -1  12    3.86   11.20
   1  -1  12   18.27   11.86
   1   1  12    7.05    8.87
   1  -1  12    5.05    7.04
   1   1  12    9.62    6.40
   1   1  13  564.98   59.93
   1  -1  13  612.59   63.25
   1  -1  13  367.45   51.71
   1   1  13  558.06   58.84
   1   1  13  410.54   51.89
   1   1  14   30.01   14.91
   1  -1  14   18.78   14.83
   1   1  14   11.74   10.53
   1  -1  14   26.60    9.46
   1   1  15  371.91   48.67
   1   1  15  338.22   48.39
   1  -1  15  353.83   50.81
   1   1  16   -4.03   10.10
   1  -1  16   14.30   11.95
   1   1  16   -4.37   10.96
   1   1  17   55.58   17.74
   1   1  17   96.87   20.81
   1   1  18   12.75   10.39
   1   1  19   56.27   13.36
   1  -1  20    6.31    5.87
   1   1  20    7.75    6.09
  -1  -3  21   49.61   11.22
  -1   3  21   79.57   14.19
  -1   3  20   11.56    9.04
  -1  -3  20   -2.31    6.39
  -1   3  19  127.02   21.85
  -1   3  19   90.80   20.14
  -1  -3  19   92.29   19.19
  -1   3  18    7.33    8.67
  -1   3  18   -3.30    8.27
  -1   3  18   17.02   11.74
  -1  -3  18   -3.72    9.32
  -1   3  17  406.77   53.13
  -1   3  17  442.91   53.55
  -1   3  17  454.13   55.74
  -1  -3  17  450.30   57.10
  -1   3  16   -3.44    9.98
  -1   3  16    3.64   10.11
  -1  -3  16  -10.15   12.73
  -1  -3  16    3.62   10.05
  -1   3  16   -4.21   12.68
  -1   3  16    2.99    7.90
  -1   3  15  203.54   28.59
  -1   3  15  152.42   27.00
  -1  -3  15  261.35   37.14
  -1  -3  15   89.96   22.34
  -1   3  15  168.60   28.83
  -1   3  15  147.38   24.55
  -1  -3  14    3.63    7.47
  -1   3  14    3.73    9.88
  -1  -3  14    6.87    9.54
  -1  -3  14   -5.48   15.22
  -1  -3  14   15.70    9.11
  -1   3  14    4.07    9.65
  -1   3  14   11.65    9.45
  -1  -3  13  124.42   22.05
  -1   3  13  166.46   26.39
  -1  -3  13   99.54   20.74
  -1  -3  13  213.11   33.80
  -1  -3  13   79.75   18.13
  -1   3  13  110.93   22.83
  -1   3  13  145.29   21.54
  -1  -3  12  103.19   22.90
   1  -3 -12   77.97   15.42
   1   3 -12   75.44   15.88
  -1  -3  12   70.13   16.46
  -1   3  12   93.34   16.49
  -1  -3  12  111.00   19.48
  -1  -3  11  327.61   41.76
  -1  -3  11  264.34   35.25
   1  -3 -11  254.79   33.86
   1   3 -11  235.87   33.47
  -1  -3  11  286.45   36.49
  -1   3  11  302.48   37.72
  -1   3  11  324.04   35.33
   1   3 -10   -2.12    5.60
   1  -3 -10    4.14    4.59
  -1  -3  10   14.13   11.34
  -1   3  10    3.16    8.76
  -1  -3  10    7.24    6.06
   1  -3  -9 1856.95  176.48
   1   3  -9 1740.87  176.37
  -1  -3   9 1973.08  180.27
  -1   3   9 1811.54  175.75
  -1  -3   9 1734.52  177.15
  -1   3   9 1820.22  181.56
   1  -3  -8   62.91   11.96
   1   3  -8   70.06   12.79
  -1   3   8  119.25   19.75
  -1  -3   8  102.35   14.79
  -1   3   8   86.39   12.94
   1   3  -7 2533.34  250.78
  -1   3   7 2615.37  248.98
  -1   3   7 2595.47  250.18
  -1  -3   7 2798.36  251.93
   1   3  -6   89.15   13.30
  -1   3   6   81.93   12.18
  -1   3   6  100.21   12.85
  -1  -3   5 3398.34  317.14
   1   3  -5 3324.91  311.77
  -1   3   5 3424.00  311.01
  -1   3   5 3598.97  312.86
   1   3  -5 3127.88  310.63
   1   3  -5 3130.40  310.48
  -1   3   5 3224.14  310.94
   1   3  -4   16.85    5.18
   1  -3  -4   10.76    5.47
   1   3  -4   18.36    4.38
   1   3  -4   11.06    3.81
  -1   3   4   18.09    8.41
  -1   3   4   17.72    4.31
   1   3  -4   14.32    4.47
  -1   3   4   18.89    5.60
   1   3  -4   16.52    4.36
   1  -3  -3 2406.44  224.77
   1   3  -3 2491.19  221.56
  -1   3   3 1599.03  224.88
   1   3  -3 2532.16  222.64
  -1   3   3 2554.95  222.36
   1   3  -3 1966.94  222.30
   1   3  -3 2480.36  222.31
  -1   3   3 2410.99  222.54
   1   3  -2  172.20   18.75
   1  -3  -2  192.01   23.02
   1   3  -2  218.66   20.37
  -1   3   2  218.27   20.08
   1   3  -2  222.02   20.14
   1   3  -2  158.05   20.39
   1  -3  -1 3129.08  267.30
   1   3  -1 3364.06  263.90
   1   3  -1 2949.24  262.55
   1   3  -1 2544.14  264.25
   1   3   0   37.85    7.94
   1  -3   0   34.79    9.30
   1   3   0   34.02    5.94
   1   3   0   22.66    7.71
   1   3   0   28.92    6.23
   1   3   0   39.69    5.87
   1  -3   1 2444.46  227.67
  -1   3  -1 2247.36  225.10
   1   3   1 2491.08  226.36
   1   3   1 2772.72  224.23
   1   3   1 2248.68  225.18
   1   3   1 1968.03  224.97
   1  -3   2  135.59   17.04
  -1   3  -2  110.81   14.37
  -1   3  -2  115.48   13.27
   1   3   2  103.62   12.56
   1   3   2  145.91   15.63
   1   3   2   91.00   14.24
   1   3   2  121.63   13.07
   1   3   2   83.52   13.77
  -1   3  -3  477.28   50.54
   1  -3   3  483.92   51.38
  -1   3  -3  448.43   48.83
   1   3   3  508.94   48.71
   1   3   3  642.91   51.25
   1   3   3  469.80   48.39
   1   3   3  530.82   51.70
   1   3   3  451.06   49.75
   1   3   4    6.16    3.47
  -1   3  -4    5.93    3.54
   1   3   4    7.67    3.60
  -1   3  -4    4.09    4.29
   1  -3   4    6.71    4.79
  -1   3  -4    4.49    4.23
  -1   3  -4    5.27    3.16
   1   3   4    8.37    4.14
   1   3   4    2.92    2.57
   1   3   4    6.09    5.85
   1   3   4    6.69    3.02
  -1   3  -5 1515.40  139.95
   1   3   5 1537.27  143.02
  -1   3  -5 1388.29  140.02
   1   3   5 1377.54  139.50
  -1   3  -5 1588.28  142.34
  -1   3  -5 1429.60  140.59
   1  -3   6  251.32   29.47
   1   3   6  257.55   29.78
  -1   3  -6  235.12   26.51
  -1   3  -6  229.36   27.06
   1  -3   7 1179.77  120.29
   1   3   7 1293.54  121.03
   1  -3   7 1162.73  118.71
   1  -3   8   39.78   11.44
   1   3   8   65.93   13.09
   1  -3   8   40.38    9.80
  -1  -3  -8   37.15    8.79
   1  -3   9  705.60   74.25
   1   3   9  835.50   75.42
   1  -3   9  629.15   71.51
  -1  -3  -9  647.29   71.64
   1  -3  10   43.10   12.87
  -1  -3 -10   66.15   12.91
   1   3  10   41.34   12.83
   1  -3  10   47.90   11.10
   1  -3  11  165.96   26.81
   1   3  11  219.78   30.63
   1  -3  11  175.93   29.63
  -1  -3 -11  220.18   28.35
   1  -3  11  265.47   35.72
   1  -3  11  202.02   27.85
   1   3  11  247.80   30.88
   1   3  11  197.09   29.50
   1   3  11  219.66   29.14
   1  -3  12   10.99    8.13
   1   3  12   33.30   13.46
   1  -3  12   23.76   10.75
   1   3  12   17.99   11.77
   1  -3  12    4.72   12.59
   1  -3  12   13.86    9.42
   1   3  12   29.25   11.33
   1   3  12   19.10    9.28
   1  -3  13   91.81   17.79
   1   3  13   84.20   20.07
   1   3  13  101.64   21.04
   1  -3  13  119.56   26.60
   1  -3  13   50.11   15.82
   1   3  13  117.41   20.90
   1   3  13   87.69   17.26
   1   3  14   11.59   12.13
   1   3  14   19.98   12.55
   1  -3  14    9.40    7.48
   1  -3  14   32.51   20.79
  -1   3 -14    7.40    7.00
   1   3  14    7.64    9.63
   1   3  14   15.25    8.90
   1   3  15  200.07   32.54
   1   3  15  268.24   38.31
   1   3  15  226.22   36.23
   1   3  15  225.83   35.74
   1   3  16   -3.92   10.87
   1  -3  16    9.45   11.85
   1   3  16    3.99   12.03
   1   3  16   11.69   12.19
   1   3  17  311.74   42.46
   1  -3  17  296.74   42.46
   1   3  18   -3.35    8.40
   1  -3  18   -3.13    9.44
   1   3  19   70.76   15.29
   1  -3  19   83.08   15.41
   1   3  19   47.74   13.64
   1  -3  20    1.77    4.90
   1   3  20   -2.18    6.81
  -1  -5  20   -3.38    4.70
  -1   5  20   -2.65    7.68
  -1  -5  19   45.44   11.70
  -1  -5  19   39.86   11.36
  -1  -5  18    6.06    8.82
  -1   5  18   25.63   11.40
  -1   5  18    6.82    9.92
  -1   5  18    3.59   11.25
  -1  -5  17  187.48   28.18
  -1   5  17  102.15   20.94
  -1   5  17  168.24   27.57
  -1   5  17  201.23   29.96
  -1   5  17  208.79   29.49
  -1   5  16   15.73   12.36
  -1   5  16   26.53   11.92
  -1   5  16    5.49    8.04
  -1  -5  16   16.60   11.04
  -1   5  16   27.57   13.63
  -1  -5  16    6.78    8.60
  -1   5  15  116.89   23.37
  -1   5  15  115.22   20.13
  -1  -5  15  138.78   25.35
  -1   5  15  112.80   22.87
  -1  -5  15   78.81   19.91
  -1   5  14    8.07   11.22
  -1   5  14    5.82    7.33
  -1  -5  14   16.90   14.15
  -1   5  14    3.95   11.45
  -1  -5  14    8.89   11.77
  -1  -5  13  293.94   43.91
  -1  -5  13  309.28   42.47
  -1   5  13  321.29   42.66
  -1  -5  13  330.79   43.26
  -1  -5  13  295.47   39.49
   1  -5 -13  257.27   37.59
  -1   5  13  323.29   42.07
  -1   5  13  329.09   41.87
  -1   5  13  269.74   37.13
  -1  -5  12    4.98   14.42
  -1   5  12   -3.84   10.14
  -1  -5  12   -3.95   10.44
  -1  -5  12    3.23    6.04
   1  -5 -12    8.70    7.27
  -1  -5  12   -3.51    8.31
  -1   5  12   -3.46    8.19
  -1   5  12    7.53    9.44
  -1   5  12    2.70    6.77
  -1  -5  11  340.51   51.27
  -1  -5  11  338.70   45.64
  -1  -5  11  400.48   49.53
  -1  -5  11  359.64   45.61
   1  -5 -11  391.76   45.20
  -1   5  11  504.23   52.12
  -1   5  11  337.82   45.55
  -1   5  11  389.26   44.69
  -1  -5  10  117.53   24.13
  -1  -5  10   85.68   25.88
  -1  -5  10  101.26   20.08
   1  -5 -10   91.86   15.81
  -1  -5  10   82.18   15.92
  -1  -5  10   98.94   17.23
  -1   5  10   68.49   18.37
  -1   5  10   48.59   14.62
  -1   5  10   66.56   13.79
  -1  -5   9  830.00   92.29
   1  -5  -9  857.25   91.34
  -1   5   9  918.27   97.81
  -1  -5   9 1160.83  107.53
   1   5  -8   -1.71    4.05
  -1   5   8    7.23   10.03
   1   5  -7  551.39   59.65
  -1   5   7  662.76   61.06
  -1   5   7  482.98   64.42
  -1   5   6  222.82   26.79
  -1   5   6  199.50   24.87
   1   5  -6  184.50   24.61
   1   5  -6  239.64   26.14
  -1   5   5  397.37   43.85
  -1   5   5  429.48   47.34
   1   5  -5  419.36   44.46
   1   5  -5  404.97   44.58
  -1  -5   5  442.85   55.89
  -1   5   4   67.52   10.73
  -1   5   4   83.00   15.99
   1   5  -4   71.99   11.22
   1   5  -4   58.75   11.38
   1   5  -4   65.41   11.12
   1  -5  -4   52.50   12.64
  -1  -5   4   51.93   16.45
   1   5  -3 1686.50  152.31
  -1   5   3 1292.46  156.59
  -1   5   3 1594.92  151.70
   1   5  -3 1421.46  152.52
   1   5  -3 1755.28  152.45
   1  -5  -3 1569.00  156.08
  -1  -5   3 1470.03  159.33
   1   5  -2   25.80    6.74
  -1   5   2   21.08   11.97
   1   5  -2   13.14    9.07
  -1   5   2   27.33    7.07
   1   5  -2   21.42    7.80
   1   5  -2   30.09    7.23
  -1  -5   2   24.18   12.46
   1  -5  -2   24.94   11.34
  -1   5   1  262.64   41.84
  -1   5   1  388.20   37.65
   1   5  -1  283.81   38.26
   1   5  -1  380.22   40.01
   1  -5  -1  445.07   44.61
  -1  -5   1  283.38   42.21
   1   5   0   69.21   14.40
   1   5   0  107.53   13.10
   1   5   0  100.04   16.26
  -1  -5   0   80.25   19.84
   1   5   1  605.79   60.95
   1   5   1  586.53   61.36
   1  -5   1  613.08   65.03
  -1  -5  -1  485.69   64.03
   1   5   2  256.58   28.41
   1   5   2  304.19   31.33
   1   5   2  286.32   31.07
   1   5   2  228.44   30.00
  -1  -5  -2  211.95   33.99
   1  -5   2  234.96   33.53
   1   5   3 1131.34   97.56
   1   5   3  999.76   95.29
   1   5   3  996.01   97.86
   1   5   3  914.84   96.71
   1  -5   3  928.42  100.67
  -1  -5  -3  776.03   99.19
   1   5   4   12.76    6.20
  -1   5  -4   12.92    5.33
   1   5   4   10.38    7.23
  -1   5  -4    9.62    5.12
   1   5   4    6.71    5.87
   1  -5   4   16.94   10.34
  -1  -5  -4   13.58    9.42
  -1   5  -5  572.67   60.71
  -1   5  -5  571.32   60.13
   1   5   5  601.72   60.67
   1   5   5  590.26   62.89
  -1   5  -6  151.45   20.98
   1   5   6  181.11   24.02
  -1   5  -7  397.63   45.84
   1   5   7  441.70   48.97
   1  -5   7  449.70   50.48
   1   5   8    2.13    4.73
   1  -5   8    3.08    8.54
   1   5   8    2.72    7.20
   1   5   8   13.33    9.46
   1  -5   8   -3.25   10.16
   1  -5   9  273.06   34.26
   1  -5   9  293.68   37.18
   1  -5   9  246.65   32.46
   1  -5   9  255.17   35.17
   1   5   9  226.50   32.13
  -1  -5  -9  222.03   31.34
   1   5   9  226.59   33.30
   1   5   9  304.31   35.26
   1   5   9  236.59   32.66
   1   5   9  258.31   31.94
   1  -5  10    4.02   10.08
   1  -5  10    2.77    6.56
   1  -5  10    3.51    9.72
   1   5  10    5.82    8.07
  -1  -5 -10    5.62    5.26
   1  -5  10   -9.39   10.47
   1   5  10    6.32    8.36
   1   5  10    5.87    6.49
   1   5  10    6.21    8.99
   1   5  10    5.14    6.08
   1  -5  11  348.91   45.05
   1  -5  11  262.31   39.08
   1  -5  11  317.45   41.06
   1   5  11  301.85   39.37
   1  -5  11  248.52   36.80
  -1  -5 -11  277.26   37.54
   1   5  11  303.56   39.22
   1   5  11  299.83   38.72
   1   5  11  325.74   38.60
   1  -5  12    4.55   11.42
   1   5  12   10.37    9.14
   1  -5  12    7.67    9.07
   1  -5  12   -3.20    7.08
   1   5  12    8.87    7.81
   1   5  12   -3.45    9.12
   1   5  12  -10.64    8.38
   1  -5  12   22.79   14.20
   1   5  13  153.20   26.30
   1   5  13  173.43   29.03
   1  -5  13  266.95   34.86
   1  -5  13  180.32   31.34
   1   5  13  148.91   27.50
   1   5  13  188.36   30.92
   1  -5  14   12.87   10.15
   1   5  14    6.17    8.15
   1   5  14    3.86    9.69
   1  -5  14   -8.42   12.20
   1   5  14   23.57   13.14
   1   5  14   11.75   11.81
   1  -5  15   54.99   16.79
   1   5  15   44.87   13.49
   1   5  15   39.11   14.18
   1   5  15   60.29   17.04
   1   5  15   67.72   18.47
   1  -5  15   33.49   13.56
   1   5  16   43.19   15.67
   1   5  16   33.38   12.42
   1  -5  16   42.52   14.75
   1  -5  17   53.28   14.78
   1   5  17  100.01   20.36
   1  -5  18   14.47    8.49
   1   5  18   25.98   11.33
   1   5  19   72.85   15.04
   1   5  19   76.43   15.80
   1  -5  19   61.81   12.23
   1   5  20   -1.65    4.59
   1  -5  20   -1.25    3.92
  -1   7  19   30.99    8.10
  -1   7  19   26.00    7.42
  -1   7  18   -6.73    6.78
  -1  -7  18    1.74    4.61
  -1   7  17   22.19   10.66
  -1  -7  17   29.84    9.53
  -1   7  16    5.81    8.77
  -1   7  16   15.72    9.85
  -1  -7  16    2.88    7.24
  -1  -7  16    2.55    6.06
  -1  -7  15  202.65   31.93
  -1  -7  15  177.72   28.99
  -1   7  15  222.18   31.76
  -1   7  15  266.00   34.25
  -1   7  15  251.22   31.62
  -1  -7  14    7.69    9.69
  -1   7  14   16.55   11.11
  -1   7  14    9.09    8.83
  -1  -7  13  370.36   50.13
  -1   7  13  389.76   48.23
  -1   7  13  386.47   47.02
  -1  -7  12   75.53   20.08
  -1  -7  11  492.12   59.76
  -1  -7  10    3.75    9.39
  -1  -7  10    3.11    6.88
  -1   7  10   -3.90    7.99
  -1  -7  10    3.47    9.16
  -1  -7  10    5.01   12.57
   1  -7 -10    2.99    6.13
  -1  -7   9  111.05   21.78
  -1  -7   9  133.52   27.94
  -1  -7   9  110.24   20.56
  -1   7   8   84.21   19.28
   1   7  -8  101.13   15.80
  -1  -7   8   89.21   22.17
  -1  -7   8   66.91   15.68
  -1   7   7  408.36   52.46
  -1   7   7  442.96   49.93
   1   7  -7  450.20   49.11
  -1   7   7  453.61   50.30
  -1  -7   7  405.85   54.42
  -1   7   6  140.33   21.07
  -1   7   6  129.76   20.30
  -1   7   6  108.96   21.53
  -1  -7   6  102.09   22.36
   1   7  -6  106.79   18.71
  -1   7   5  744.68   85.86
  -1   7   5  933.13   90.10
   1   7  -5  821.98   86.66
  -1   7   5  905.35   89.74
  -1  -7   5  851.36   92.14
  -1  -7   4  117.67   27.58
   1  -7  -4  127.45   23.99
  -1   7   4  130.49   23.38
   1   7  -4  172.79   22.32
   1   7  -4  182.45   23.07
  -1   7   4  135.85   21.29
  -1   7   4  173.20   26.66
  -1  -7   4  183.16   27.45
  -1   7   3  903.29   89.47
  -1   7   3 1012.29   94.59
  -1   7   3  663.26   89.38
   1   7  -3  874.87   89.23
   1   7  -3  938.50   88.85
  -1  -7   3  780.36   94.71
   1  -7  -3  868.23   93.38
  -1   7   2  229.15   35.21
  -1   7   2  239.37   31.41
   1   7  -2  300.05   31.70
   1   7  -2  266.01   32.50
  -1  -7   2  172.07   34.84
   1  -7  -2  259.49   36.90
   1   7  -1 1207.93  117.78
  -1   7   1  842.69  118.70
  -1   7   1 1261.32  118.62
   1   7  -1 1226.03  116.58
   1   7  -1 1357.45  119.93
  -1  -7   1  918.96  120.98
   1  -7  -1 1356.47  125.45
   1   7   0   74.63   15.07
  -1   7   0   40.81   16.74
   1   7   0  103.59   15.89
  -1   7   0   86.52   15.77
   1   7   0   97.93   14.92
   1   7   0  106.35   17.50
   1  -7   0  100.58   21.85
  -1  -7   0   46.52   17.93
   1   7   1  979.72   91.07
   1   7   1 1114.80   92.47
   1   7   1 1068.61   93.97
   1  -7   1 1204.99  101.87
  -1  -7  -1  803.60   96.64
   1  -7   2    4.10   10.83
  -1  -7  -2    4.08   10.78
  -1   7  -2    2.16    5.12
   1   7   2   -2.52    5.96
  -1   7  -2    2.90    6.85
   1  -7   2    2.55    6.03
   1   7   2   -2.15    7.18
   1  -7   3  766.67   82.48
   1   7   3  840.27   80.99
   1   7   3  854.39   81.98
  -1   7  -3  805.47   80.99
  -1   7  -3  522.41   79.25
   1  -7   3  946.58   90.42
  -1  -7  -3  544.37   82.34
   1   7   3 1023.80   83.20
   1   7   3  865.11   83.41
   1  -7   4    8.71    6.88
   1   7   4    2.18    6.59
   1   7   4    2.29    4.72
  -1   7  -4   16.21    7.52
   1   7   4    8.95    6.23
   1   7   4    2.72    6.84
   1  -7   4    8.70   12.07
   1  -7   5  352.58   47.18
   1   7   5  428.81   46.05
   1   7   5  439.63   47.10
   1   7   5  366.98   46.28
  -1   7  -5  405.11   46.07
   1  -7   6    9.34    7.84
  -1   7  -6    9.66    7.31
   1   7   6   13.60    8.23
   1   7   6    6.81    6.88
   1   7   6    5.49    7.29
   1   7   6    5.04    6.01
   1  -7   7  184.96   30.51
   1  -7   7  215.41   30.75
   1   7   7  223.92   30.57
  -1   7  -7  198.37   28.22
   1   7   7  222.36   28.72
   1   7   7  252.15   32.04
   1   7   7  243.81   30.73
   1   7   8    8.26    6.92
   1   7   8   -6.02    8.72
   1   7   8    6.14    8.12
   1   7   8    9.54    6.91
   1  -7   8    3.17    8.80
   1  -7   9   47.92   15.57
  -1  -7  -9   62.07   15.48
   1   7   9   98.36   19.01
   1   7   9   78.75   15.09
   1   7   9   78.17   16.91
   1  -7   9   81.28   16.88
   1  -7  10   -3.25    8.15
   1  -7  10    3.71    9.80
   1   7  10   -3.02    7.59
   1  -7  11  425.30   49.92
   1   7  11  325.92   44.62
   1  -7  12   82.94   20.11
   1   7  12   77.81   17.50
   1   7  13  259.88   36.28
   1  -7  13  255.42   38.83
   1   7  13  266.41   35.15
   1   7  14    3.33    8.82
   1  -7  14    7.62   11.49
   1   7  14    2.84    8.23
   1  -7  15   87.54   18.28
   1   7  15   74.01   15.69
   1  -7  16    5.11    7.71
   1   7  16   -2.18    7.05
   1  -7  17   24.47    7.93
   1   7  17   28.02    9.47
   1   7  18    1.59    4.60
  -1  -9  16    8.66    6.36
  -1  -9  15   71.61   13.57
  -1  -9  14   11.87    7.88
  -1  -9  14   27.10    8.82
  -1  -9  13   55.29   14.20
  -1  -9  13   75.93   14.70
  -1  -9  12   -2.83    6.26
  -1  -9  12   10.37    7.51
  -1  -9  11   72.54   15.43
  -1  -9  10    5.11    7.11
  -1  -9  10    8.85    7.83
  -1   9   9  407.10   42.91
  -1  -9   9  293.17   41.84
  -1   9   8  102.24   16.74
  -1  -9   8   52.49   14.82
  -1   9   7  328.56   36.84
  -1  -9   7  237.20   35.21
  -1   9   6   21.69    8.97
  -1  -9   6   17.74    9.43
  -1   9   5  285.51   36.23
   1   9  -5  287.89   35.86
  -1   9   5  341.30   37.70
  -1  -9   5  218.16   35.03
  -1   9   4   68.22   14.57
   1   9  -4   53.61   12.91
  -1   9   4   58.40   14.29
   1  -9  -4   45.22   15.31
  -1  -9   4   74.38   18.34
  -1   9   4   40.32   13.72
  -1  -9   4   51.03   14.00
  -1   9   3  192.21   26.63
   1   9  -3  212.87   28.21
  -1   9   3  170.42   26.48
   1   9  -3  156.26   24.11
   1   9  -3  142.65   23.29
  -1   9   3  175.59   26.65
   1  -9  -3  179.93   28.90
  -1  -9   3  153.73   28.15
  -1   9   3  194.91   27.37
  -1  -9   3  131.12   24.30
   1   9  -2   -3.28    6.78
  -1   9   2    2.93    8.52
  -1   9   2   10.35    7.11
  -1   9   2   22.29   10.68
   1   9  -2   13.14    7.66
   1   9  -2    8.04    6.39
   1  -9  -2   12.49   11.58
  -1  -9   2    8.10   12.24
  -1   9   2   18.04   10.09
  -1  -9   2   23.49    9.55
  -1  -9   1  104.12   24.31
   1  -9  -1  161.47   28.00
  -1   9   1  139.94   22.62
  -1   9   1  150.83   24.81
   1   9  -1  182.09   24.61
  -1  -9   1  161.77   24.36
  -1   9   1  113.52   22.56
  -1   9   1  177.26   26.79
   1   9  -1  166.23   25.23
  -1   9   0   31.89   11.95
   1   9   0   16.73    8.86
  -1   9   0   12.77    8.58
  -1   9   0   22.14    9.09
   1  -9   0   21.17   12.85
  -1  -9   0    4.26   10.19
   1   9   0   21.90    9.00
   1  -9   0    8.32    8.18
  -1   9  -1  162.51   25.56
  -1   9  -1  140.51   22.97
  -1   9  -1  128.05   22.94
   1   9   1  166.62   23.84
   1  -9   1  133.71   25.96
  -1  -9  -1  111.11   25.14
   1   9   1  165.22   22.83
   1  -9   1  155.80   24.35
  -1   9  -2   56.68   13.76
  -1   9  -2   48.00   12.27
  -1   9  -2   31.60   10.79
   1   9   2   49.03   12.38
  -1  -9  -2   33.96   14.83
   1  -9   2   66.93   18.01
   1   9   2   65.33   13.48
   1  -9   2   36.09   11.77
  -1   9  -3  137.90   25.47
  -1   9  -3  181.61   26.60
  -1   9  -3  217.33   28.44
   1   9   3  236.80   28.31
   1  -9   3  213.38   32.76
  -1  -9  -3  132.29   28.04
   1   9   3  274.87   29.31
   1  -9   3  150.68   25.01
   1  -9   3  176.47   28.03
   1  -9   4   19.59    9.96
   1  -9   4   -3.13    9.47
  -1   9  -4    2.97    6.61
   1   9   4   26.31   10.35
   1   9   4   11.32    7.89
  -1   9  -4   12.41    7.38
   1   9   5  193.97   26.87
   1  -9   5  187.35   27.71
   1  -9   5  142.92   25.28
   1   9   5  224.55   28.76
   1   9   6   -2.75    7.62
   1  -9   6   -3.09    8.18
   1  -9   6    5.76    6.82
   1   9   6   -2.87    7.59
   1   9   7  222.85   28.54
   1  -9   7  202.67   28.22
   1  -9   7  150.85   26.97
   1   9   7  186.06   27.45
   1   9   8    2.80    6.62
   1  -9   8    3.08    9.66
   1  -9   8    5.84    7.73
   1   9   8    5.86    7.36
   1   9   9  284.70   35.21
   1  -9   9  265.81   35.26
   1  -9   9  304.26   37.02
   1  -9   9  201.85   32.37
   1   9   9  303.40   36.05
   1   9  10   -2.68    6.74
   1  -9  10   -2.98    8.29
   1  -9  10    7.69    7.75
   1   9  10  -14.24    8.61
   1  -9  11   23.57   10.40
   1  -9  11   20.45    8.84
   1   9  11   29.81   10.62
   1  -9  12    5.02    6.63
   1   9  12   -2.49    5.89
   1  -9  13    7.14    6.93
   1  -9  13    4.77    7.50
   1   9  13   11.00    6.67
   1  -9  14    6.46    6.28
   1   9  14    7.39    5.16
   1  -9  15   52.21   10.66
   1   9  15   50.62    9.57
   1  -9  16   25.52    6.60
  -1 -11  13   26.03    6.53
  -1 -11  12    3.16    4.18
  -1 -11  11   65.51   11.97
  -1 -11  11   52.20   10.77
  -1  11  10   26.61    7.29
  -1 -11  10   43.07    9.81
  -1 -11  10   42.06    9.73
  -1  11   9   83.48   13.47
  -1 -11   9   90.94   15.52
  -1 -11   9   81.08   14.46
  -1  11   8   -1.83    4.85
  -1 -11   8    9.02    7.78
  -1 -11   8    8.51    6.42
  -1  11   7   98.56   16.57
  -1 -11   7  115.42   17.97
  -1 -11   7  121.73   18.79
  -1  11   6   33.30    9.79
  -1 -11   6   29.86    9.63
  -1 -11   6   27.68   10.05
  -1  11   5  170.99   23.20
  -1 -11   5  152.95   24.09
  -1  11   4   42.16   11.21
  -1 -11   4   32.88   10.57
  -1  11   3   83.19   14.42
  -1 -11   3   47.94   12.97
  -1  11   2   45.18   11.75
  -1 -11   2   51.86   12.86
  -1  11   1  222.11   28.95
   1  11   0   24.26    7.81
  -1  11   0   15.48    7.87
   1 -11   0   24.71    9.94
   1  11   1  182.01   24.80
   1 -11   1  183.28   26.63
   1  11   2    4.30    6.50
   1 -11   2    8.14    8.19
   1  11   2    5.52    6.94
   1  11   3   72.54   14.32
   1 -11   3   71.71   15.67
   1  11   3   94.05   16.89
   1  11   4    8.93    7.86
   1 -11   4   23.06    8.72
   1  11   4   23.55   10.39
   1  11   5   85.07   15.90
   1 -11   5  103.12   16.77
   1 -11   5   90.28   16.78
   1  11   5  101.73   18.06
   1  11   6   13.22    7.50
   1 -11   6   12.94    7.13
   1 -11   6   16.12    8.06
   1  11   6   19.68    8.35
   1  11   7  111.94   16.90
   1 -11   7   96.54   16.38
   1 -11   7   80.13   15.08
   1  11   7   91.70   16.66
   1  11   8   15.68    7.06
   1 -11   8   14.19    7.30
   1 -11   8   19.43    7.19
   1  11   8    6.63    6.25
   1 -11   9   91.98   14.67
   1 -11   9   87.67   14.63
   1  11   9   76.78   13.48
   1 -11  10   35.59    9.02
   1 -11  11   38.13    8.53
   1 -11  12   10.25    4.65
  -1 -13   6    3.94    3.82
  -1  13   6    4.22    3.44
  -1 -13   5   53.96    9.53
  -1  13   5   34.27    7.34
   1 -13  -4    2.65    4.16
  -1 -13   4    3.84    3.86
  -1 -13   4   -1.49    4.13
  -1  13   4    3.59    3.88
   1 -13  -3   59.97   10.02
  -1 -13   3   47.03    9.33
  -1  13   3   48.77    8.77
  -1 -13   2   -1.46    3.87
   1 -13  -2    9.98    5.06
  -1  13   2    3.65    3.67
   1 -13  -1   35.56    7.91
  -1 -13   1   36.32    8.41
  -1  13   1   43.70    7.74
  -1 -13   0   10.81    5.80
   1 -13   0    4.18    3.90
  -1 -13  -1   35.62    8.82
   1 -13   1   44.32    8.34
  -1 -13  -2    9.12    5.56
   1 -13   2   12.79    5.15
   1 -13   2    1.46    3.48
   1  13   2    3.52    3.57
  -1 -13  -3   53.67    9.43
   1 -13   3   35.86    7.80
   1 -13   3   42.19    8.90
   1  13   3   48.31    8.15
   1 -13   4    7.96    4.39
   1  13   4   11.49    4.60
   1 -13   5   36.62    7.79
   1  13   5   53.09    8.38
   1 -13   6   14.19    4.75
  -2   0  20   80.18   16.67
  -2   0  19    3.37    8.91
  -2   0  18   43.86   14.91
  -2   0  17   -3.83    9.07
  -2   0  16  387.02   50.13
  -2   0  15   -3.91   12.67
   2   0 -15    3.02    6.68
  -2   0  14  567.33   67.68
  -2   0  14  581.16   65.71
   2   0 -14  542.85   62.18
  -2   0  13  -11.48   12.40
   2   0 -13    4.80    5.68
  -2   0  13   -3.12    8.24
   2   0 -12  975.00   99.94
  -2   0  12 1000.49  102.15
   2   0 -11   -1.82    4.57
  -2   0  11    6.72    6.49
  -2   0  11    1.85    4.65
  -2   0  10  927.06   90.55
  -2   0  10  873.20   91.08
  -2   0   9    2.38    3.44
  -2   0   9   -1.56    4.32
  -2   0   8 1904.87  185.68
  -2   0   8 2000.66  186.82
  -2   0   7   -0.90    3.01
  -2   0   7   -1.05    3.29
   2   0  -7   -0.86    2.98
  -2   0   6  284.41   33.06
  -2   0   6  319.35   33.69
   2   0  -6  396.35   34.26
   2   0  -5   -0.71    3.27
  -2   0   5    0.67    2.57
  -2   0   4   60.81    6.72
   2   0  -4   65.44    7.14
  -2   0   4   67.44    7.96
  -2   0   3    0.76    1.31
   2   0  -3   -0.64    1.26
   2   0  -2  344.32   33.47
   2   0  -2  366.42   33.51
  -2   0   2  328.79   33.22
   2   0  -1   -0.59    0.74
  -2   0   1    0.23    0.78
   2   0  -1    0.34    0.97
   2   0  -1    0.32    0.92
   2   0  -1   -0.29    0.56
   2   0   0 7996.60  792.58
  -2   0   0 8516.33  791.91
   2   0   0 8953.59  792.65
  -2   0   0 8403.45  792.80
   2   0   1   -0.33    1.31
   2   0   1    0.32    1.19
   2   0   1    0.46    1.60
   2   0   1    1.06    1.18
  -2   0  -1   -0.13    0.58
   2   0   2 1304.62  119.46
   2   0   2 1260.31  119.45
   2   0   2 1219.76  120.00
   2   0   2 1290.49  119.98
  -2   0  -2 1250.46  119.19
  -2   0  -3   -0.41    1.80
   2   0   3   -0.31    1.40
   2   0   3    1.89    1.89
   2   0   3   -0.56    2.20
  -2   0  -4 7716.02  728.36
   2   0   4 7964.18  728.68
   2   0   4 7662.39  728.70
  -2   0  -5    2.87    2.75
   2   0   5    0.76    2.54
   2   0   5    0.79    2.56
   2   0   6  236.04   25.26
   2   0   6  233.72   25.65
   2   0   7   -1.17    3.52
   2   0   8 1241.25  121.30
   2   0   9   -1.61    4.47
   2   0  10  966.55   97.44
   2   0  11    2.60    6.54
   2   0  11    2.38    5.63
   2   0  11    2.07    5.49
   2   0  11    9.92    8.75
   2   0  12  891.35   86.46
   2   0  12  685.83   79.07
   2   0  12  728.30   80.95
   2   0  13   -4.38   12.69
   2   0  13   -2.95    6.04
   2   0  13    3.54    8.88
   2   0  14  484.64   54.87
   2   0  14  296.57   45.84
   2   0  15    9.66   12.13
   2   0  15    4.03    9.54
   2   0  16  176.07   29.92
   2   0  17   -3.35    8.85
   2   0  18   97.75   18.33
  -2  -2  22   26.01    7.47
  -2   2  20  157.95   24.65
  -2  -2  20  107.98   20.13
  -2   2  20  113.45   20.45
  -2  -2  19    3.15    8.33
  -2   2  19   -3.61   11.30
  -2  -2  19    3.44    8.62
  -2   2  19    6.32    8.76
  -2   2  18  156.55   28.20
  -2  -2  18  156.89   27.94
  -2  -2  18  175.86   29.47
  -2   2  18  208.80   30.44
  -2   2  18  181.27   27.89
  -2   2  17    3.91    9.27
  -2  -2  17   15.19   10.06
  -2  -2  17    8.95   11.85
  -2   2  17    3.94    9.33
  -2   2  17    6.44    8.94
  -2   2  17    3.18    8.83
  -2  -2  16  221.34   33.65
  -2   2  16  192.25   32.49
  -2  -2  16  290.69   39.76
  -2   2  16  223.70   34.51
  -2   2  16  243.06   32.76
  -2   2  16  169.83   29.25
  -2   2  15    3.46    9.61
  -2  -2  15    3.65    9.66
  -2   2  15   -3.90   10.83
  -2  -2  15    5.08   13.43
   2  -2 -15   -3.23    6.06
  -2   2  15   -8.42   12.69
  -2  -2  15    4.09    6.84
   2   2 -14  154.67   25.50
  -2  -2  14  180.64   34.58
  -2  -2  14  188.64   29.09
  -2   2  14  206.21   31.33
  -2  -2  14  216.65   31.08
  -2   2  14  166.16   26.03
  -2  -2  13   44.95   11.66
  -2  -2  13   25.51   18.10
   2   2 -13   46.63   12.04
  -2  -2  13   45.42   12.87
  -2   2  13   50.33   15.77
  -2  -2  13   63.11   15.31
  -2   2  13   42.57   11.69
  -2  -2  12  527.47   59.44
  -2  -2  12  487.00   57.00
   2   2 -12  503.92   57.02
  -2  -2  12  468.74   57.81
  -2   2  12  519.41   62.83
  -2  -2  12  612.95   68.44
  -2   2  12  587.37   58.21
   2   2 -11   10.39    6.54
   2  -2 -11   10.07    5.63
  -2  -2  11   11.31    7.36
  -2   2  11   13.57    6.91
  -2  -2  11   -2.49    5.56
   2  -2 -10 1430.43  139.50
   2   2 -10 1396.37  139.79
  -2  -2  10 1442.60  141.07
  -2  -2  10 1422.96  140.92
  -2   2  10 1405.81  139.42
  -2   2  10 1455.65  139.66
  -2   2  10 1387.28  144.40
   2   2  -9   16.28    7.03
   2  -2  -9   32.09    7.23
  -2   2   9   27.96    7.34
  -2  -2   9   23.44    7.41
  -2   2   9   20.19    6.74
   2  -2  -8  702.11   69.94
   2   2  -8  701.65   70.34
  -2   2   8  713.14   70.16
  -2   2   8  681.30   70.06
  -2  -2   8  673.62   70.60
   2  -2  -7    1.12    3.40
   2   2  -7    6.17    4.27
  -2   2   7    3.59    3.89
   2   2  -7    5.12    2.87
  -2  -2   7    2.56    3.40
  -2   2   7    3.61    3.50
   2  -2  -6 3054.96  284.85
   2   2  -6 3007.16  285.25
  -2   2   6 2894.02  284.56
  -2   2   6 2960.97  285.12
  -2   2   6 3134.45  285.33
   2   2  -6 2968.77  284.07
  -2  -2   6 3100.50  285.41
   2   2  -5   -0.92    3.54
  -2   2   5    4.06    6.30
   2   2  -5    1.43    2.60
  -2   2   5   -1.79    3.09
  -2  -2   5    2.72    2.93
  -2   2   5   -0.91    3.22
   2   2  -4 1357.87  129.01
   2  -2  -4 1325.77  128.51
  -2   2   4 1354.72  128.86
   2   2  -4 1356.48  128.35
  -2   2   4 1341.27  128.85
   2   2  -3   90.26   11.56
   2  -2  -3  102.41   12.14
  -2   2   3  106.10   11.92
   2   2  -3  105.98   10.47
   2   2  -3   81.47   10.61
   2   2  -3   94.27   11.11
   2   2  -3  108.52   11.60
  -2   2   3   86.80   11.55
   2  -2  -2  134.02   16.83
   2   2  -2  138.47   14.36
  -2   2   2  140.43   16.07
   2   2  -2  179.45   15.54
   2   2  -2  149.01   15.05
   2   2  -2  142.44   15.82
   2   2  -2  161.78   16.00
  -2   2   2  136.20   16.05
   2   2  -2  150.63   15.73
   2  -2  -1  349.08   35.48
   2   2  -1  339.41   34.33
  -2   2   1  334.93   34.33
   2   2  -1  366.87   33.77
   2   2  -1  313.37   33.25
  -2   2   1  313.74   34.20
   2   2  -1  370.91   34.33
   2   2  -1  375.55   34.03
   2  -2   0 1010.06   92.00
  -2   2   0  866.17   92.01
   2   2   0  916.96   90.31
   2   2   0  949.10   90.17
   2   2   0  989.89   90.63
   2   2   0 1001.92   90.15
   2   2   0  915.06   90.10
   2   2   0  921.64   90.19
   2  -2   1  246.45   26.81
  -2   2  -1  240.60   27.29
   2   2   1  231.87   25.57
   2   2   1  250.94   25.94
   2   2   1  266.92   25.80
   2   2   1  268.29   25.16
   2   2   2   51.00    7.47
   2   2   2   48.55    6.48
   2  -2   2   36.14    6.97
  -2   2  -2   44.52    7.99
   2   2   2   51.00    5.66
  -2   2  -2   36.49    5.88
   2  -2   2   40.23    6.96
  -2   2  -3  615.76   59.52
  -2   2  -3  723.78   62.16
   2   2   3  683.54   60.90
   2   2   3  629.75   59.63
  -2   2  -3  529.83   58.70
   2  -2   3  577.06   60.17
  -2   2  -4 3819.07  391.33
   2  -2   4 4298.33  392.99
   2   2   4 4121.19  391.69
   2   2   4 4698.92  393.49
   2  -2   5  200.17   21.99
   2   2   5  201.29   22.11
   2   2   5  159.13   19.94
   2  -2   6  286.38   31.75
  -2  -2  -6  266.13   31.40
   2  -2   6  312.54   32.98
   2   2   6  329.33   33.17
   2   2   6  281.12   31.08
   2  -2   7   -1.70    5.11
   2   2   7    1.68    5.45
   2  -2   7   -1.39    3.68
  -2  -2  -7    1.41    3.72
   2  -2   8  687.98   67.15
   2  -2   8  551.34   64.39
   2   2   8  713.24   67.49
   2  -2   9  182.03   24.87
   2   2   9  188.58   25.53
   2  -2   9  184.46   23.66
   2   2  10  519.22   51.28
   2  -2  10  378.77   46.52
   2  -2  11   43.97   11.12
   2   2  11   55.84   14.74
   2   2  11   66.13   17.08
   2  -2  11   81.87   18.67
   2  -2  11   57.89   14.74
   2   2  11   62.29   14.04
   2   2  11   60.46   13.28
   2  -2  12  216.78   32.53
   2   2  12  373.29   43.17
   2   2  12  259.66   37.19
   2  -2  12  269.75   39.59
   2  -2  12  287.25   38.59
   2   2  12  333.44   38.46
   2   2  12  254.44   34.43
   2  -2  13   80.35   16.70
   2   2  13  149.34   27.37
   2   2  13  131.34   24.22
   2  -2  13  112.03   23.78
   2  -2  13  111.15   22.02
   2   2  13   70.36   19.11
   2   2  13  110.89   19.98
   2   2  14  367.52   48.86
   2   2  14  464.18   57.30
   2   2  14  422.57   55.22
   2   2  14  432.07   53.26
   2  -2  14  447.50   56.72
   2   2  15    7.79   11.28
   2  -2  15   -8.96   12.97
   2   2  15    4.62   12.82
   2   2  16  129.48   27.22
   2  -2  16  183.20   29.05
   2   2  17   11.24   13.29
   2  -2  17   -3.48   10.07
   2   2  18   76.26   16.71
   2  -2  18   59.65   14.59
   2   2  19    9.43    8.36
   2  -2  19   -2.25    5.64
   2   2  20   43.35   10.02
   2  -2  20   43.11   10.37
  -2  -4  21   -3.35    4.86
  -2   4  21    7.78    7.51
  -2   4  20   64.65   16.65
  -2  -4  20   43.40   11.28
  -2  -4  19    5.90    9.26
  -2   4  19   16.34    9.87
  -2   4  19   10.46   11.31
  -2   4  19    3.27    9.48
  -2  -4  18  200.96   32.45
  -2   4  18  221.27   34.02
  -2   4  18  206.34   32.35
  -2   4  18  256.07   34.95
  -2  -4  17   64.44   18.25
  -2   4  17   41.46   15.45
  -2   4  17   21.56   13.49
  -2   4  17   26.57   14.21
  -2  -4  16  166.38   30.10
  -2   4  16  126.24   23.25
  -2   4  16  179.13   30.04
  -2   4  16  151.75   27.44
  -2  -4  15   -4.93   14.27
  -2   4  15   -4.42   12.25
  -2   4  15    2.92    7.32
  -2   4  15   -8.30   12.01
  -2  -4  14  604.14   67.57
  -2  -4  14  457.41   62.64
  -2  -4  14  580.20   64.05
  -2  -4  14  458.07   60.66
  -2   4  14  572.99   65.41
  -2   4  14  494.50   58.41
   2  -4 -13   28.48    9.45
   2   4 -13   18.19    9.71
  -2  -4  13   26.52   13.98
  -2  -4  13   17.28    9.36
  -2  -4  13   47.82   18.00
  -2  -4  13   11.78   11.56
  -2  -4  12  534.08   60.66
  -2  -4  12  522.48   58.15
   2   4 -12  455.85   55.92
   2  -4 -12  464.97   55.29
  -2   4  12  529.28   60.54
  -2  -4  12  498.01   60.78
   2   4 -11   44.26   11.23
   2  -4 -11   28.57    8.89
  -2  -4  11   20.42   11.36
  -2  -4  11   46.35   13.94
  -2   4  11   12.03   12.85
  -2   4  11   26.05    9.07
  -2  -4  11   33.98    9.87
   2   4 -10  217.71   26.22
   2  -4 -10  174.76   24.01
   2   4 -10  166.57   22.71
  -2   4  10  180.67   30.73
  -2   4  10  172.04   24.21
  -2  -4  10  186.97   25.67
  -2  -4   9   -2.24    6.50
  -2   4   9    1.98    5.24
   2  -4  -9    1.89    4.18
   2   4  -9    4.27    6.44
   2   4  -9    1.62    4.06
  -2   4   8 1064.98  106.47
  -2  -4   8 1240.54  108.31
   2  -4  -8 1091.73  106.08
   2   4  -8 1039.91  106.91
   2   4  -8  964.00  104.88
  -2   4   7    9.66    5.48
   2   4  -7   22.79    7.25
   2   4  -7    7.11    4.56
  -2   4   7    9.65    5.94
  -2   4   6 1555.31  154.91
   2   4  -6 1643.67  154.76
  -2   4   6 1596.36  157.38
  -2   4   5   45.25    9.22
   2   4  -5   50.79    7.95
   2   4  -5   47.23    8.59
   2  -4  -5   58.77   10.36
  -2   4   5   48.00   13.65
   2   4  -5   46.97    8.87
  -2   4   5   36.63    8.26
   2   4  -4 4412.56  387.19
   2   4  -4 4416.43  387.52
  -2   4   4 3890.65  387.74
   2  -4  -4 4210.37  389.50
   2   4  -4 4136.06  387.75
  -2   4   4 3996.16  387.32
  -2   4   4 3107.53  392.96
   2   4  -3   70.44   10.02
   2   4  -3   73.84    9.95
   2  -4  -3   70.84   12.67
   2   4  -3   57.57   10.07
  -2   4   3   40.41    8.93
   2   4  -2 2568.23  235.85
   2   4  -2 2645.62  236.67
   2  -4  -2 2458.80  238.92
   2   4  -2 2245.73  235.63
   2   4  -2 2558.30  236.54
  -2   4   2 2451.51  236.40
   2  -4  -1   46.13   11.08
  -2   4   1   50.56    8.90
   2   4  -1   47.05    8.55
   2   4  -1   48.16    8.77
   2   4  -1   65.13    9.84
   2   4  -1   60.54    8.81
   2   4  -1   54.13    8.38
   2   4   0  307.84   33.29
   2   4   0  323.69   33.03
   2   4   0  319.76   33.89
   2   4   0  339.51   33.24
   2  -4   0  254.57   35.02
   2   4   1  108.89   13.97
   2   4   1  106.60   13.42
   2   4   1   94.90   13.13
   2   4   1  102.52   13.91
   2  -4   1   96.41   15.86
   2   4   2  578.35   55.72
   2   4   2  587.91   56.26
   2   4   2  552.02   55.36
   2   4   2  570.05   55.82
  -2   4  -2  471.87   57.40
   2  -4   2  493.77   57.26
   2   4   3   83.73   12.90
   2   4   3   84.78   11.72
   2   4   3  119.65   13.34
  -2   4  -3   77.77   14.54
   2  -4   3   69.45   13.50
   2   4   4 1779.62  165.51
   2   4   4 1774.92  163.93
  -2   4  -4 1510.16  166.43
   2  -4   5   13.23    7.09
   2   4   5    1.73    5.24
  -2   4  -5    9.63    4.49
  -2   4  -5    2.10    5.58
   2   4   6 1566.73  156.81
   2  -4   6 1625.32  157.85
  -2   4  -6 1619.77  157.93
   2   4   7  112.55   17.42
   2  -4   7   90.56   16.93
  -2   4  -7  106.50   17.33
   2  -4   8   76.93   16.25
  -2  -4  -8   78.57   14.46
  -2   4  -8   84.32   15.80
   2   4   8  136.08   18.60
   2  -4   8   82.75   14.93
   2  -4   9   36.15   12.60
   2  -4   9   54.00   11.62
   2  -4   9   64.56   15.17
   2   4   9   57.79   13.25
  -2  -4  -9   52.46   11.52
   2  -4   9   51.18   14.29
  -2   4  -9   54.68   12.95
   2   4   9   78.22   14.62
   2   4   9   79.84   16.25
   2   4   9   74.87   15.01
   2   4   9   35.12   11.73
   2   4   9   45.38   11.23
   2  -4  10  321.38   43.34
   2  -4  10  334.65   42.91
   2  -4  10  318.48   39.55
   2  -4  10  392.92   43.94
   2   4  10  291.24   40.05
  -2   4 -10  329.72   40.77
   2   4  10  326.82   41.53
   2   4  10  348.57   42.39
   2   4  10  382.92   42.91
   2   4  10  307.89   40.75
   2   4  10  316.43   39.99
   2  -4  11    7.19   11.27
   2  -4  11    5.33    6.73
   2   4  11   17.19   10.79
   2  -4  11   21.00   10.58
   2   4  11    3.13    8.70
   2  -4  11   -3.99   10.04
  -2   4 -11    9.14    7.25
   2   4  11   15.47    8.99
   2   4  11    6.74    8.48
   2   4  11    6.36    8.86
   2   4  11   13.69    9.47
   2  -4  12  561.33   60.14
   2  -4  12  496.42   55.86
   2   4  12  510.84   56.18
   2   4  12  517.10   55.26
   2  -4  12  347.39   49.36
  -2   4 -12  318.85   50.10
   2   4  12  450.96   53.53
   2   4  12  535.71   56.57
   2   4  12  410.05   50.93
   2   4  13   -3.80    8.99
   2   4  13   12.23   12.30
   2  -4  13    6.11    6.77
   2   4  13    3.06    8.10
   2   4  13   14.76   10.70
   2  -4  13    4.78   12.65
   2   4  14  189.16   29.32
   2   4  14  236.29   33.84
   2  -4  14  226.93   37.28
   2   4  14  170.39   32.46
   2   4  14  226.23   34.50
   2   4  15    4.27   11.85
   2  -4  15   -4.75   11.91
   2   4  15   -3.03    7.61
   2   4  16  171.28   31.65
   2   4  16  215.50   29.47
   2  -4  16  226.60   34.10
   2  -4  17    6.69   10.13
   2   4  17   14.62   14.03
   2   4  18   40.26   13.91
   2  -4  18   73.01   14.63
   2   4  18   33.64   12.51
   2   4  19   18.46    8.48
   2   4  19   11.75    7.93
   2  -4  19    7.58    6.23
   2  -4  20   71.41   10.75
   2   4  20   62.76   11.65
   2  -4  20   52.26    9.76
  -2  -6  20   34.03    7.75
  -2   6  20   37.71    9.84
  -2  -6  19    7.72    6.87
  -2   6  19    5.57    8.09
  -2   6  18   83.85   17.52
  -2   6  18   70.98   15.23
  -2   6  18   59.96   13.11
  -2  -6  18   35.92   10.73
  -2  -6  18   42.48   11.91
  -2  -6  17    3.14    8.71
  -2   6  17   -3.24    8.58
  -2   6  17    7.04   10.62
  -2   6  17    2.95    8.19
  -2  -6  17    8.30    8.35
  -2  -6  16  169.43   28.37
  -2   6  16  224.74   32.13
  -2   6  16  270.08   34.15
  -2   6  16  187.80   29.18
  -2  -6  16  153.26   27.76
  -2  -6  15    3.57    7.91
  -2   6  15    7.62   10.58
  -2   6  15    3.49   10.93
  -2  -6  15   15.56   12.18
  -2  -6  14  163.94   27.48
  -2   6  14  217.93   32.53
  -2   6  14  194.23   29.67
  -2  -6  14  152.35   29.58
  -2  -6  13   29.52   12.27
  -2   6  13   60.41   16.95
  -2   6  13   37.86   13.13
  -2  -6  13   55.42   17.70
  -2  -6  12  167.55   26.02
   2  -6 -12  161.39   24.47
  -2  -6  12  168.25   28.63
  -2   6  12  120.61   23.88
  -2   6  12  195.94   31.02
  -2  -6  12  220.21   37.78
  -2  -6  12  120.09   28.47
  -2  -6  11   19.03    8.85
   2  -6 -11   11.08    7.39
  -2  -6  11    7.63    9.62
  -2   6  11    9.24   12.26
  -2  -6  11   -5.72   14.38
  -2  -6  11   17.50   13.72
  -2  -6  10  825.35   86.97
   2  -6 -10  772.77   84.85
  -2   6  10  856.73   93.59
  -2  -6  10  716.71   89.09
  -2  -6  10  978.32   98.70
  -2  -6   9   69.50   14.73
   2  -6  -9   55.00   12.54
  -2   6   9   46.13   17.78
  -2  -6   9  101.67   22.61
   2   6  -9   60.04   12.47
  -2   6   8 1467.64  162.20
  -2   6   8 1714.65  156.05
   2   6  -8 1498.45  154.10
  -2  -6   8 1574.82  162.15
  -2   6   7  110.17   18.46
   2   6  -7   91.21   15.69
  -2  -6   7  108.36   21.20
  -2   6   6  489.95   58.22
   2   6  -6  532.60   54.88
  -2   6   6  475.29   53.89
   2   6  -6  516.28   54.55
  -2   6   5   32.75    8.87
  -2   6   5   32.19   13.41
   2   6  -5   58.71   10.86
   2   6  -5   53.40    9.88
   2   6  -5   54.37   10.94
  -2  -6   5   34.85   16.86
   2  -6  -5   58.78   12.85
  -2   6   4  142.56   28.87
   2   6  -4  174.53   23.37
  -2   6   4  191.39   24.07
   2   6  -4  218.47   23.84
   2   6  -4  215.87   23.97
  -2  -6   4  104.84   26.10
   2  -6  -4  168.54   25.74
  -2   6   3   89.32   25.02
   2   6  -3  130.69   19.82
  -2   6   3  172.22   21.71
   2   6  -3  182.03   21.43
   2   6  -3  184.35   21.01
  -2  -6   3   79.88   21.69
   2  -6  -3  214.33   26.20
  -2   6   2 1024.64   88.74
  -2   6   2  530.49   90.05
   2   6  -2  946.31   85.38
   2   6  -2  974.97   87.85
   2   6  -2  994.61   87.01
  -2  -6   2  480.46   87.20
   2  -6  -2  977.19   92.49
   2   6  -1   66.42   12.59
  -2   6   1   44.40   18.76
  -2   6   1   92.69   14.65
   2   6  -1   97.68   13.00
   2   6  -1   77.02   12.98
   2   6  -1  110.24   15.44
   2  -6  -1   89.60   18.15
  -2  -6   1   46.18   16.35
   2   6   0 3177.80  279.32
  -2   6   0 2965.88  280.07
   2   6   0 3243.58  281.09
   2   6   0 3242.61  279.52
   2  -6   0 2996.25  284.71
   2   6   1   15.96    6.31
   2   6   1   42.33    9.60
  -2  -6  -1   10.94    9.38
   2  -6   1   30.99   11.48
   2   6   2 1220.11  107.26
   2  -6   2 1271.48  113.90
   2   6   2 1213.57  108.20
   2  -6   3   94.05   17.72
   2   6   3   78.29   12.41
   2   6   4   85.03   15.06
  -2   6  -4   72.44   13.85
   2   6   5  211.75   28.04
  -2   6  -5  211.38   26.99
   2  -6   6  531.06   57.59
   2   6   6  507.46   56.44
  -2   6  -6  428.67   53.37
   2   6   6  560.07   56.54
   2   6   6  518.06   54.38
   2   6   6  527.58   56.34
   2   6   6  462.50   54.76
   2   6   7   -2.52    6.34
   2   6   7   10.65    8.34
   2   6   7    2.83    7.85
   2   6   7   23.81    9.40
   2   6   7    6.24    5.79
   2  -6   7    3.09    7.78
   2   6   8  709.72   71.04
   2   6   8  644.20   69.89
   2  -6   8  630.76   72.36
   2   6   8  660.35   71.38
   2   6   8  673.37   70.84
   2   6   8  585.18   67.30
   2  -6   8  609.33   71.76
   2  -6   9   26.06   13.65
   2  -6   9   18.22    8.91
   2  -6   9   22.00   12.35
  -2  -6  -9   19.52    8.72
   2   6   9   13.02    9.92
   2   6   9    6.19    8.31
   2   6   9   20.08    9.70
   2   6   9   11.47    7.72
   2  -6  10  303.65   41.32
   2  -6  10  331.09   46.48
   2  -6  10  350.70   45.36
   2  -6  10  343.17   43.12
   2   6  10  433.38   47.11
   2   6  10  301.08   42.14
   2   6  10  344.39   44.00
   2   6  10  347.65   42.70
   2   6  11   31.93   12.19
   2   6  11   19.81   10.62
   2   6  11   22.77   11.48
   2  -6  11   26.53   14.53
   2  -6  11   33.82   11.76
   2   6  12  254.75   32.56
   2  -6  12  151.17   27.26
   2   6  12  236.78   33.35
   2   6  12  204.05   31.16
   2  -6  12  290.89   38.53
   2  -6  12  231.44   31.68
   2  -6  13   11.03    8.68
   2   6  13   14.87   10.36
   2   6  13   22.74    9.84
   2  -6  13   -3.32    7.40
   2  -6  13   31.75   14.72
   2  -6  14   91.18   18.69
   2   6  14  127.95   21.77
   2  -6  14  111.36   23.66
   2  -6  15   21.46   10.40
   2   6  15   38.03   15.33
   2   6  15    8.63    7.39
   2  -6  15   20.75   10.55
   2  -6  16   69.46   14.68
   2   6  16   90.76   18.94
   2   6  16   88.35   15.90
   2  -6  16   48.55   14.19
   2  -6  17   -6.43    6.96
   2   6  17  -11.84    9.28
   2   6  17   -2.90    8.78
   2   6  18   41.63   11.56
   2   6  18   47.22   11.59
   2  -6  18   59.06   11.00
  -2  -8  18   71.96   12.13
  -2   8  17    3.73    4.93
  -2  -8  17   -2.00    5.29
  -2   8  16   92.65   15.88
  -2  -8  16   64.44   14.82
  -2  -8  15    8.67    8.75
  -2  -8  14  117.23   22.17
  -2  -8  13   16.43   10.75
  -2  -8  12  270.46   36.74
  -2  -8  11  125.16   20.61
  -2  -8  11   59.63   16.35
  -2  -8  10  249.92   36.13
  -2  -8  10  337.74   39.71
  -2  -8   9   19.63    8.57
  -2  -8   9   24.51   10.66
  -2  -8   9    4.20   11.18
  -2   8   8   72.39   14.10
  -2  -8   8   40.08   16.66
  -2   8   7   32.59   11.33
  -2   8   7   33.85   10.75
  -2  -8   7   34.81   15.15
  -2   8   6  183.17   25.38
  -2   8   6  137.38   23.98
  -2  -8   6  135.62   26.59
  -2   8   5   29.57   12.78
  -2   8   5   34.48   10.42
   2   8  -5   31.83    9.63
  -2   8   5   17.43    9.91
  -2   8   5   25.09   11.03
  -2  -8   5    7.37    9.49
  -2   8   4  440.51   54.44
  -2   8   4  457.41   53.12
   2   8  -4  514.55   52.10
   2   8  -4  515.53   51.39
  -2   8   4  375.54   52.89
  -2  -8   4  364.22   54.79
   2  -8  -4  458.00   55.52
  -2   8   3   19.05   13.21
  -2   8   3   18.37    9.34
   2   8  -3   23.54    8.92
  -2   8   3   14.03    9.83
   2   8  -3    7.15    7.05
   2  -8  -3   15.44    9.79
  -2  -8   3   20.85   14.45
   2  -8  -2  615.40   62.30
  -2  -8   2  325.67   55.49
   2   8  -2  532.69   53.70
   2   8  -2  629.35   55.88
  -2   8   2  341.02   53.73
  -2   8   2  433.97   57.93
  -2   8   2  702.40   59.88
  -2  -8   2  380.27   52.46
   2  -8  -1   33.15   14.86
  -2  -8   1   38.39   14.84
   2   8  -1   77.27   13.89
   2  -8  -1   29.43    9.61
  -2   8   1   32.37   15.30
  -2   8   1   67.80   14.23
  -2   8   0  268.06   43.69
  -2   8   0  356.40   42.53
   2   8   0  451.06   43.36
   2  -8   0  438.01   49.65
  -2  -8   0  201.39   41.60
   2   8   0  402.46   40.92
   2  -8   0  303.39   40.29
   2   8   1   -2.08    6.03
  -2   8  -1   -4.15   12.52
  -2   8  -1    2.88    6.82
  -2   8  -1    6.79   10.62
   2   8   1   -2.53    7.32
   2  -8   1   -4.19   12.14
  -2  -8  -1   -8.90   11.16
   2   8   1   -2.20    5.83
   2  -8   1    5.56    8.05
   2  -8   2  465.02   52.34
   2  -8   2  447.02   50.46
  -2   8  -2  418.79   50.54
  -2   8  -2  297.45   49.40
   2   8   2  460.53   50.18
  -2   8  -2  444.76   51.01
   2  -8   2  558.92   59.19
  -2  -8  -2  367.93   54.39
   2   8   2  443.87   49.40
   2   8   2  575.68   53.72
   2  -8   3   12.58    9.84
   2  -8   3    2.78    6.98
  -2   8  -3    5.54    7.69
  -2   8  -3   -2.79    6.60
  -2   8  -3    6.23    7.82
   2   8   3    2.39    5.66
   2   8   3   -2.33    7.02
   2   8   3    2.86    7.92
   2  -8   3    8.79   12.74
  -2  -8  -3   17.18   12.44
   2  -8   4  243.93   36.47
   2  -8   4  246.46   35.91
   2   8   4  342.82   36.54
   2   8   4  329.91   37.90
  -2   8  -4  247.73   35.30
   2  -8   5  102.38   19.84
   2  -8   5  129.24   22.24
   2   8   5  133.66   20.11
   2   8   5  131.88   20.61
   2   8   5   80.43   18.28
  -2   8  -5  114.78   19.68
   2  -8   6   54.45   15.09
   2  -8   6   77.42   17.15
  -2   8  -6   70.70   15.44
   2   8   6   92.42   16.21
   2   8   6   78.25   15.75
   2   8   6   79.10   16.77
   2   8   7   11.99    7.95
   2   8   7    2.75    7.28
   2  -8   7   26.44   10.72
   2  -8   7    3.44    8.66
   2  -8   7    3.30    8.31
   2   8   7    3.05    8.87
   2   8   8  210.57   28.72
   2   8   8  172.51   26.14
   2  -8   8  143.17   25.52
   2  -8   8  192.21   29.04
   2   8   8  188.27   28.45
   2   8   9    2.87    7.21
   2  -8   9    3.58    8.47
   2  -8   9    3.16    7.92
   2   8   9   -9.50    9.18
   2   8  10  157.45   26.68
   2  -8  10  176.50   28.09
   2  -8  10  244.09   33.09
   2   8  10  206.73   28.88
   2  -8  11   11.03   10.83
   2  -8  11   23.46   10.66
   2   8  11   28.03   10.91
   2  -8  12  151.15   24.96
   2   8  12  138.63   23.24
   2  -8  13   22.55   11.27
   2   8  13   18.83    9.73
   2  -8  14  115.08   18.77
   2   8  14   49.20   12.76
   2  -8  15    4.69    6.87
   2   8  15   17.35    6.72
   2  -8  16   46.58    9.97
   2   8  16   45.34    9.01
  -2 -10  15    6.75    4.66
  -2 -10  15    1.49    4.15
  -2 -10  14   56.94   11.64
  -2 -10  14   77.34   12.53
  -2 -10  13    1.94    5.40
  -2 -10  13    4.18    5.81
  -2 -10  12   61.91   13.43
  -2 -10  11   -7.40    6.84
  -2 -10  11    7.23    6.69
  -2 -10  10   28.44    9.55
  -2  10   9   34.50    9.16
  -2 -10   9   29.41   10.44
  -2  10   8  127.23   19.33
  -2 -10   8  112.99   20.07
  -2  10   7   34.36    9.54
  -2 -10   7   19.91   10.14
  -2  10   6  514.84   53.21
  -2 -10   6  416.41   53.09
  -2  10   5   64.10   13.90
  -2 -10   5   57.23   15.13
  -2  10   4  169.47   24.35
  -2 -10   4  141.33   23.63
  -2  10   3   50.41   14.24
  -2 -10   3   49.89   13.60
  -2  10   2   28.87   11.12
  -2 -10   2   28.40   11.81
  -2  10   1    2.95    7.79
   2 -10  -1   -2.82    5.77
   2  10   0   13.36    6.36
   2 -10   0   23.10    9.77
   2  10   1   11.52    7.36
   2 -10   1   26.72   10.93
   2  10   2   61.91   13.53
   2 -10   2   78.84   17.06
   2  10   3   12.35    7.75
   2 -10   3    5.32    5.91
   2 -10   3    3.04    6.76
   2  10   3    8.08    7.15
   2  10   4  327.76   40.69
   2 -10   4  307.01   40.44
   2 -10   4  344.07   42.26
   2  10   4  378.74   42.16
   2  10   5    2.64    7.32
   2 -10   5   -2.90    8.04
   2 -10   5    8.02    7.42
   2  10   5   -2.65    6.64
   2  10   6  238.89   30.49
   2 -10   6  240.41   30.69
   2 -10   6  170.11   27.47
   2  10   6  223.20   29.54
   2  10   7   26.74   10.67
   2 -10   7   27.95    9.72
   2 -10   7   37.70   11.42
   2  10   7   36.18   10.78
   2  10   8  103.62   16.92
   2 -10   8   70.19   15.21
   2 -10   8   68.93   14.88
   2  10   8   72.82   14.81
   2  10   9   21.76    9.99
   2 -10   9    4.76    6.43
   2  10   9   28.64    9.66
   2 -10  10   15.93    7.95
   2  10  10   39.71   10.20
   2 -10  11    8.43    6.27
   2 -10  11   19.72    6.85
   2  10  11   19.64    7.48
   2 -10  12   18.21    6.97
   2 -10  12   34.68    7.85
   2  10  12   18.36    6.59
   2 -10  13    5.83    5.05
   2  10  13    5.33    4.35
  -2 -12  10   44.53    8.97
  -2 -12  10   58.92   10.29
  -2  12   9    9.31    4.51
  -2 -12   9    4.65    4.35
  -2 -12   9    8.29    5.23
  -2  12   8   63.17   10.75
  -2 -12   8   58.81   11.87
  -2 -12   8   83.74   12.84
  -2  12   7    2.90    4.39
  -2 -12   7    5.99    6.03
  -2  12   6    7.82    4.42
  -2 -12   6   12.77    6.71
  -2  12   5    3.31    5.36
   2 -12  -5   -1.84    4.07
  -2 -12   5    8.94    7.24
  -2  12   4   17.22    6.38
   2 -12  -4   15.43    6.90
  -2 -12   4   34.68    9.84
  -2  12   3   10.58    6.15
   2 -12  -3    9.94    6.72
  -2  12   2  115.80   16.19
   2 -12  -2   84.16   15.28
  -2  12   1   37.09    9.27
   2 -12  -1   29.68    8.99
   2 -12   0  102.05   17.20
  -2  12   0  127.46   17.72
   2 -12   0  126.24   18.83
   2  12   0  133.44   19.24
   2 -12   1    3.72    4.68
   2  12   1    6.59    5.35
   2 -12   1    4.22    6.12
   2  12   1   -2.10    5.57
   2 -12   2   75.43   13.45
   2  12   2   81.24   13.60
   2 -12   2   80.19   14.20
   2  12   2   87.99   14.76
   2 -12   3   17.31    6.52
   2  12   3   15.81    6.81
   2 -12   3   23.61    7.54
   2  12   3   15.46    6.15
   2  12   4   34.11    8.94
   2 -12   4   48.15    9.93
   2  12   4   42.86    9.42
   2  12   5   12.56    5.99
   2 -12   5   24.04    7.04
   2  12   5   13.41    5.62
   2  12   6   40.04    8.73
   2 -12   6   23.68    6.81
   2 -12   6   31.47    7.41
   2  12   6   31.74    8.14
   2  12   7    3.02    4.40
   2 -12   7    5.46    3.97
   2 -12   7    4.27    4.14
   2  12   8   40.81    8.19
   2 -12   8   37.60    8.04
   2 -12   8   53.16    8.78
   2 -12   9    3.27    3.17
  -3   1  21  149.97   24.14
  -3   1  20    3.31    9.19
  -3  -1  20   -8.83    7.79
  -3   1  19   56.65   16.14
  -3  -1  19   49.50   13.84
  -3  -1  18    4.20    9.30
  -3  -1  18    3.54    8.38
  -3   1  18    3.67    8.69
  -3  -1  17  145.38   27.32
  -3  -1  17  135.46   24.76
  -3   1  17  131.29   25.20
  -3  -1  16   26.75   14.49
  -3  -1  16    4.53   13.72
   3   1 -16   19.30    9.00
  -3   1  16   15.15   12.33
  -3  -1  16    7.39   10.77
  -3  -1  15  336.44   44.83
  -3  -1  15  285.48   45.35
   3   1 -15  350.18   41.58
   3  -1 -15  333.61   41.41
  -3  -1  15  314.41   43.29
  -3   1  15  328.67   43.71
  -3  -1  14   17.87   10.39
   3   1 -14    5.28    6.31
   3  -1 -14   16.33    8.86
  -3  -1  14   -4.65   12.91
  -3   1  14   23.03   12.04
  -3  -1  14    7.14    9.94
   3   1 -13 1126.90  111.30
  -3  -1  13 1134.93  114.19
  -3   1  13 1029.13  110.49
  -3   1  13 1155.49  111.90
  -3  -1  13 1114.91  112.91
  -3  -1  13  950.25  117.41
  -3  -1  13 1134.08  115.46
  -3   1  13 1070.54  116.11
  -3   1  12  100.03   15.71
  -3  -1  12   73.22   15.13
  -3   1  12  120.09   16.96
   3   1 -12   68.93   14.27
  -3  -1  11 1096.08  105.58
  -3   1  11 1033.32  104.05
  -3   1  11 1015.47  103.78
   3   1 -11 1009.04  103.58
  -3   1  10    1.69    4.69
  -3  -1  10    5.55    5.13
   3   1 -10   -3.26    4.92
  -3   1   9  285.01   33.52
  -3  -1   9  326.02   34.20
  -3   1   9  292.86   33.54
  -3   1   9  326.39   33.99
   3   1  -9  285.08   33.30
  -3  -1   9  294.54   33.25
   3   1  -8    3.10    3.11
  -3  -1   8   -1.28    3.71
  -3   1   8   -1.32    3.99
  -3   1   8   -1.31    4.10
   3  -1  -8   -1.13    2.99
   3   1  -8    2.49    3.90
  -3  -1   7  873.99   86.41
  -3   1   7  836.44   86.52
   3   1  -7  896.80   86.03
   3   1  -7  905.92   86.64
   3  -1  -7  896.36   86.19
  -3  -1   6  157.60   15.99
   3   1  -6  146.34   15.74
  -3   1   6  116.22   15.64
   3  -1  -6  142.16   15.55
   3   1  -6  105.55   15.12
   3   1  -5  432.78   40.64
  -3  -1   5  389.64   40.94
   3  -1  -5  390.71   40.44
  -3   1   5  408.77   41.71
   3   1  -5  444.75   41.72
   3  -1  -5  411.55   41.04
   3   1  -5  416.52   41.44
   3   1  -4 3895.07  375.77
  -3  -1   4 4071.42  375.90
   3  -1  -4 3920.16  375.90
  -3   1   4 3914.04  376.66
  -3   1   4 3891.46  376.52
   3   1  -4 4026.76  376.61
   3   1  -4 4275.39  376.45
   3  -1  -4 4063.29  375.97
   3   1  -3 1346.00  133.41
   3   1  -3 1461.65  134.15
  -3  -1   3 1481.81  133.11
   3  -1  -3 1322.01  133.62
  -3   1   3 1457.12  134.24
  -3   1   3 1361.52  133.84
   3  -1  -3 1454.32  133.30
   3   1  -3 1388.25  133.58
   3  -1  -2  476.24   42.58
   3   1  -2  432.65   42.92
   3   1  -2  424.81   43.06
  -3  -1   2  444.49   42.23
   3  -1  -2  424.02   43.42
   3   1  -2  435.87   43.42
  -3   1   2  478.57   43.81
  -3   1   2  425.01   43.20
   3   1  -2  432.27   42.91
   3  -1  -2  442.78   41.97
  -3   1   2  455.12   43.44
   3   1  -1  490.61   51.75
  -3   1   1  587.30   52.00
   3  -1  -1  540.69   52.36
   3   1  -1  548.87   51.95
   3   1  -1  489.03   51.63
   3  -1  -1  559.11   51.15
  -3   1   1  546.52   51.97
   3  -1   0    1.09    2.67
   3   1   0    0.43    1.57
   3   1   0    1.14    1.79
   3   1   0   -0.49    2.26
   3   1   0   -0.59    2.26
  -3   1   0    0.92    2.99
  -3  -1   0   -0.79    1.51
   3   1   0    1.52    1.44
  -3   1   0    2.82    1.78
   3   1   1  751.92   75.09
  -3   1  -1  896.16   76.85
   3   1   1  827.15   73.99
   3   1   1  686.52   74.23
   3  -1   1  790.12   74.86
  -3   1  -2   25.79    5.59
   3   1   2   18.02    3.54
   3  -1   2   20.02    4.26
   3   1   2   21.15    4.61
   3   1   2   23.14    5.05
   3  -1   3 2830.77  268.98
   3   1   3 2808.88  268.73
   3   1   3 2996.72  270.01
   3   1   3 2841.82  270.29
   3  -1   4  731.24   73.60
   3   1   4  749.24   74.24
   3   1   4  810.85   75.06
   3   1   5 1912.72  172.80
   3  -1   5 1720.33  171.29
   3   1   6   56.39   10.21
   3  -1   6   74.20   10.08
   3   1   7  430.64   43.96
   3  -1   7  387.91   42.25
   3   1   8 1393.15  130.12
   3  -1   8 1261.34  128.06
   3  -1  10  142.87   22.03
   3   1  10  114.40   19.07
   3  -1  10  100.64   17.72
   3   1  10  138.88   21.46
   3   1  10  137.68   22.20
   3   1  10  107.63   17.75
   3   1  11 1066.20   98.73
   3  -1  11  997.84   99.17
   3  -1  11  857.66   93.44
   3  -1  11  690.59   92.35
   3   1  11 1094.49  100.80
   3   1  11 1140.48  100.72
   3   1  11  870.33   93.63
   3   1  12   38.78   14.38
   3  -1  12   30.41   10.26
   3  -1  12   33.59   11.42
   3   1  12   66.34   17.77
   3   1  12   65.40   13.38
   3   1  13  642.49   68.51
   3  -1  13  456.47   61.14
   3   1  13  637.88   63.62
   3   1  13  715.48   73.57
   3  -1  13  502.19   63.03
   3  -1  14   16.52   11.50
   3   1  14    9.76   13.62
   3  -1  14   20.18    9.76
   3  -1  15  109.80   22.06
   3   1  15  160.10   29.44
   3  -1  16    6.23    8.24
   3   1  16   -4.15   12.99
   3   1  17  101.47   21.01
   3   1  18   -2.60    8.13
   3   1  19   59.24   11.42
   3  -1  19   33.61   10.79
   3   1  20    1.36    3.95
   3  -1  20   -1.58    4.59
  -3  -3  21   24.66    9.60
  -3   3  21   27.92   11.54
  -3   3  21   37.74   10.47
  -3  -3  20   -5.66    7.84
  -3   3  20    3.12    7.82
  -3   3  20    3.21    9.67
  -3   3  20    2.90    8.05
  -3   3  19  208.64   33.76
  -3  -3  19  215.09   33.59
  -3   3  19  284.48   36.35
  -3   3  19  251.85   33.95
  -3   3  19  230.29   33.39
  -3   3  18   -3.93    9.85
  -3  -3  18   10.08    9.32
  -3  -3  18    3.96    9.94
  -3   3  18   -4.10   11.89
  -3   3  18    3.44    9.09
  -3   3  18   -3.36    9.31
  -3  -3  17  293.60   41.83
  -3   3  17  338.01   44.56
  -3  -3  17  301.53   44.67
  -3   3  17  356.61   47.07
  -3   3  17  272.33   41.35
  -3   3  17  387.52   43.88
  -3   3  16    8.35   11.04
  -3  -3  16    4.76   13.20
  -3   3  16   -4.68   14.63
  -3   3  16    7.83   12.25
  -3   3  15  122.95   26.45
  -3  -3  15  132.83   27.80
   3   3 -15  130.37   22.99
  -3  -3  15  132.76   24.71
  -3   3  14    8.60   12.00
  -3  -3  14   18.34   10.71
  -3  -3  14   14.72   14.85
   3   3 -14   14.98    9.13
  -3   3  13   55.87   18.13
  -3  -3  13   61.42   20.85
   3   3 -13   77.98   15.66
  -3  -3  13   68.80   15.58
  -3   3  13   78.03   15.39
  -3  -3  13   78.44   17.06
  -3  -3  12   -4.42   11.69
   3   3 -12    2.56    7.10
   3  -3 -12   -2.36    5.23
  -3  -3  12   -3.04    7.19
  -3   3  12   -5.00    7.54
  -3  -3  12    2.87    6.34
   3   3 -11  508.55   52.58
   3  -3 -11  439.24   50.79
  -3  -3  11  508.14   54.95
  -3   3  11  472.72   51.93
  -3   3  11  428.01   51.16
  -3  -3  11  480.14   52.64
  -3   3  11  418.12   56.49
   3   3 -10   70.99   14.40
   3  -3 -10   85.82   14.50
  -3  -3  10  133.09   17.38
  -3   3  10  102.89   16.36
  -3   3  10   95.02   15.70
   3   3  -9 1307.10  130.05
   3  -3  -9 1323.66  129.24
   3   3  -9 1301.38  127.86
  -3  -3   9 1363.42  130.21
  -3   3   9 1222.70  129.51
  -3   3   9 1399.39  130.60
   3  -3  -8  668.61   64.92
   3   3  -8  610.45   65.35
  -3   3   8  593.16   65.20
   3   3  -8  680.66   64.14
  -3  -3   8  609.86   65.07
  -3   3   8  633.83   65.49
   3   3  -7 1940.49  180.15
   3  -3  -7 1794.55  178.90
   3   3  -7 1886.02  178.64
  -3  -3   7 1958.58  179.85
  -3   3   7 1796.17  179.87
  -3   3   7 1836.76  180.06
   3   3  -6  960.47   92.43
   3   3  -6  993.22   91.42
  -3  -3   6 1065.03   92.33
  -3   3   6  945.10   92.42
   3   3  -5 1754.33  170.23
   3   3  -5 1815.97  169.72
   3   3  -5 1807.89  168.88
  -3   3   5 1705.54  170.26
   3   3  -4  197.47   21.24
  -3   3   4  180.71   21.06
   3   3  -4  194.64   21.37
   3   3  -4  183.57   20.73
  -3   3   4  170.87   21.07
   3  -3  -3  139.42   16.63
  -3   3   3  103.41   14.52
   3   3  -3  140.69   15.45
  -3   3   3  113.16   14.94
   3  -3  -2  513.12   50.28
  -3   3   2  478.16   48.66
   3   3  -2  460.71   48.37
   3   3  -2  486.23   48.05
  -3   3   2  454.06   48.61
   3   3  -2  498.48   47.96
   3  -3  -1  691.20   67.09
   3   3  -1  632.65   64.95
  -3   3   1  636.84   65.40
   3   3  -1  658.54   64.08
   3   3  -1  618.66   64.50
   3   3  -1  739.56   64.80
   3  -3   0   59.82   10.87
   3   3   0   59.02    8.70
   3   3   0   66.16    8.63
   3   3   0   67.01    9.18
   3   3   0   75.99    9.08
   3   3   1  451.90   47.67
   3   3   1  481.33   47.87
   3  -3   1  541.28   49.94
  -3   3  -1  439.63   51.06
   3   3   2  338.47   33.14
   3   3   2  289.52   32.13
  -3   3  -2  271.91   35.25
   3  -3   2  330.27   32.99
  -3   3  -3  295.26   35.87
   3  -3   3  313.15   34.13
   3   3   3  342.81   34.72
   3   3   3  317.53   33.28
  -3   3  -4  284.06   30.33
   3  -3   4  235.05   27.90
   3   3   4  244.64   28.26
   3   3   4  240.26   26.99
  -3   3  -5  575.41   59.74
   3  -3   5  588.09   58.54
   3   3   5  581.61   58.79
   3   3   5  520.63   56.55
  -3   3  -6   73.55   13.16
   3  -3   6   78.92   13.12
   3   3   6   60.65   12.19
   3   3   6   67.23   10.80
   3  -3   7 2799.32  281.96
  -3   3  -7 2904.13  284.66
   3  -3   7 3232.66  284.78
   3   3   7 3424.35  285.47
   3   3   7 2717.31  281.35
  -3   3  -8  286.84   36.96
   3   3   8  346.19   38.30
   3  -3   8  260.82   34.30
   3  -3   9  746.44   75.49
   3  -3   9  582.89   68.83
   3   3   9  733.49   74.05
   3  -3   9  719.72   72.87
   3   3   9  633.61   71.48
  -3   3  -9  642.54   71.75
   3   3   9  712.91   72.93
   3   3   9  768.80   74.34
   3   3   9  687.32   72.41
   3   3   9  595.25   69.75
   3  -3  10   39.51    9.94
   3   3  10   17.42   10.55
   3   3  10   43.24   13.75
   3  -3  10   42.07   13.21
  -3   3 -10   28.75    9.89
   3   3  10   65.32   14.63
   3   3  10   44.31   13.49
   3   3  10   22.81    9.22
   3   3  10   46.45   14.27
   3   3  10   43.12   11.11
   3   3  11  240.34   37.23
   3   3  11  444.28   47.24
   3   3  11  271.88   40.07
  -3   3 -11  276.91   39.68
   3   3  11  333.31   42.35
   3   3  11  411.05   45.97
   3   3  11  376.75   42.39
   3  -3  11  334.65   44.58
   3   3  12   35.00   14.89
   3   3  12   45.01   14.64
  -3   3 -12   34.38   11.47
   3  -3  12   42.66   15.38
   3   3  12   10.63   11.43
   3   3  12   27.13   11.33
   3   3  12   27.92   11.29
   3  -3  13  131.82   27.59
   3   3  13  134.98   25.28
   3   3  13  125.13   22.69
   3   3  13  219.05   33.44
   3   3  13  161.48   28.61
   3  -3  14    8.73    7.81
   3  -3  14   23.08   13.98
   3   3  14   23.49    9.61
   3   3  14    9.79   13.64
   3  -3  15  311.26   40.04
   3   3  15  376.02   47.93
   3   3  15  282.02   38.69
   3  -3  15  328.63   44.90
   3  -3  16    4.03   11.19
   3   3  16    4.17   11.58
   3   3  17  113.21   21.72
   3  -3  17   82.69   19.80
   3   3  17  141.26   23.62
   3  -3  18   -2.52    7.29
   3   3  18    2.68    8.37
   3   3  19   48.78   10.40
   3  -3  19   35.85    9.42
   3   3  19   39.56   10.46
  -3  -5  21   63.34   10.70
  -3   5  21   42.12   11.85
  -3   5  20    4.32    5.99
  -3  -5  20    4.33    5.72
  -3   5  20    3.09    8.96
  -3   5  20  -12.90    8.35
  -3   5  19   48.41   13.17
  -3  -5  19   61.51   13.81
  -3   5  19   69.87   16.49
  -3   5  19   41.71   17.48
  -3   5  18    6.36    9.21
  -3  -5  18   -3.42    8.57
  -3   5  18   -3.70   11.57
  -3   5  18    3.43    9.52
  -3  -5  17   98.15   21.62
  -3   5  17  117.84   23.36
  -3   5  17  122.20   22.93
  -3  -5  17   99.40   19.61
  -3  -5  16   16.90   11.26
  -3   5  16   20.72   12.58
  -3  -5  16   14.37   10.93
  -3   5  16   11.66   11.35
  -3   5  15  396.14   50.16
  -3  -5  15  332.45   47.04
  -3  -5  15  315.68   47.30
  -3   5  15  403.18   49.35
  -3  -5  14    8.16   10.23
  -3   5  14    4.03   10.65
  -3  -5  14   -4.59   12.73
  -3   5  13  177.82   30.90
  -3  -5  13  119.55   24.29
  -3  -5  13  153.13   27.43
   3  -5 -13  182.74   25.64
  -3  -5  12   85.61   20.17
   3  -5 -12   48.30   12.39
  -3  -5  12   33.29   12.42
  -3   5  12   50.40   18.50
  -3   5  12   50.55   12.84
  -3  -5  12   65.09   14.92
  -3   5  11  432.43   46.39
  -3  -5  11  339.57   44.94
   3   5 -11  325.77   42.27
   3  -5 -11  352.84   43.38
  -3   5  11  410.26   44.47
  -3   5  11  411.23   54.72
  -3  -5  11  455.82   58.70
   3   5 -10   69.67   13.97
   3  -5 -10   86.54   15.41
  -3   5  10   93.36   15.87
  -3  -5  10  134.33   27.25
  -3   5  10   91.44   17.03
  -3  -5  10  113.39   18.04
   3  -5  -9 1177.58  115.83
  -3   5   9 1125.56  116.91
  -3  -5   9 1211.08  117.64
   3   5  -9 1139.21  115.29
  -3  -5   9 1099.30  123.91
  -3   5   8   42.02    9.95
  -3  -5   8   49.14   11.03
   3   5  -8   32.03    8.55
  -3   5   7  527.87   57.21
  -3   5   7  516.90   60.51
   3   5  -7  542.16   56.38
  -3   5   6   63.65   18.56
   3   5  -6   95.69   14.63
  -3   5   6   97.19   14.39
   3  -5  -5  612.05   59.32
   3   5  -5  586.01   57.92
  -3   5   5  577.12   57.47
   3   5  -4   66.92   10.85
   3   5  -4   55.43    9.86
   3  -5  -4   68.82   13.34
   3   5  -4   64.17   11.41
  -3   5   4   52.52   20.19
  -3   5   4   57.71   10.92
   3   5  -3 1419.91  130.94
   3   5  -3 1346.24  130.56
   3  -5  -3 1333.35  133.78
   3   5  -3 1270.58  131.32
  -3   5   3 1328.86  132.11
   3  -5  -2   61.56   13.38
   3   5  -2   39.59    9.47
  -3   5   2   70.49   11.78
   3   5  -2   73.86   10.88
   3   5  -2   68.84   10.82
   3   5  -2   52.63    9.88
   3   5  -1  798.71   84.19
  -3   5   1  814.75   86.60
   3   5  -1  934.77   85.95
   3   5  -1  852.80   85.74
   3   5  -1  941.27   85.80
   3  -5  -1  825.43   88.78
  -3   5   0   -3.33    4.41
   3   5   0   -4.61    3.86
   3  -5   0   -4.51    7.05
   3   5   0    1.40    4.06
   3   5   0    1.43    4.63
   3  -5   1  997.22  106.06
   3   5   1 1044.15  103.23
   3   5   1 1094.63  104.00
   3  -5   2   41.68   12.07
   3   5   2   63.57   10.20
   3   5   2   66.77   11.13
   3   5   2   51.40    9.94
   3   5   3  728.47   72.68
   3   5   3  687.62   71.69
   3  -5   3  727.56   74.51
  -3   5  -3  688.29   78.25
   3   5   4   18.53    7.69
  -3   5  -4   27.52   11.32
   3   5   5  982.56   93.82
  -3   5  -5  825.30   96.76
   3   5   6   11.14    7.01
  -3   5  -6    3.23    7.68
   3   5   7  486.83   59.22
   3  -5   7  600.92   62.20
  -3   5  -7  463.71   61.69
   3   5   7  613.12   61.82
   3   5   7  670.03   64.15
   3   5   7  593.81   61.21
   3   5   7  556.27   59.33
   3   5   7  539.02   60.96
   3  -5   7  544.01   62.12
   3  -5   7  510.65   60.89
   3  -5   8   59.62   16.43
   3  -5   8  106.41   17.42
   3  -5   8  117.69   19.91
  -3   5  -8   42.94   14.70
   3  -5   8  151.99   21.11
   3   5   8   75.34   16.61
   3   5   8   92.56   18.70
   3   5   8   90.32   15.64
   3   5   8   89.95   17.24
   3   5   8   90.72   16.98
   3   5   8   83.91   15.97
   3  -5   9  320.99   43.72
   3  -5   9  362.65   43.79
   3  -5   9  323.66   41.43
   3  -5   9  389.02   44.98
   3   5   9  370.81   43.16
  -3   5  -9  226.79   40.79
   3   5   9  365.94   43.86
   3   5   9  407.55   45.22
   3   5   9  394.49   44.10
   3   5   9  336.93   42.64
   3   5   9  318.99   41.23
   3  -5  10   -3.78    8.37
   3  -5  10    2.92    5.47
   3  -5  10   10.42    9.63
   3   5  10    6.31    7.92
   3  -5  10    3.43    8.11
  -3   5 -10   -3.56    5.16
   3   5  10    3.36    9.33
   3   5  10   -3.42    8.09
   3   5  10   -9.79   10.21
   3   5  10   -5.78    8.71
   3  -5  11  639.80   66.84
   3  -5  11  559.22   64.04
   3   5  11  562.76   63.03
   3  -5  11  497.28   60.76
   3   5  11  514.13   62.18
   3   5  11  513.13   63.40
   3   5  11  498.78   61.49
   3   5  11  529.55   61.10
   3   5  12    6.34    8.79
   3  -5  12    3.92    9.26
   3  -5  12    4.24   10.64
   3   5  12   -3.81    9.02
   3   5  12    3.70   10.27
   3  -5  13  201.28   35.09
   3   5  13  284.35   36.63
   3  -5  13  297.15   40.61
   3   5  13  325.22   41.32
   3  -5  14   13.82    9.73
   3   5  14   31.11   12.32
   3  -5  14    7.69    9.79
   3   5  14   45.70   16.38
   3  -5  15  150.76   24.31
   3   5  15  144.26   27.47
   3  -5  15  118.00   21.90
   3   5  15  136.73   22.82
   3   5  16    3.60   11.71
   3  -5  16   27.39   11.42
   3   5  16   33.55   13.26
   3   5  16    2.59    7.26
   3   5  17   70.97   17.12
   3  -5  17   73.61   15.07
   3   5  17   64.50   16.13
   3   5  18   10.95    7.57
   3  -5  18    5.74    5.79
   3   5  18    2.27    6.02
  -3  -7  19   42.43    9.47
  -3   7  19   53.10   11.27
  -3  -7  18    4.12    6.22
  -3  -7  18   -2.13    5.62
  -3   7  18    2.37    5.96
  -3   7  18    6.06    5.34
  -3   7  17   25.09   11.23
  -3   7  17    9.66    7.90
  -3  -7  17   12.86    8.12
  -3   7  17    8.87    6.25
  -3   7  16    2.78    7.35
  -3  -7  16   -3.09    8.17
  -3   7  16    7.69    7.11
  -3   7  15   74.32   16.16
  -3  -7  15   32.02   14.87
  -3   7  15   62.05   14.87
  -3   7  14   -3.35    9.72
  -3  -7  14   11.66   12.16
  -3   7  13  534.26   62.73
  -3  -7  13  668.67   73.47
  -3  -7  13  458.99   62.93
  -3  -7  12   27.72   13.08
  -3  -7  12   26.78   16.95
  -3  -7  11  163.50   31.29
  -3  -7  11  119.70   24.05
   3   7 -10    7.72    5.71
  -3   7  10    4.85   12.83
  -3  -7  10    3.45    8.66
  -3  -7  10    9.45   13.70
   3  -7 -10    2.88    4.84
   3   7  -9   85.99   15.90
  -3   7   9   91.59   23.05
  -3  -7   9   60.85   20.10
   3  -7  -9   90.23   16.42
  -3   7   8    2.81    7.79
   3   7  -8    2.48    5.87
  -3  -7   8    4.02   11.16
  -3   7   8   -9.31   11.67
   3   7  -7  185.18   27.17
  -3   7   7  225.87   31.35
  -3  -7   7  208.45   33.08
  -3   7   7  232.18   30.90
  -3   7   6   32.29   13.89
   3   7  -6   62.68   12.29
  -3   7   6   25.63    9.54
  -3  -7   6   43.46   14.34
  -3   7   5  286.18   42.74
   3   7  -5  325.60   37.38
  -3   7   5  329.12   38.17
   3  -7  -5  355.31   40.43
  -3  -7   5  191.21   38.48
   3   7  -5  366.90   36.86
  -3  -7   5  252.24   39.82
  -3   7   4   27.11   16.07
  -3   7   4   63.60   12.58
   3  -7  -4   66.94   15.13
  -3  -7   4   11.73   11.55
  -3   7   4   37.92   10.89
   3   7  -4   43.79   10.64
   3   7  -4   52.13   10.39
  -3   7   3  555.85   54.04
  -3   7   3  301.34   54.77
   3  -7  -3  491.75   55.52
  -3  -7   3  261.73   51.05
  -3   7   3  500.30   52.21
   3   7  -3  471.02   49.28
   3   7  -3  559.05   51.81
   3   7  -3  484.92   50.40
   3   7  -2    8.10    6.78
   3   7  -2    6.42    6.21
  -3   7   2    4.68   14.13
  -3   7   2    2.67    5.00
   3  -7  -2   -3.45    9.57
  -3  -7   2   -3.81    9.57
  -3   7   2   15.06    8.14
   3  -7  -2    4.36    5.47
   3   7  -2    1.73    4.60
   3  -7  -1  523.93   49.57
   3   7  -1  501.04   43.00
   3  -7  -1  433.03   42.18
  -3   7   1  532.70   45.36
  -3   7   0    2.51    5.55
   3   7   0    4.26    5.35
   3  -7   0   -3.50    8.29
  -3  -7   0    8.12   10.19
   3   7   0    2.25    5.65
   3  -7   0    2.41    6.06
   3  -7   1  377.24   45.20
   3  -7   1  458.46   48.05
  -3   7  -1  394.19   46.07
   3   7   1  485.53   46.44
   3  -7   1  462.10   51.57
   3   7   1  383.08   43.98
   3   7   1  477.93   47.62
  -3   7  -2   50.72   11.05
   3   7   2   42.49   11.57
   3   7   2   44.20    9.67
   3  -7   2   44.86   11.36
   3  -7   2   58.79   13.23
  -3  -7  -2   21.35   11.43
   3  -7   2   39.43   14.92
   3  -7   3  350.64   41.21
   3  -7   3  337.97   41.83
  -3   7  -3  310.21   39.16
   3   7   3  361.72   38.78
   3   7   3  406.07   41.87
   3  -7   3  422.53   46.67
   3  -7   4    5.90    7.40
   3  -7   4    3.09    7.31
  -3   7  -4    2.56    5.66
   3   7   4   -4.33    6.01
   3   7   4    2.75    6.89
   3  -7   5  443.41   52.38
   3  -7   5  416.36   52.21
   3   7   5  506.39   52.95
  -3   7  -5  384.15   49.48
   3   7   5  451.81   49.98
   3   7   5  450.58   51.98
   3   7   5  448.21   51.59
   3   7   6  139.39   22.34
   3   7   6  145.32   22.12
   3   7   6  131.75   21.13
   3   7   6   76.49   17.11
   3  -7   6  117.82   20.73
   3  -7   6  147.49   23.92
   3   7   6   95.25   19.61
   3   7   7   47.30   13.93
   3   7   7   71.26   16.40
   3   7   7   45.68   13.53
   3   7   7   72.78   14.70
   3  -7   7   49.67   13.44
   3  -7   7   58.61   16.88
   3   7   7   55.74   15.17
   3   7   8    3.22    8.08
   3   7   8    6.49    9.40
   3   7   8   13.10    9.49
   3   7   8   -2.69    6.77
   3  -7   8   -3.52    8.84
   3  -7   8   14.59   11.82
   3   7   8   24.27   12.64
   3   7   9  384.43   43.67
   3   7   9  251.97   37.95
   3   7   9  346.90   43.72
   3  -7   9  342.99   44.14
   3  -7   9  329.43   43.46
   3   7  10  166.06   30.75
   3   7  10  196.72   30.38
   3  -7  10  230.30   33.87
   3  -7  10  242.80   34.25
   3   7  11  241.71   36.83
   3  -7  11  332.85   42.45
   3   7  12   56.95   15.88
   3  -7  12   67.30   18.49
   3   7  13  263.20   35.63
   3  -7  13  259.70   38.74
   3   7  14    2.81    8.47
   3  -7  14    6.47    6.50
   3   7  14   -3.15    9.13
   3  -7  14   -3.47    9.19
   3   7  15   54.77   14.24
   3  -7  15   61.66   12.93
   3   7  15   93.08   15.51
   3  -7  15   95.68   17.36
   3   7  16   -2.14    6.21
   3  -7  16   -3.47    5.43
   3   7  16    1.89    5.00
   3  -7  16   -1.95    4.89
   3   7  17   15.25    6.00
   3  -7  17   28.44    6.67
   3   7  17   17.36    6.33
  -3  -9  17   88.81   14.12
  -3  -9  16    5.90    5.23
  -3  -9  15   16.10    7.73
  -3  -9  15   31.51    9.52
  -3  -9  14    7.61    7.39
  -3  -9  13   50.88   12.76
  -3  -9  12    5.46    7.91
  -3  -9  12   -2.91    7.30
  -3  -9  11  125.20   21.49
  -3  -9  11  144.46   23.01
  -3  -9  10   24.30   10.41
  -3  -9   9   82.29   16.53
  -3   9   8   35.69   10.61
  -3  -9   8   30.66   11.88
  -3   9   7  175.75   23.51
  -3  -9   7  114.56   22.51
  -3  -9   7  154.46   27.68
  -3  -9   6    3.93   11.00
  -3  -9   6    3.13    9.19
  -3   9   5  258.47   32.20
  -3  -9   5  186.79   30.37
  -3   9   4   10.20    9.00
  -3   9   4    3.60    7.39
  -3   9   4    7.48    9.39
   3   9  -4   -2.70    5.54
  -3  -9   4    6.37    7.06
  -3  -9   4   12.79   13.81
  -3   9   3  169.08   28.64
  -3   9   3  213.84   29.78
  -3   9   3  114.49   25.51
  -3  -9   3  223.74   28.97
  -3  -9   3  162.32   28.99
  -3   9   2    7.88   10.43
  -3   9   2    7.17    6.72
  -3   9   2    7.68    7.88
   3  -9  -2    2.67    6.34
  -3  -9   2    4.36   11.54
  -3   9   1  141.73   28.27
  -3   9   1  209.54   29.08
  -3  -9   1  117.10   26.34
  -3   9   1  134.24   26.12
   3  -9  -1  255.53   28.68
  -3   9   0    3.10    6.41
  -3   9   0    7.57    7.81
  -3   9   0    4.23   10.05
  -3   9   0   10.17    7.00
  -3  -9   0   13.97   12.95
  -3   9   0   20.83   12.35
   3   9   0   11.15    7.03
   3  -9   0   20.56    9.55
   3  -9   1  227.59   29.75
  -3   9  -1  266.62   31.81
  -3   9  -1  106.99   25.45
  -3   9  -1  185.54   28.65
  -3  -9  -1  167.38   31.14
  -3   9  -1  253.49   32.99
   3   9   1  193.10   26.22
   3   9   1  203.46   27.70
   3  -9   2  164.57   25.92
   3  -9   2  176.54   27.71
  -3   9  -2  156.89   26.32
  -3   9  -2  187.61   27.65
   3   9   2  245.48   28.76
  -3   9  -2  119.73   25.44
   3   9   2  203.35   26.13
  -3  -9  -2  144.03   29.24
   3   9   2  225.97   28.20
   3   9   3  322.59   41.00
   3  -9   3  396.14   45.90
   3  -9   3  385.71   43.88
   3   9   3  310.55   42.12
   3   9   4   31.58   10.89
   3  -9   4   30.37   12.65
   3  -9   4   55.52   13.78
   3   9   4   57.67   13.23
   3   9   4   55.61   14.27
   3   9   5  210.31   27.53
   3  -9   5  141.06   25.59
   3  -9   5  190.69   28.09
   3   9   5  168.27   26.60
   3   9   5  151.20   24.72
   3   9   6   14.43    9.38
   3  -9   6    3.14    8.34
   3  -9   6    9.92    9.21
   3   9   6    8.57    7.96
   3   9   7  372.99   48.15
   3  -9   7  481.65   51.21
   3  -9   7  449.33   51.22
   3   9   7  370.52   47.89
   3   9   8   26.68   11.10
   3  -9   8   21.17    8.66
   3  -9   8   28.07   11.05
   3   9   8   40.53   12.60
   3   9   9  172.41   23.90
   3  -9   9  148.93   24.76
   3  -9   9   99.05   19.71
   3   9   9  141.93   23.09
   3  -9  10    9.09    9.50
   3  -9  10    2.55    7.71
   3   9  10   10.81    7.53
   3  -9  11   59.17   13.71
   3  -9  11   70.40   15.59
   3   9  11   86.96   15.56
   3  -9  12    9.31    6.19
   3  -9  12    7.14    7.21
   3   9  12    4.38    6.10
   3  -9  13   23.10    9.29
   3   9  13   42.11    9.43
   3  -9  14   22.76    7.29
   3   9  14   10.01    5.25
  -3 -11  13   13.61    5.80
  -3 -11  12    5.19    5.24
  -3 -11  12    5.30    6.28
  -3 -11  11   38.13    9.66
  -3 -11  11   35.24    9.31
  -3 -11  10   10.53    6.67
  -3 -11  10   11.09    7.71
  -3  11   9   48.10   10.26
  -3 -11   9   80.11   14.59
  -3 -11   9   98.04   16.01
  -3  11   8   10.18    6.10
  -3 -11   8    4.64    7.06
  -3 -11   8   25.41   10.46
  -3  11   7   95.92   16.16
  -3 -11   7  131.05   20.05
  -3  11   6    5.98    5.53
  -3 -11   6   -2.79    8.08
  -3  11   5   87.59   15.04
   3 -11  -5   67.61   14.22
  -3 -11   5   83.58   16.22
  -3  11   4   22.69    8.24
   3 -11  -4   22.32    8.73
  -3 -11   4   11.81    8.74
  -3  11   3   57.16   13.05
   3 -11  -3   72.35   14.59
  -3  11   2   64.21   13.60
   3 -11  -2   41.96   11.76
  -3  11   1  118.64   19.35
   3 -11  -1   78.01   17.49
   3 -11  -1  143.26   20.23
  -3  11   0   10.15    7.94
   3 -11   0    2.54    7.07
   3 -11   0    2.59    5.32
   3 -11   1  109.36   19.28
   3  11   1  121.50   18.45
  -3  11  -1  149.82   21.37
   3 -11   1  112.31   19.56
   3  11   1  124.32   19.54
   3 -11   2   12.20    7.95
   3  11   2    6.39    5.70
   3 -11   2   15.53    8.43
   3  11   2    6.96    7.04
   3 -11   3   96.14   17.64
   3  11   3  119.27   17.99
   3  11   3  118.11   17.93
   3 -11   3   90.49   17.59
   3  11   4    2.18    6.07
   3  11   4    8.92    6.99
   3 -11   4    2.18    5.78
   3 -11   4    4.79    6.34
  -3  11  -4    2.81    6.23
   3  11   5   54.85   12.35
   3  11   5   53.85   12.15
   3 -11   5   74.14   13.41
   3 -11   5   39.85   11.24
  -3  11  -5   75.13   14.81
   3  11   6   18.16    7.25
   3  11   6   28.65   10.30
   3 -11   6   27.23    9.33
   3 -11   6   17.85    7.33
  -3  11  -6   25.26    9.19
   3  11   7   75.96   13.50
   3  11   7   71.11   13.95
   3 -11   7   62.13   12.82
   3 -11   7   98.32   14.40
  -3  11  -7   81.97   15.21
   3  11   8   22.70    7.20
   3 -11   8   13.77    5.99
   3 -11   8   14.19    7.00
  -3  11  -8   25.56    9.06
   3  11   9   71.45   11.64
   3 -11   9   63.11   11.09
  -3  11  -9   49.11   11.39
   3  11  10   11.90    5.18
   3 -11  10   25.27    6.51
  -3  11 -10   16.17    6.24
   3  11  11   21.10    5.49
   3 -11  11   30.27    6.56
  -3  11 -11   31.50    7.11
  -3  13   6    2.07    2.61
  -3 -13   6    6.81    4.12
  -3  13   5   39.81    7.59
   3  13  -5   48.53    8.25
  -3  13   4    4.62    3.76
   3 -13  -4    1.20    3.19
   3  13  -4    8.95    4.42
  -3  13   3   61.41    9.87
   3 -13  -3   49.76    9.58
   3  13  -3   67.17   10.49
  -3  13   2    2.35    3.43
   3 -13  -2    6.27    4.08
   3  13  -2    6.67    4.75
  -3  13   1   59.45    9.55
   3  13  -1   61.36   10.39
   3 -13  -1   57.93    9.78
   3  13   0   14.46    5.31
   3 -13   0   13.05    5.12
   3 -13   1   55.15    9.59
   3  13   1   68.96   10.74
   3 -13   1   67.52   10.60
   3 -13   2   16.77    4.80
   3  13   2    6.10    4.51
   3 -13   2   19.87    5.34
   3  13   3   54.79    8.62
   3 -13   3   34.80    7.38
   3 -13   4   17.96    4.89
  -4   0  21   -2.90    8.40
  -4   0  20   28.84   12.28
  -4   0  19   -3.41    9.02
  -4   0  18   31.83   12.20
  -4   0  17   -3.62    9.59
   4   0 -16  100.14   18.29
  -4   0  16   66.07   18.53
  -4   0  15    5.88    7.78
   4   0 -15    5.70    6.31
  -4   0  15    4.51   11.92
  -4   0  15   -3.69   10.25
   4   0 -14  835.87   81.91
  -4   0  14  784.70   83.21
  -4   0  14  820.46   82.58
  -4   0  14  621.05   85.27
  -4   0  14  727.17   84.79
  -4   0  13   -3.67   10.18
   4   0 -13   -4.56    6.32
  -4   0  13   -4.31   11.40
  -4   0  13    2.56    6.06
  -4   0  13    2.87    6.36
  -4   0  13   -2.74    6.07
   4   0 -12 1050.51  103.52
  -4   0  12 1090.98  105.61
  -4   0  12  943.52  104.17
   4   0 -11    1.76    5.51
  -4   0  11   -2.09    5.52
  -4   0  11   -2.08    4.93
   4   0 -10  952.41   93.34
  -4   0  10  913.67   93.85
  -4   0  10  933.65   93.90
   4   0  -9   -1.38    4.30
  -4   0   9    1.47    4.27
  -4   0   9    1.53    4.62
   4   0  -8 1750.71  150.31
  -4   0   8 1395.54  149.04
  -4   0   7    1.01    2.80
   4   0  -7    1.21    3.50
  -4   0   6 1003.67  107.08
   4   0  -6 1300.41  108.91
   4   0  -5    0.96    3.67
  -4   0   5    0.69    2.60
   4   0  -5   -0.61    2.44
   4   0  -4 1596.65  144.90
   4   0  -4 1534.02  145.71
  -4   0   4 1442.79  145.70
   4   0  -4 1532.44  145.43
   4   0  -3   -0.63    2.75
  -4   0   3    0.57    2.19
   4   0  -3    0.36    1.51
   4   0  -3   -0.42    1.67
   4   0  -2 9297.87  885.23
   4   0  -2 9632.70  886.25
  -4   0   2 9999.00  885.71
   4   0  -2 9233.54  884.75
   4   0  -1    1.29    2.75
  -4   0   1   -0.41    1.62
   4   0   0 2350.97  216.47
   4   0   0 2301.75  216.01
  -4   0   0 2201.74  217.03
   4   0   1   -0.64    2.97
   4   0   1    1.25    2.72
  -4   0  -1    0.92    2.43
   4   0   2 5344.26  493.97
   4   0   2 5189.45  493.48
   4   0   3    4.34    3.33
   4   0   3    1.21    2.09
   4   0   4 1257.09  121.54
   4   0   5    3.62    3.92
   4   0   6  202.48   23.75
   4   0  10 1035.25  108.69
   4   0  10 1125.56  111.82
   4   0  11    2.52    5.97
   4   0  11    6.63    8.77
   4   0  12  309.62   39.49
   4   0  12  342.02   44.03
   4   0  13    4.04   11.21
   4   0  14   12.43   12.55
   4   0  15   -7.88   11.90
   4   0  16   75.78   17.97
   4   0  16  117.01   22.06
   4   0  17    2.89    7.65
   4   0  17    5.56    8.06
   4   0  18   67.55   13.65
   4   0  18   59.15   12.62
   4   0  19   -3.07    5.30
  -4   2  21   32.34   13.77
  -4  -2  21   25.67   10.72
  -4  -2  20  113.67   21.24
  -4   2  20  181.77   26.86
  -4  -2  20  118.39   22.55
  -4   2  19   11.39   11.05
  -4   2  19    7.73   12.56
  -4  -2  19   16.33    9.90
  -4  -2  19    7.59    9.57
  -4   2  18  242.83   37.25
  -4  -2  18  230.68   36.61
  -4  -2  18  215.21   33.44
  -4   2  18  264.43   36.75
  -4  -2  17   -4.35    9.65
  -4  -2  17   10.63    9.39
  -4   2  17   20.60   12.91
  -4  -2  16  298.85   42.56
  -4  -2  16  274.18   38.91
  -4   2  16  276.96   40.97
  -4  -2  15    7.68    9.08
  -4  -2  15   -3.71    8.21
  -4  -2  15   -4.63   13.41
   4  -2 -15    3.01    7.12
   4   2 -15    2.98    7.04
  -4   2  15   -4.26   11.25
  -4  -2  15    3.41    9.45
  -4  -2  14  122.10   23.60
  -4   2  14  192.66   26.03
  -4  -2  14  172.94   30.96
   4   2 -14  184.05   24.63
  -4   2  14  118.79   25.94
  -4  -2  14  126.77   23.60
  -4   2  13   54.38   13.42
  -4   2  13   33.40   11.56
  -4  -2  13   76.73   15.66
   4   2 -13   42.49   11.55
  -4  -2  13   69.72   21.04
  -4   2  13   37.15   15.31
   4   2 -12  518.88   54.68
  -4   2  12  497.12   55.10
  -4  -2  12  585.15   56.73
  -4   2  12  515.25   55.22
  -4  -2  12  468.51   61.67
  -4   2  12  345.97   56.43
   4   2 -11  222.35   26.65
  -4  -2  11  187.80   26.35
  -4   2  11  231.81   27.98
  -4   2  11  181.48   26.61
   4   2 -10 1542.16  147.28
   4  -2 -10 1545.48  146.49
   4   2 -10 1529.96  145.77
  -4  -2  10 1478.65  147.15
  -4   2  10 1411.43  147.39
  -4   2  10 1478.29  147.61
   4   2  -9  415.28   46.51
   4  -2  -9  431.37   45.91
  -4  -2   9  485.26   47.15
  -4   2   9  394.39   46.65
  -4   2   9  409.89   47.08
   4   2  -9  470.99   45.96
   4  -2  -8  937.25   95.87
   4   2  -8 1075.46   97.24
   4   2  -8  997.82   96.09
  -4  -2   8 1001.77   96.67
  -4   2   8  922.41   97.26
  -4   2   8  940.14   97.16
   4  -2  -7  127.47   15.17
   4   2  -7  114.49   15.50
  -4  -2   7  119.34   15.17
   4   2  -7  137.50   15.71
  -4   2   7  120.46   16.38
  -4   2   7   99.87   15.72
   4   2  -6 1422.88  131.98
   4  -2  -6 1380.53  131.13
  -4  -2   6 1371.16  131.41
   4   2  -6 1385.63  131.61
  -4   2   6 1322.26  132.43
  -4   2   6 1304.40  132.19
   4  -2  -5  197.73   21.87
   4   2  -5  211.91   22.73
   4   2  -5  185.06   21.70
   4   2  -5  215.55   22.87
   4  -2  -5  195.29   22.15
  -4   2   5  222.90   23.64
  -4   2   5  228.55   23.65
   4  -2  -4 7750.43  732.71
   4   2  -4 7968.81  733.50
   4   2  -4 7710.83  733.12
   4   2  -4 7777.28  733.67
  -4   2   4 7887.28  734.47
  -4   2   4 7909.37  734.19
   4   2  -3  808.73   80.13
  -4   2   3  862.44   81.07
   4   2  -3  829.46   80.35
   4   2  -3  858.15   80.83
  -4   2   3  816.19   80.96
   4   2  -3  820.92   80.35
  -4   2   2 1209.81  114.34
  -4   2   2 1257.39  114.52
   4   2  -2 1154.46  113.89
   4   2  -2 1202.26  114.07
   4   2  -2 1148.84  113.65
   4   2  -1   54.79    7.26
  -4   2   1   59.38    8.00
   4   2  -1   44.56    7.35
   4   2  -1   65.69    8.27
  -4   2   1   58.18    7.89
   4   2  -1   55.38    7.52
   4   2  -1   45.54    7.32
  -4   2   0 2570.17  255.87
  -4   2   0 2673.85  252.23
   4   2   0 2632.06  252.43
   4   2   0 2646.11  252.06
   4   2   0 2817.73  251.90
   4   2   0 2609.25  251.88
   4   2   1   64.86    8.77
   4   2   1   41.45    7.07
   4   2   1   50.61    7.25
  -4   2  -1   55.74   10.75
   4   2   2 4043.56  402.83
   4   2   2 4577.61  404.84
   4   2   2 4379.91  403.88
  -4   2  -2 4311.80  406.52
   4  -2   3   53.49    9.17
   4   2   3   73.52    9.23
  -4   2  -3   74.71   11.88
   4   2   3   68.68   10.00
   4   2   3   76.53   11.29
  -4   2  -4 3594.31  343.75
   4   2   4 3373.23  341.26
   4   2   4 4011.16  343.78
  -4   2  -5  242.77   28.11
   4   2   5  197.48   24.88
   4   2   5  237.44   27.30
  -4   2  -6 3074.53  292.48
   4   2   6 3432.44  292.06
   4   2   6 2776.50  288.62
   4   2   7  657.05   69.70
   4   2   8  863.13   90.41
   4   2   9   -2.82    7.47
   4  -2   9    1.94    5.40
   4   2   9    3.13    8.68
   4  -2   9    2.85    7.15
   4   2   9    7.64    6.74
   4   2   9   -2.81    8.15
   4   2   9    3.00    7.53
   4   2   9   15.52    8.10
   4   2   9   16.51    7.33
   4   2  10  450.85   51.61
   4  -2  10  372.69   49.88
   4   2  10  559.09   59.16
  -4   2 -10  464.73   55.80
   4   2  10  456.93   53.55
   4   2  10  601.39   57.81
   4   2  10  476.98   54.02
   4  -2  10  479.08   55.24
   4   2  11   82.08   18.01
   4   2  11   39.50   11.34
   4  -2  11   57.42   14.32
  -4   2 -11   49.02   13.51
   4   2  11   64.94   18.11
   4  -2  11   18.25    8.47
  -4   2 -12  463.71   55.77
   4  -2  12  444.37   50.03
   4  -2  12  517.31   55.61
   4   2  12  398.10   49.35
   4  -2  12  349.86   47.71
   4   2  12  565.77   62.00
   4  -2  13   98.85   19.83
   4  -2  13  104.99   19.79
   4   2  13  169.22   31.80
   4  -2  13  211.61   29.49
   4   2  13  164.54   22.74
   4  -2  14  340.01   42.98
   4   2  14  398.96   49.04
   4   2  15   27.52   15.84
   4  -2  15    3.90    9.84
   4   2  15   14.25   14.89
   4  -2  15    8.48    7.53
   4   2  16   79.86   19.97
   4  -2  16  100.46   20.43
   4   2  16   78.80   20.83
   4   2  17   -2.86    7.93
   4   2  17   -3.05    9.20
   4  -2  17    2.85    7.54
   4   2  18   40.62   11.18
   4  -2  18   65.95   14.18
   4   2  19    8.09    6.17
   4  -2  19   19.93    7.36
  -4  -4  22   16.70    6.15
  -4   4  21    2.26    5.98
  -4  -4  21    8.56    6.93
  -4   4  21   -2.55    6.75
  -4   4  21   -8.59    8.63
  -4   4  20   64.96   14.56
  -4  -4  20   43.97   12.63
  -4   4  20   33.46   14.22
  -4   4  20   63.98   14.95
  -4   4  19   -3.34    8.40
  -4  -4  19  -10.03    9.69
  -4   4  19    3.58   11.21
  -4   4  19    6.90    9.58
  -4   4  18   68.57   18.31
  -4  -4  18   89.38   20.26
  -4   4  18   74.58   18.78
  -4   4  18   77.01   19.30
  -4   4  17    8.37    9.95
  -4  -4  17    8.62   11.44
  -4   4  17   21.31   13.37
  -4  -4  16  205.08   33.80
  -4  -4  16  208.54   32.35
  -4  -4  15   50.70   17.87
   4   4 -14  326.60   40.40
  -4  -4  14  264.38   43.34
  -4   4  14  298.97   39.98
  -4  -4  14  334.89   42.16
   4  -4 -13   44.91   11.28
  -4  -4  13   21.04   13.54
   4   4 -13   32.82   11.87
  -4  -4  13   45.36   14.57
   4   4 -13   32.23   10.23
  -4   4  13   30.86   11.40
  -4  -4  13   32.52   11.33
  -4  -4  12  822.65   75.73
  -4   4  12  688.92   74.21
   4   4 -12  649.38   71.40
   4   4 -12  710.51   73.73
   4  -4 -12  725.63   72.85
  -4   4  12  565.29   79.51
  -4  -4  12  537.62   75.00
  -4   4  11    2.22    4.16
   4   4 -11    5.13    7.11
   4  -4 -11    4.42    5.22
  -4  -4  11    6.86    9.07
   4   4 -11    1.98    4.97
   4   4 -11   -2.18    4.47
  -4   4  11    2.72    6.02
  -4  -4  11    2.56    4.79
   4  -4 -10   73.38   13.36
   4   4 -10   95.56   15.85
   4   4 -10   70.71   13.21
  -4   4  10   82.47   15.80
  -4  -4  10   94.64   15.33
   4  -4  -9    1.77    3.62
   4   4  -9    2.10    6.09
   4   4  -9    1.86    4.41
  -4   4   9    2.27    6.29
   4  -4  -8  650.63   64.08
   4   4  -8  667.87   65.56
   4   4  -8  613.07   64.37
  -4   4   8  551.84   64.89
   4  -4  -7   59.57    9.92
   4   4  -7   62.42   11.26
  -4   4   7   57.30   10.98
   4   4  -7   46.17   10.17
  -4   4   6 1133.39  110.88
   4   4  -6 1253.08  109.08
   4   4  -6 1131.39  110.00
  -4   4   5    1.59    4.78
   4   4  -5   -1.15    3.32
   4   4  -5    4.27    3.57
  -4   4   5   -1.53    4.62
  -4   4   4  781.47   82.49
   4   4  -4  920.93   82.05
   4   4  -4  802.88   82.14
  -4   4   4  784.37   82.28
   4   4  -3  268.91   28.37
   4   4  -3  249.29   27.77
   4   4  -3  243.05   28.10
  -4   4   3  236.56   28.46
   4   4  -2   33.75    7.15
   4   4  -2   25.92    6.36
   4   4  -2   38.21    7.28
  -4   4   2   21.20    6.77
   4   4  -1    2.52    3.65
   4   4  -1    5.89    3.55
   4   4  -1   -1.11    3.36
  -4   4   1   -1.52    4.23
  -4   4   0  109.39   14.75
   4   4   0  102.42   13.41
   4   4   0   82.50   13.04
   4   4   0  113.26   14.16
   4   4   1   22.62    5.92
   4   4   1    7.72    4.77
   4   4   1   18.17    5.60
   4   4   2   98.71   13.94
   4   4   2   82.80   13.13
   4   4   2   98.68   13.53
  -4   4  -2   95.81   18.92
   4   4   3  186.61   24.08
  -4   4  -3  143.59   27.29
   4   4   4 1936.81  179.97
   4   4   4 1913.12  178.50
  -4   4  -4 1624.12  182.22
   4   4   5   18.13    8.79
   4   4   5   31.09    7.29
   4  -4   6 1871.90  171.91
  -4   4  -6 1659.53  173.68
   4   4   6 1840.82  172.37
   4   4   6 1656.44  169.48
   4  -4   7    9.92    5.62
   4  -4   7   14.06    7.42
  -4   4  -7   17.39    7.36
   4   4   7    8.15    7.28
   4   4   7   17.86    9.12
   4   4   7   15.34    7.79
   4   4   7   13.18    8.03
   4  -4   7   12.89    8.14
   4  -4   7    5.49    8.03
   4  -4   8  647.54   71.00
   4  -4   8  626.08   71.79
   4  -4   8  650.60   68.51
   4   4   8  711.37   71.94
   4   4   8  572.33   68.18
   4   4   8  645.52   71.44
   4   4   8  700.74   72.33
   4   4   8  789.18   73.64
   4   4   8  663.34   71.85
  -4   4  -8  567.91   70.59
  -4   4  -9   45.11   12.50
   4   4   9   62.87   14.36
   4   4   9   40.93   11.30
   4   4   9   32.34   13.11
   4   4   9   44.96   14.16
   4   4   9   74.46   17.28
   4  -4   9   39.35   13.36
   4  -4   9   43.48   14.89
  -4   4 -10  197.16   32.69
   4   4  10  220.28   34.50
   4   4  10  253.35   34.19
   4   4  10  213.81   31.05
   4   4  10  239.79   35.05
   4   4  10  247.82   33.41
   4   4  10  294.80   38.21
   4  -4  10  264.83   34.83
   4  -4  10  272.46   36.14
  -4   4 -11   46.65   13.55
   4   4  11   71.98   15.12
   4   4  11   66.11   17.17
   4   4  11   56.69   14.31
   4   4  11   34.88   16.49
   4   4  11   70.43   18.86
   4  -4  11   74.58   19.92
   4  -4  11   66.26   16.64
   4   4  12  115.46   25.01
   4  -4  12  111.41   22.90
   4   4  12  109.76   23.74
   4  -4  12  112.40   22.49
   4   4  12   97.67   19.15
   4   4  13   28.92   10.65
   4  -4  13   12.05   13.52
   4   4  13    4.49   11.98
   4  -4  14  121.65   25.33
   4   4  14  159.69   28.85
   4  -4  14  128.51   22.95
   4   4  14  137.68   22.38
   4  -4  15    3.09    7.32
   4   4  15    8.13   12.26
   4  -4  15   -3.86   10.22
   4   4  15   -4.08   11.32
   4   4  15    7.85    8.47
   4   4  16   28.12   13.21
   4  -4  16   57.67   15.89
   4   4  16   51.66   15.59
   4  -4  16   54.27   12.72
   4   4  17    5.54    8.02
   4  -4  17   -2.70    6.78
   4   4  17   -2.72    8.80
   4   4  18   53.59   11.19
   4   4  18   48.27   11.07
   4  -4  18   51.76   10.53
   4  -4  18   27.09    9.27
   4   4  18   36.01   10.09
  -4   6  20   76.71   14.73
  -4   6  20   53.55   11.91
  -4  -6  20   78.43   13.36
  -4   6  19   17.07   10.11
  -4   6  19   -2.29    6.66
  -4   6  19   23.73    8.12
  -4  -6  19    6.20    6.49
  -4  -6  19    2.46    7.72
  -4   6  18   65.48   16.40
  -4   6  18   48.87   13.46
  -4   6  18   48.04   11.94
  -4  -6  18   43.05   12.13
  -4  -6  18   51.17   13.88
  -4   6  17   -3.14    9.10
  -4   6  17   -2.79    7.39
  -4  -6  17   -3.03    8.02
  -4  -6  17   10.35    9.99
  -4   6  16  106.87   20.72
  -4   6  16   96.71   18.38
  -4  -6  16   56.91   17.19
  -4  -6  16  100.01   20.50
  -4   6  15   26.76   12.37
  -4  -6  15   24.38   14.17
  -4  -6  15   18.79   10.63
  -4   6  14  366.28   46.69
  -4  -6  14  366.53   49.97
  -4  -6  13   23.57   19.83
   4   6 -12   26.95    8.84
   4  -6 -12   25.75    9.03
   4   6 -12   30.04    9.74
  -4   6  12   44.22   21.35
  -4  -6  12   34.99   20.86
   4   6 -11   54.86   12.67
   4  -6 -11   62.53   13.49
   4   6 -11   46.49   12.00
  -4   6  11   83.91   16.29
  -4   6  11   57.03   20.88
  -4  -6  11   32.57   17.17
  -4   6  10  696.75   63.53
   4  -6 -10  597.55   60.05
   4   6 -10  472.16   57.59
  -4  -6  10  361.57   63.40
   4   6 -10  549.60   59.10
  -4   6   9   40.43   10.93
   4  -6  -9   35.55    9.95
   4   6  -9   27.51    9.06
  -4  -6   9   30.46   13.93
   4   6  -9   26.41    9.23
   4   6  -8  623.30   73.30
   4   6  -8  699.29   74.52
  -4  -6   8  595.03   78.44
  -4   6   7   99.30   17.41
  -4  -6   7   78.78   20.06
  -4   6   7   76.31   19.88
   4   6  -7  117.64   17.52
   4   6  -6  209.49   25.41
  -4   6   6  147.53   30.10
  -4   6   6  173.80   24.92
   4   6  -5  109.61   15.05
   4   6  -5   94.70   15.07
   4   6  -5   82.37   14.83
  -4   6   5   79.11   15.18
   4   6  -4    9.21    6.29
   4   6  -4   16.47    7.20
  -4   6   4    8.65   14.96
  -4   6   4   16.55    7.23
   4   6  -3    5.43    5.47
   4   6  -3    1.98    5.24
  -4   6   3    7.16    6.00
   4   6  -2 1071.16  107.67
  -4   6   2 1089.55  109.75
   4   6  -1   69.41   12.28
  -4   6   1   55.46   12.54
   4   6   0 1764.80  164.06
  -4   6   0 1578.69  164.43
   4   6   1   33.39    8.62
  -4   6  -1   24.21    7.37
   4   6   2  789.32   72.28
  -4   6  -2  595.88   71.32
   4  -6   3  249.85   29.53
   4   6   3  178.29   25.99
   4   6   3  189.69   27.92
   4   6   3  263.51   28.24
   4   6   4   69.27   16.46
   4   6   4  137.46   20.04
   4  -6   4  114.59   19.21
   4  -6   4  128.38   19.59
   4  -6   4  113.08   19.08
   4   6   4  105.65   16.88
   4   6   4  111.06   18.36
   4   6   5   25.16   10.71
   4   6   5   18.33    8.23
   4   6   5   28.89   10.09
   4   6   5   25.45    8.53
   4  -6   5   31.41   10.93
   4  -6   5   25.28    9.68
  -4   6  -6  178.66   33.41
   4   6   6  231.13   29.85
   4   6   6  208.56   30.08
   4   6   6  209.18   31.25
   4   6   6  219.52   29.31
   4   6   6  199.15   28.16
   4   6   6  229.14   30.17
   4  -6   6  195.81   29.83
   4  -6   6  227.10   31.20
  -4   6  -7   92.82   25.37
   4   6   7  164.83   24.58
   4   6   7  127.68   25.33
   4   6   7  139.40   24.11
   4   6   7  160.21   24.22
   4   6   7  157.02   24.69
   4   6   7  156.86   23.15
   4  -6   7  153.98   25.11
   4  -6   7  180.07   26.02
   4  -6   8  265.16   39.67
   4  -6   8  319.84   42.54
   4  -6   8  427.87   44.33
   4   6   8  220.72   39.47
   4   6   8  333.56   39.54
   4   6   8  358.82   42.37
   4   6   8  329.58   40.60
   4  -6   9  112.15   23.11
   4  -6   9   99.74   18.54
   4  -6   9  118.17   20.92
   4   6   9   70.17   19.27
   4   6   9  138.37   22.83
   4   6   9  105.03   19.99
   4   6  10  505.78   58.96
   4   6  10  501.77   57.23
   4  -6  10  529.96   60.83
   4  -6  10  423.91   53.87
   4   6  11   42.40   14.86
   4   6  11   90.51   17.88
   4  -6  11   39.33   12.70
   4  -6  11  100.17   20.97
   4   6  12  231.69   32.25
   4  -6  12  194.37   29.34
   4  -6  12  215.08   34.79
   4   6  13    9.47    8.35
   4  -6  13   -4.13   11.45
   4  -6  13    2.79    7.38
   4   6  14  152.13   23.77
   4   6  14  138.92   20.93
   4  -6  14  113.42   21.48
   4  -6  15   -2.51    7.57
   4  -6  15    2.83    6.70
   4   6  15   -3.12    8.66
   4  -6  15   -2.76    8.31
   4   6  15    2.52    7.00
   4  -6  16   72.06   14.12
   4  -6  16   70.61   14.19
   4   6  16   98.48   17.00
   4   6  17   -1.81    5.47
   4   6  17    1.90    5.49
   4  -6  17    5.09    5.67
   4  -6  17    1.51    3.80
  -4   8  18   56.69   10.97
  -4   8  18   54.23   10.09
  -4  -8  18   61.96   11.47
  -4   8  17    1.89    5.70
  -4   8  17    3.36    4.87
  -4  -8  17   -2.24    5.62
  -4   8  16   97.68   16.05
  -4  -8  16   96.83   18.31
  -4  -8  15   -6.14    9.95
  -4  -8  14   36.64   12.61
  -4  -8  13   -4.78   12.00
  -4  -8  13    6.91    9.14
  -4  -8  12  258.47   37.99
  -4  -8  12  165.68   28.79
  -4  -8  11    3.35   10.93
  -4  -8  11   38.37   16.10
  -4  -8  10  255.63   37.60
  -4  -8  10  361.19   45.82
  -4  -8   9   13.34   12.39
  -4   8   8   82.89   15.87
  -4  -8   8   51.42   17.33
   4   8  -8   73.02   13.96
  -4   8   7   83.84   18.77
  -4  -8   7   87.44   22.25
   4   8  -7   95.84   16.89
  -4   8   7  123.35   19.82
  -4   8   6  107.59   21.49
  -4   8   6  133.20   21.85
  -4  -8   6  109.83   24.01
   4   8  -6  125.09   19.40
  -4   8   5   -3.89   10.79
  -4   8   5    9.93    7.34
  -4  -8   5   13.50   12.49
  -4   8   5    9.14    7.22
   4   8  -5    4.94    4.64
   4   8  -5    2.26    6.58
  -4   8   4  318.78   57.44
  -4   8   4  581.47   59.86
  -4  -8   4  240.79   54.92
  -4   8   4  625.16   59.87
   4   8  -4  636.70   56.54
   4   8  -4  681.70   58.55
  -4   8   3    4.66   11.82
  -4   8   3   16.30    8.78
  -4  -8   3    4.38   11.11
  -4   8   3   25.61   11.16
   4  -8  -3   17.46    9.00
   4   8  -3   34.88    9.92
  -4   8   2  250.66   49.75
  -4   8   2  485.72   50.90
  -4  -8   2  219.68   47.51
  -4   8   2  485.13   51.71
   4  -8  -2  470.56   48.22
   4   8  -2  605.76   51.60
  -4   8   1   10.07   14.62
  -4   8   1    6.18    5.84
  -4  -8   1    4.65   10.33
  -4   8   1   32.11   11.97
   4  -8  -1   10.84    7.22
   4   8  -1    8.24    6.95
  -4   8   0  126.15   34.31
  -4   8   0  282.28   35.08
   4   8   0  308.75   34.57
  -4  -8   0  165.05   35.76
   4   8   0  348.31   35.45
   4  -8   0  286.96   34.90
   4  -8   1    7.95    6.77
   4  -8   1   15.51    8.30
  -4   8  -1   -5.01   15.73
  -4   8  -1   30.32   10.83
   4   8   1   15.91    7.79
  -4  -8  -1    5.06   10.44
   4   8   1   21.38    7.48
   4   8   1   19.24    9.29
   4  -8   2  541.42   59.68
   4  -8   2  491.32   57.24
  -4   8  -2  497.45   57.98
   4   8   2  586.60   57.86
  -4   8  -2  468.13   58.04
   4   8   2  519.82   55.67
   4   8   2  636.29   60.26
   4  -8   3   -3.14    7.89
   4  -8   3  -13.59   10.26
  -4   8  -3   -3.18    7.06
   4   8   3   -2.39    5.66
   4   8   3    3.09    8.18
  -4   8  -3   -3.19    7.08
   4  -8   4  400.92   46.95
   4  -8   4  427.67   47.16
  -4   8  -4  322.96   43.85
   4   8   4  311.05   41.79
   4   8   4  400.40   46.18
   4   8   4  331.80   43.61
   4   8   5  265.61   35.41
   4   8   5  234.94   34.72
   4   8   5  294.42   35.04
   4   8   5  182.41   30.90
   4  -8   5  267.36   35.43
   4  -8   5  271.47   36.22
   4   8   6  287.62   38.05
   4   8   6  238.81   35.79
   4   8   6  247.87   35.03
   4   8   6  230.25   33.79
   4  -8   6  273.41   36.82
   4  -8   6  252.37   35.19
   4  -8   6  322.92   38.56
   4   8   7    3.61   12.45
   4   8   7   -3.28    8.67
   4   8   7   -3.53    8.86
   4   8   7    2.99    7.50
   4  -8   7   -7.16    9.93
   4  -8   7   -3.26    9.03
   4   8   8  339.44   45.71
   4   8   8  427.44   46.79
   4   8   8  344.70   43.61
   4  -8   8  340.11   45.72
   4  -8   8  328.41   44.52
   4   8   9   -3.68   10.20
   4  -8   9   -3.70   10.73
   4  -8   9   13.43    8.87
   4   8   9    3.34    7.90
   4  -8  10  206.74   30.65
   4  -8  10  155.12   26.63
   4   8  10  149.53   26.56
   4  -8  11  -10.02    9.28
   4   8  11   -3.06    7.70
   4  -8  12  127.67   22.31
   4   8  12  121.46   20.81
   4  -8  13    2.86    7.94
   4   8  13   -4.75    6.88
   4  -8  14   55.86   12.23
   4  -8  14   53.24   11.15
   4   8  14   52.10   10.76
   4   8  14   38.45   10.18
   4  -8  15    3.37    5.10
   4   8  15    4.05    3.92
   4   8  15    5.71    4.64
   4  -8  15    2.92    3.25
  -4 -10  15    9.63    5.44
  -4 -10  15    9.58    5.25
  -4 -10  14   22.39    7.96
  -4 -10  14   25.71    8.40
  -4 -10  13    4.43    6.94
  -4 -10  12   82.85   16.06
  -4 -10  11   -2.72    7.88
  -4 -10  10    2.88    8.34
  -4 -10   9   18.04    9.88
  -4 -10   8  134.04   24.11
  -4  10   8  140.98   20.13
  -4 -10   7   70.63   16.21
  -4  10   7   46.32   11.11
   4 -10  -6  375.88   44.33
  -4 -10   6  400.72   47.81
  -4  10   6  356.75   43.52
   4 -10  -5   71.42   15.18
  -4 -10   5   50.09   14.19
  -4  10   5   56.16   13.96
   4 -10  -4  304.39   39.05
  -4 -10   4  260.16   39.23
  -4  10   4  351.84   40.20
   4 -10  -3    6.21    9.01
  -4  10   2  151.43   25.80
   4 -10  -2  158.72   25.01
   4 -10  -2  135.72   22.77
  -4  10   1   -3.72    9.33
   4 -10  -1    3.18    7.51
   4 -10  -1   -5.65    7.84
  -4  10   0  111.30   21.37
   4 -10   0   81.84   18.13
   4 -10   0   76.80   16.88
   4  10   1   34.45   10.52
  -4  10  -1   46.29   15.03
   4 -10   1   34.45   10.82
   4  10   1   18.71    8.05
   4 -10   1   30.61   10.90
   4  10   2  166.27   25.45
   4  10   2  181.73   25.32
  -4  10  -2  170.19   28.39
   4 -10   2  232.57   29.62
   4  10   2  152.80   24.01
   4 -10   2  229.94   28.68
   4 -10   2  125.08   23.51
   4  10   3   36.95    9.98
  -4  10  -3   29.12   12.96
   4 -10   3   37.85   11.94
   4  10   3   50.22   12.31
   4 -10   3   43.07   12.22
   4 -10   3   19.17    9.71
   4  10   4  266.54   36.57
   4  10   4  350.81   39.13
   4 -10   4  274.64   37.81
   4 -10   4  360.83   40.93
  -4  10  -4  315.06   41.06
   4  10   5   -2.42    7.01
   4 -10   5   -2.69    7.46
   4 -10   5    8.57    8.61
   4  10   5    5.34    7.40
   4  10   6  135.71   21.03
   4 -10   6  165.65   22.79
   4 -10   6  138.98   22.13
   4  10   6  126.54   21.96
   4  10   7   32.30   10.53
   4 -10   7   49.42   11.77
   4 -10   7   25.89   10.44
   4  10   8   52.55   12.10
   4 -10   8   56.33   12.05
   4  10   9   36.28    9.79
   4 -10   9   52.87   11.32
   4  10  10   42.89    9.11
   4 -10  10   44.05   10.20
   4 -10  10   27.88    7.77
   4  10  11   12.08    5.31
   4 -10  11   10.13    5.92
   4  10  12   28.72    6.49
   4 -10  12   28.41    6.36
  -4 -12  10   71.85   11.61
  -4 -12  10   60.05   10.50
   4 -12 -10   42.36    8.99
  -4  12   9    6.88    3.45
  -4 -12   9   -5.48    5.06
  -4  12   8   78.75   12.56
  -4 -12   8  116.78   16.49
  -4  12   7   16.67    6.00
  -4 -12   7   15.07    7.78
  -4  12   6   46.59    9.16
  -4 -12   6   38.19    9.85
  -4  12   5   -1.61    4.85
   4 -12  -5    3.40    4.72
  -4 -12   5   -4.59    6.07
  -4  12   4   59.43   11.47
   4 -12  -4   59.34   11.51
  -4  12   3   -1.77    5.34
   4 -12  -3    3.70    5.37
  -4  12   2  177.70   23.13
   4 -12  -2  176.16   23.44
   4 -12  -1   32.67    8.54
  -4  12   1   20.04    7.40
   4 -12  -1   28.89    8.42
   4  12  -1   26.43    8.12
   4 -12   0  163.00   21.77
  -4  12   0  137.24   21.08
   4 -12   0  170.31   22.40
   4  12   0  197.72   22.99
   4 -12   1    3.36    5.32
  -4  12  -1   10.16    5.72
   4 -12   1   13.11    6.69
   4  12   1   10.60    6.15
   4 -12   2   97.95   14.62
   4  12   2  111.81   15.46
   4 -12   2   93.37   15.15
   4  12   2   82.19   13.70
   4  12   3   14.51    5.98
   4 -12   3   10.10    5.57
   4  12   4   50.06    9.81
   4 -12   4   43.48    9.34
   4  12   5    5.62    4.42
   4 -12   5    3.92    4.39
   4 -12   5    4.21    3.91
  -4  12  -6   48.74    9.75
   4  12   6   62.21    9.76
   4 -12   6   47.48    8.94
   4 -12   6   53.59    8.98
  -4  12  -7    9.51    4.22
   4  12   7   15.51    5.17
   4 -12   7    9.66    3.84
  -5   1  22    2.83    8.52
  -5   1  21   99.09   19.63
  -5  -1  21   69.88   16.28
  -5  -1  20    4.00    9.45
  -5   1  20   -3.58    8.47
  -5  -1  20    3.13    7.39
  -5  -1  19   47.13   16.83
  -5  -1  19   50.28   14.40
  -5   1  19   71.66   17.46
  -5  -1  18   -4.44    9.83
  -5   1  18   23.47   13.88
  -5  -1  18  -10.48   10.13
  -5  -1  17  212.04   32.90
  -5  -1  17  165.14   27.50
  -5   1  17  141.08   27.46
   5  -1 -16    6.14    7.26
  -5  -1  16   -9.10   16.13
   5   1 -16    9.21    7.70
  -5  -1  16    3.57    8.45
  -5   1  16   14.04    9.74
  -5  -1  16    8.12    8.98
  -5   1  16    4.10   10.30
  -5  -1  16   -3.64    8.04
   5   1 -15  299.71   35.94
  -5  -1  15  267.14   40.90
   5  -1 -15  325.19   36.71
  -5  -1  15  290.89   38.79
  -5   1  15  267.42   37.57
  -5  -1  15  281.73   37.93
  -5   1  15  286.42   37.05
  -5  -1  15  197.83   36.22
  -5   1  15  202.77   36.67
   5   1 -14   -2.58    5.28
   5  -1 -14    2.55    6.02
  -5  -1  14    4.47   12.40
  -5   1  14    6.25    7.84
  -5  -1  14   12.78    8.02
  -5  -1  14    6.79    7.51
  -5   1  14   -9.78    9.04
  -5   1  14   20.30   12.70
  -5  -1  14   -3.65    8.62
  -5   1  13  810.92  109.74
  -5  -1  13  908.91  109.85
  -5  -1  13 1241.86  110.95
  -5  -1  13 1165.36  109.52
  -5   1  13 1194.46  109.95
  -5   1  13  983.12  108.04
   5  -1 -13 1118.26  107.04
   5   1 -13 1196.74  107.79
  -5  -1  13  781.02  110.46
  -5   1  12  157.72   32.36
   5   1 -12  265.92   31.23
  -5  -1  12  156.75   34.40
  -5  -1  12  306.27   33.40
  -5   1  12  324.30   34.29
  -5   1  12  254.58   32.27
  -5  -1  12  312.97   34.21
   5   1 -11 1080.29  107.01
  -5  -1  11 1143.24  108.38
  -5   1  11  961.01  107.40
  -5   1  11 1106.27  108.67
   5   1 -10    6.56    4.34
  -5   1  10   -1.94    5.39
   5  -1 -10    1.85    5.13
   5   1 -10    1.57    4.15
  -5  -1  10   -1.82    4.02
  -5   1  10    5.73    5.98
   5   1  -9  625.59   63.13
   5  -1  -9  641.54   63.91
  -5  -1   9  634.97   63.56
  -5   1   9  606.09   63.69
   5   1  -9  658.58   63.23
  -5   1   9  533.40   63.07
   5   1  -8   15.15    5.36
  -5   1   8    5.96    4.23
  -5  -1   8    8.97    4.11
  -5   1   8    7.33    4.34
   5   1  -8   15.83    5.48
   5   1  -7 1001.83   97.43
  -5   1   7 1016.84   98.15
  -5   1   7  949.80   97.83
   5   1  -7 1022.34   97.96
   5   1  -6  214.33   22.22
   5   1  -6  194.68   21.51
  -5   1   6  184.65   22.43
  -5   1   6  170.65   22.12
   5  -1  -6  216.87   21.95
   5   1  -6  199.45   22.62
   5   1  -5 1331.21  119.41
   5   1  -5 1213.58  119.19
   5   1  -5 1267.21  120.36
   5   1  -5 1186.41  119.17
   5  -1  -5 1295.21  119.54
  -5   1   5 1210.77  120.13
  -5   1   5 1204.06  119.86
   5   1  -4 2199.23  191.53
   5   1  -4 1958.31  191.10
   5   1  -4 2121.56  192.45
   5  -1  -4 2062.70  192.00
  -5   1   4 2050.01  192.48
   5   1  -4 1861.91  191.42
  -5   1   4 1931.33  191.85
   5   1  -3 4205.49  409.80
   5   1  -3 4255.00  409.43
   5   1  -3 4533.82  410.85
   5   1  -3 4157.40  410.22
   5  -1  -3 4493.18  410.81
  -5   1   3 4718.98  411.18
  -5   1   3 4390.57  410.37
   5   1  -2   29.81    4.98
   5   1  -2   22.83    4.91
   5  -1  -2   21.53    5.68
   5   1  -2   33.28    5.44
   5   1  -1 2124.77  207.81
   5  -1  -1 2180.20  207.17
   5  -1  -1 2348.73  208.83
   5   1  -1 2068.04  207.91
   5   1  -1 2316.92  207.90
  -5   1   0    6.65    5.02
   5  -1   0    0.61    1.99
   5   1   0    4.36    2.81
   5  -1   0   11.35    3.74
  -5   1  -1 2490.79  238.01
   5   1   1 2468.52  235.36
   5  -1   1 2678.19  235.77
   5   1   1 2355.57  234.74
  -5   1  -2   96.38   15.04
   5   1   2  112.90   13.96
   5  -1   2  117.43   13.74
   5   1   2  112.49   13.19
   5   1   3 2054.69  189.04
  -5   1  -3 2022.55  191.12
   5   1   3 1853.29  189.66
   5   1   4  102.51   13.80
   5   1   4   93.46   14.31
  -5   1  -4  101.17   15.80
   5   1   5 1582.73  154.69
  -5   1  -5 1583.30  156.96
   5   1   6   31.35    8.54
   5   1   7  310.79   36.91
   5   1   8  187.68   25.86
   5   1   9  187.62   25.01
   5   1   9  182.44   26.30
   5   1   9  214.12   27.60
   5  -1   9  129.81   23.09
   5   1   9  184.83   28.21
   5  -1  10   48.07   11.32
   5   1  10   52.75   13.69
   5  -1  10   26.19   10.76
   5   1  10   48.80   16.17
   5   1  11  639.21   64.93
   5  -1  11  460.27   56.32
   5   1  11  536.08   62.79
   5  -1  11  494.27   56.24
  -5   1 -11  416.87   61.91
   5   1  12   58.05   17.82
   5  -1  12   33.66   12.44
   5   1  12   32.42   15.36
   5  -1  12   38.02   11.15
  -5   1 -12   23.34   13.32
   5  -1  13  109.40   22.94
   5   1  13  227.01   34.47
   5   1  13  213.48   27.41
   5  -1  13  112.09   21.76
   5   1  13  194.67   31.69
   5   1  14    4.44   10.50
   5   1  14   -3.17    8.38
   5  -1  14   -3.25    9.43
   5   1  14    9.33   13.52
   5   1  15    6.09    8.13
   5  -1  15   21.74   10.12
   5   1  15   24.84   15.13
   5   1  16   -5.47    6.47
   5  -1  16   -3.20   10.00
   5  -1  16    2.75    8.92
   5   1  16    3.37    8.46
   5  -1  17   81.65   15.21
   5   1  17   40.59   11.12
   5  -1  17   49.70   11.91
   5   1  17   53.97   13.63
   5  -1  18   -6.38    6.16
   5   1  18    7.47    6.63
   5  -1  19   42.70    8.61
   5   1  19   26.22    6.80
  -5  -3  22   -2.08    6.52
  -5   3  22   10.46    6.78
  -5   3  21   56.31   14.91
  -5  -3  21   32.74   11.55
  -5   3  21   36.52   12.31
  -5   3  20    3.60    8.51
  -5   3  20    3.43    8.60
  -5  -3  20   -3.27    9.07
  -5   3  19  265.42   39.73
  -5  -3  19  223.74   36.29
  -5   3  19  270.23   39.25
  -5   3  19  305.37   38.68
  -5   3  19  311.52   39.61
  -5   3  18   22.45   14.15
  -5  -3  18    8.19   10.97
  -5   3  18   31.08   14.00
  -5   3  18   20.29   13.26
  -5   3  17  301.71   44.32
  -5  -3  17  271.87   40.59
  -5   3  16   10.39   12.32
  -5  -3  16    9.16   10.17
  -5   3  15  205.11   36.68
  -5   3  15  232.97   31.54
  -5  -3  15  205.70   34.83
   5   3 -15  160.02   27.03
  -5   3  14   32.51   17.63
  -5   3  14   16.71    9.01
  -5  -3  14   18.70   14.73
   5   3 -14   17.49    9.91
   5  -3 -13  142.65   20.45
  -5   3  13  109.68   28.07
  -5   3  13  109.33   21.42
  -5   3  13  154.94   23.70
  -5  -3  13  133.07   27.34
   5   3 -13  152.42   22.60
   5  -3 -12   12.28    5.68
  -5   3  12    4.88   13.53
  -5   3  12    2.90    8.74
  -5   3  12    2.87    6.79
  -5  -3  12   -4.38   11.00
   5   3 -12   -2.51    6.30
   5  -3 -11  396.03   44.91
   5   3 -11  491.98   47.97
   5  -3 -11  446.75   45.66
   5   3 -11  449.77   45.72
  -5   3  11  440.60   48.22
  -5   3  11  407.04   47.81
   5   3 -10  167.31   22.63
   5  -3 -10  161.03   21.43
  -5   3  10  154.26   23.37
   5   3 -10  183.62   22.12
  -5   3  10  156.60   23.28
   5   3  -9 1383.87  131.70
   5  -3  -9 1345.01  130.20
   5   3  -9 1359.55  130.69
  -5   3   9 1258.21  132.18
  -5   3   9 1294.99  132.52
   5  -3  -8    3.99    4.03
   5   3  -8    3.29    4.59
  -5   3   8   11.79    6.38
  -5   3   8    1.98    5.51
   5   3  -8    9.00    5.63
   5   3  -7 1138.36  107.64
   5  -3  -7 1110.68  106.38
   5   3  -7 1042.31  106.90
  -5   3   7 1069.51  108.42
   5  -3  -6   60.63    9.11
   5   3  -6   59.87    9.97
   5  -3  -6   52.22    9.18
  -5   3   6   74.14   11.82
   5   3  -6   63.39    9.13
   5   3  -6   49.32    9.56
   5   3  -5  991.67   93.93
   5   3  -5  939.74   93.14
  -5   3   5  930.42   94.48
  -5   3   4   12.06    5.24
   5   3  -4   12.12    4.54
   5   3  -4   16.99    4.94
   5   3  -4   12.18    5.01
  -5   3   4    5.24    3.93
   5   3  -3  241.39   25.64
  -5   3   3  225.20   26.21
   5   3  -3  245.27   25.83
   5   3  -3  226.85   25.62
   5   3  -3  225.83   25.14
  -5   3   3  220.11   25.94
   5   3  -2   56.59    8.85
   5   3  -2   62.79    8.91
   5   3  -2   60.06    8.91
   5   3  -2   41.28    7.37
  -5   3   2   43.80    8.39
   5   3  -1  714.65   70.18
   5   3  -1  792.28   71.15
  -5   3   1  634.29   70.44
   5   3   0   45.62    8.25
   5   3   0   53.48    9.21
   5   3   0   59.24    8.99
   5   3   1  910.36   85.78
   5   3   1  784.44   83.96
  -5   3  -1  829.95   91.26
   5   3   1  917.74   84.87
   5   3   2  565.73   54.77
  -5   3  -2  430.45   56.49
   5   3   2  526.86   52.77
   5   3   3 1099.22  113.20
  -5   3  -3 1056.35  117.19
   5   3   3 1361.37  116.54
   5   3   4    2.88    4.66
  -5   3  -4   -2.49    5.89
   5   3   4    4.14    5.74
   5   3   5  686.11   69.86
  -5   3  -5  588.43   72.22
   5   3   5  792.61   73.68
   5   3   6  220.47   29.07
   5   3   6  297.10   34.03
  -5   3  -6  259.06   32.94
   5  -3   7 1465.43  152.29
   5   3   7 1525.45  153.57
   5   3   7 1807.28  156.08
  -5   3  -7 1388.65  153.64
  -5   3  -8  200.83   30.06
   5   3   8  213.87   26.88
   5  -3   8  176.97   25.63
   5  -3   8  233.62   30.20
   5   3   8  243.71   29.65
   5   3   8  193.87   30.09
   5   3   8  259.11   32.95
   5  -3   8  165.12   27.34
  -5   3  -9  531.77   59.62
   5   3   9  467.95   54.06
   5  -3   9  382.56   52.40
   5   3   9  675.40   62.24
   5  -3   9  514.61   58.22
   5   3   9  473.36   56.22
   5   3   9  539.49   59.92
   5   3   9  591.01   62.82
   5  -3   9  516.56   57.06
   5   3  10   38.38   10.44
   5   3  10   19.44   12.92
   5  -3  10   23.90   11.43
   5   3  10   14.85   10.64
   5   3  10   53.08   16.42
   5   3  10   48.35   17.09
  -5   3 -10   41.24   12.08
   5   3  11   17.42   14.11
   5  -3  11    3.66    9.20
   5   3  11    8.00   12.07
  -5   3 -11    4.00    6.71
   5   3  11    5.05    7.34
   5   3  12    9.36   11.76
   5  -3  12   11.63   11.25
   5   3  12   16.16   14.74
   5  -3  12    8.98    9.05
   5   3  12    2.59    6.88
   5  -3  13   33.45   11.98
   5   3  13   23.81   16.17
   5  -3  13   36.11   13.70
   5   3  13   23.24   14.02
   5   3  13   40.74   16.30
   5   3  13   25.68   10.23
   5   3  14   -4.49   13.53
   5  -3  14   -3.98    9.99
   5   3  14   -4.36   11.53
   5  -3  14   -3.02    6.69
   5   3  14    2.44    5.78
   5   3  15  150.34   25.84
   5  -3  15  170.71   26.16
   5   3  15   81.77   21.37
   5  -3  15   87.57   18.89
   5   3  16   -3.10    8.61
   5  -3  16   12.69    9.57
   5   3  16    3.14    9.46
   5   3  17   41.17   11.31
   5  -3  17   61.37   13.82
   5  -3  17   42.31   11.58
   5   3  17   42.93   11.89
   5   3  18    3.10    4.10
   5  -3  18    1.69    4.89
   5  -3  18    1.72    4.77
   5   3  18   -1.73    5.42
  -5   5  21   96.08   15.23
  -5   5  21  112.20   17.31
  -5   5  21  123.10   19.18
  -5  -5  21  101.89   16.53
  -5   5  20    6.34    6.78
  -5   5  20   25.23   10.23
  -5  -5  20   12.82    8.44
  -5   5  19   43.44   12.74
  -5  -5  19   54.06   15.39
  -5   5  18   17.54   10.58
  -5   5  18   -2.97    7.87
  -5  -5  18    5.98    8.30
  -5  -5  18    3.71   10.30
  -5   5  17  128.87   24.00
  -5  -5  17  115.12   23.94
  -5  -5  17   93.13   20.11
  -5   5  17   83.58   19.03
  -5  -5  16    4.31   10.22
  -5  -5  16    7.84    9.85
  -5  -5  15  592.18   71.19
  -5  -5  14    4.17   11.03
  -5   5  13  211.81   30.25
  -5  -5  13  226.07   35.22
   5   5 -13  236.36   28.69
   5  -5 -13  156.30   25.75
   5   5 -13  180.11   26.23
  -5  -5  13  140.42   28.38
   5  -5 -13  194.21   26.04
  -5   5  13  163.24   35.00
  -5  -5  13  226.18   41.11
   5   5 -12   79.17   15.98
   5  -5 -12   74.83   14.62
   5   5 -12   73.48   14.62
  -5   5  12   83.69   16.53
  -5   5  12   67.72   16.45
  -5  -5  12   41.66   21.61
   5   5 -11  438.38   46.93
   5   5 -11  416.54   45.89
   5  -5 -11  401.59   45.59
  -5   5  11  404.64   46.99
  -5   5  11  343.77   46.92
  -5  -5  11  323.44   53.32
   5   5 -10    2.35    5.90
   5  -5 -10   -2.19    5.50
   5   5 -10   -2.22    5.87
  -5   5  10   -2.63    6.94
  -5   5  10    5.95    7.03
  -5  -5  10    4.89   14.74
  -5   5   9  828.57   84.88
  -5   5   9  819.13   85.42
   5  -5  -9  781.00   82.41
   5   5  -9  764.25   82.64
   5   5  -9  841.26   83.69
  -5   5   8   15.11    7.53
   5  -5  -8   23.46    6.67
   5   5  -8   20.55    7.53
  -5   5   7  519.76   57.76
   5   5  -7  532.34   56.46
   5   5  -6  155.81   20.01
   5   5  -6  168.19   19.71
   5   5  -6  168.77   20.52
   5   5  -5 1253.48  118.22
   5   5  -5 1199.61  117.41
   5   5  -5 1176.96  117.82
  -5   5   5 1127.87  118.68
   5   5  -4    4.90    4.74
   5   5  -4    1.70    4.72
   5   5  -4    1.67    5.23
  -5   5   4    8.41    5.84
   5   5  -3 1148.79  105.98
   5   5  -3 1146.03  105.95
   5   5  -3  951.36  104.51
  -5   5   3 1025.76  107.00
   5   5  -2   33.68    8.73
   5   5  -2   43.43    9.22
   5   5  -2   44.18    8.54
  -5   5   2   44.67   10.47
   5   5  -1 1891.76  173.31
   5   5  -1 1803.26  173.11
  -5   5   1 1642.11  173.81
   5   5   0   57.11   10.57
   5   5   0   56.12   10.72
  -5   5   0   56.74   11.66
   5   5   1 1653.08  147.78
   5   5   1 1768.91  148.20
   5   5   2   18.54    6.53
   5   5   2   10.08    6.22
   5   5   3 1430.38  136.01
   5   5   3 1310.10  136.15
   5   5   4  103.82   17.60
   5   5   4  120.70   16.63
   5   5   5  986.25   86.78
   5   5   5  732.62   82.13
   5   5   5  867.94   83.36
   5  -5   5  693.80   82.07
  -5   5  -5  679.39   88.27
   5   5   5  823.58   84.14
   5   5   5  773.32   83.82
   5   5   5  892.64   85.99
   5  -5   5  798.83   84.27
   5  -5   5  850.23   85.89
   5   5   6   22.12    7.98
   5  -5   6   43.63   10.95
  -5   5  -6   45.80   13.81
   5   5   6   37.79   11.68
   5   5   6   38.12   11.88
   5   5   6   31.75    9.85
   5  -5   6   30.78   10.28
   5  -5   6   26.29   10.22
   5   5   7  450.81   47.87
   5  -5   7  392.58   48.01
  -5   5  -7  291.10   49.44
   5   5   7  449.99   50.37
   5   5   7  420.48   50.83
   5   5   7  497.41   51.79
   5  -5   7  384.56   49.28
   5   5   8   15.27    8.09
   5  -5   8   11.81    9.66
  -5   5  -8   16.74    9.36
   5   5   8   20.38   12.78
   5   5   8   23.91   12.20
   5   5   8   14.17    9.93
   5  -5   8   10.02    8.94
   5   5   9  316.79   37.27
   5  -5   9  285.68   38.26
  -5   5  -9  199.55   37.32
   5   5   9  256.97   38.63
   5   5   9  261.76   39.41
   5   5   9  358.78   43.05
   5  -5   9  377.58   42.36
   5   5  10    6.69   10.08
   5   5  10    4.02   13.03
   5   5  10    2.83    6.70
   5  -5  10   -3.28    9.09
   5  -5  10   -7.55   10.94
   5   5  11  175.52   30.16
   5  -5  11  233.06   32.52
   5   5  11  202.41   29.74
   5  -5  12    6.89   10.40
   5   5  12    5.74    6.83
   5   5  12    7.91   10.99
   5  -5  12   11.75   11.83
   5   5  13  107.71   23.84
   5  -5  13  155.51   25.48
   5  -5  13  147.02   25.61
   5   5  13  143.33   22.47
   5  -5  14  -13.44   10.13
   5   5  14    7.14    9.43
   5  -5  14    3.27    9.08
   5   5  14    7.62    7.04
   5   5  15   37.50   13.39
   5  -5  15   58.65   14.48
   5   5  15   34.18   12.03
   5  -5  15   46.78   12.88
   5   5  15   44.58   11.60
   5   5  16    6.86    6.64
   5  -5  16    5.17    7.50
   5   5  16   -5.00    7.25
   5  -5  16   -6.80    7.59
   5   5  16   -5.17    8.92
   5  -5  16   -7.37    6.82
   5   5  17   41.95    9.80
   5   5  17   33.84    9.55
   5  -5  17   37.67    8.66
   5  -5  17   64.25   11.92
   5   5  17   38.16    9.16
  -5   7  19   23.19    8.00
  -5   7  19   12.60    5.55
  -5  -7  19   18.28    6.58
  -5   7  19    4.38    5.02
  -5   7  18    4.72    6.54
  -5   7  18   -5.77    5.08
  -5  -7  18    6.99    7.55
  -5   7  18    1.82    4.56
  -5   7  17   48.03   11.81
  -5  -7  17   42.67   12.95
  -5   7  17   36.69    9.99
  -5   7  16   16.00    9.34
  -5  -7  16   20.15   11.00
  -5   7  16   17.29    8.91
  -5  -7  15   64.93   17.92
  -5  -7  15  104.50   23.35
  -5   7  15   82.32   17.59
  -5  -7  14    4.15   10.53
  -5  -7  14   32.20   16.86
   5  -7 -14   21.42    7.85
  -5  -7  13  685.88   75.91
   5  -7 -13  632.44   62.24
  -5  -7  12   28.25   17.68
  -5   7  12   -3.20    8.02
  -5  -7  11  400.91   62.03
  -5   7  11  529.44   57.33
  -5   7  10   88.25   16.80
   5   7 -10   50.88   13.16
   5   7 -10   67.56   13.77
  -5  -7  10   81.45   22.59
  -5   7   9  100.59   17.95
   5   7  -9   65.74   14.80
   5   7  -9   65.94   13.90
  -5  -7   9   66.60   20.24
  -5   7   8    6.25    6.92
   5   7  -8    2.65    6.27
   5   7  -8    4.63    5.49
  -5  -7   8   -4.48   12.98
  -5   7   7  304.50   45.71
   5   7  -7  383.40   43.97
  -5   7   7  397.10   46.18
   5   7  -7  443.26   44.19
  -5  -7   7  281.01   46.74
  -5   7   6    4.09   11.34
   5   7  -6    7.42    7.17
  -5  -7   6   -4.42   12.80
  -5   7   6    3.07    7.71
   5   7  -6    4.60    6.09
  -5  -7   6    8.18   12.34
  -5   7   5  125.71   35.25
   5   7  -5  351.59   36.24
  -5   7   5  269.65   36.43
  -5  -7   5  150.84   35.59
   5  -7  -5  329.25   36.43
  -5   7   5  320.82   38.13
   5   7  -5  366.28   36.22
   5   7  -5  350.06   35.86
  -5   7   4   44.76   18.82
  -5   7   4   88.09   16.48
   5   7  -4  103.59   15.98
  -5   7   4   55.53   14.34
   5   7  -4   60.41   13.76
   5  -7  -4   84.36   14.92
  -5   7   3  430.55   50.86
   5   7  -3  479.36   50.19
  -5   7   3  399.34   51.13
   5   7  -3  413.06   48.44
   5  -7  -3  436.85   49.15
  -5   7   2  116.81   20.39
   5   7  -2  113.21   19.32
  -5   7   2  154.56   23.42
   5   7  -2  118.40   18.89
   5  -7  -2   97.96   17.97
   5  -7  -1  559.86   62.51
   5   7  -1  552.88   61.90
   5   7  -1  596.05   61.90
   5   7  -1  621.95   62.16
  -5   7   1  504.49   62.46
   5  -7   0   14.33    7.51
   5  -7   0   21.74    9.12
  -5   7   0   11.43    6.80
   5   7   0    2.37    5.30
   5   7   0    4.56    5.45
   5   7   0   14.78    8.77
   5  -7   1  491.89   52.17
   5  -7   1  538.42   54.12
  -5   7  -1  320.44   49.48
   5   7   1  578.13   52.50
   5   7   1  455.75   49.31
   5   7   1  530.27   52.99
  -5  -7  -1  231.44   51.83
   5  -7   1  507.30   52.96
   5  -7   2    8.49    9.47
   5  -7   2    8.95    7.89
   5   7   2   -2.39    4.90
   5   7   2    2.14    5.93
   5   7   2    5.72    8.29
   5  -7   2   -2.73    7.56
  -5  -7  -2   10.50   14.56
   5   7   3  379.97   45.36
   5  -7   3  397.42   45.48
   5  -7   3  336.24   43.89
   5   7   3  332.31   41.31
   5   7   4   36.45   13.78
   5   7   4   65.54   14.66
   5   7   4   55.67   12.94
   5  -7   4   67.02   16.46
   5  -7   4   68.12   14.48
   5   7   5  455.03   53.04
   5   7   5  462.94   51.28
   5   7   5  363.99   48.60
   5  -7   5  397.09   50.86
   5  -7   5  439.08   51.74
   5   7   5  435.67   53.08
   5   7   6   28.56   10.92
   5   7   6   39.58   14.02
   5   7   6   20.35   10.35
   5   7   6   19.17   13.07
   5  -7   6   34.73   12.58
   5  -7   6   27.28   11.69
   5   7   7   43.41   18.21
   5  -7   7   66.74   16.12
   5  -7   7   80.09   17.72
   5   7   7   49.21   14.92
   5   7   7   42.63   15.45
   5   7   8   -3.94   11.42
   5  -7   8    3.61    8.54
   5  -7   8   -3.78    9.99
   5   7   8   -3.34    9.69
   5   7   8   -6.74    9.35
   5   7   9  194.42   32.46
   5  -7   9  191.28   31.81
   5  -7   9  236.53   33.09
   5   7   9  207.61   31.31
   5   7  10   -3.57    9.91
   5  -7  10    8.01   10.60
   5   7  10   13.44    9.33
   5   7  11  196.11   27.72
   5  -7  11  236.73   32.31
   5   7  12   14.83    9.28
   5  -7  12    3.83   10.63
   5  -7  12   -2.29    7.15
   5   7  13   44.53   12.35
   5  -7  13   53.97   15.00
   5  -7  13   42.57   10.79
   5  -7  14   -3.85    5.09
   5  -7  14   -2.31    6.41
   5   7  14    2.12    6.88
   5   7  14    6.91    6.67
   5   7  14   -4.38    7.09
   5  -7  15   31.06    8.02
   5  -7  15   43.17   10.14
   5   7  15   32.86    7.94
   5   7  15   21.95    7.73
   5   7  15   33.83    8.39
   5  -7  15   28.74    8.19
  -5  -9  17   82.56   13.65
  -5  -9  16   12.50    6.35
  -5  -9  16    7.51    5.52
  -5  -9  15   72.68   14.64
  -5  -9  14    2.69    9.27
   5  -9 -13   24.70    8.68
  -5  -9  13   54.58   13.60
  -5  -9  13   56.80   14.98
  -5  -9  12   17.86    9.88
  -5  -9  12   32.31   12.85
  -5  -9  11  122.63   28.23
  -5  -9  11  145.43   24.04
  -5  -9  10   22.98   14.54
  -5  -9   9  368.89   52.46
  -5   9   9  409.71   47.05
  -5   9   8   37.38   10.37
  -5  -9   8   36.76   16.10
  -5   9   8   23.22    9.52
  -5   9   7  247.06   34.06
  -5  -9   7  278.04   41.35
  -5   9   7  307.46   37.47
   5  -9  -6  120.60   21.00
  -5   9   6  143.10   23.93
   5  -9  -5  414.70   51.82
  -5   9   5  498.33   55.99
   5  -9  -4    6.32    8.35
   5  -9  -4    2.65    5.86
  -5   9   4   -3.79    8.39
   5  -9  -3  652.06   70.35
   5  -9  -3  536.69   66.62
  -5   9   3  729.30   74.44
   5  -9  -2   -3.36    8.42
   5  -9  -2   -2.83    6.69
  -5   9   2    4.18    8.55
   5  -9  -1  364.13   43.59
   5  -9  -1  290.60   39.71
  -5   9   1  323.85   45.18
   5   9   0   85.47   16.84
   5  -9   0   85.95   18.78
   5  -9   0   84.56   18.28
  -5   9   0   80.64   20.67
   5  -9   1  331.64   38.72
   5   9   1  247.00   35.00
   5   9   1  221.59   32.75
   5  -9   1  263.32   34.79
   5  -9   1  297.56   37.91
  -5   9  -1  285.58   39.83
   5  -9   2  219.38   31.21
   5   9   2  202.80   29.55
   5  -9   2  182.42   27.86
   5  -9   2  206.16   30.11
   5   9   2  154.22   25.20
   5   9   3  195.38   31.04
   5   9   3  205.78   29.78
   5  -9   3  310.22   35.71
   5  -9   3  214.00   30.99
   5   9   3  200.55   29.14
   5   9   4   47.94   14.58
   5   9   4   70.46   14.40
   5  -9   4   48.95   13.43
   5  -9   4   47.56   13.91
   5   9   4   49.61   13.54
   5   9   5  156.81   23.33
   5   9   5  128.53   23.36
   5   9   5  131.64   21.47
   5  -9   5  133.50   23.62
   5  -9   5  122.93   23.31
   5   9   6   -3.42    9.04
   5   9   6    2.87    7.58
   5   9   6    2.93    7.35
   5  -9   6    3.20    7.58
   5  -9   6    6.48    8.99
   5   9   6   -3.29    9.92
   5  -9   7  275.88   34.37
   5  -9   7  219.53   30.92
   5   9   7  230.08   32.05
   5   9   7  223.42   33.26
   5  -9   8    2.59    5.76
   5  -9   8    9.15    8.48
   5   9   8   13.79    9.81
   5   9   8   12.74   10.33
   5   9   9   75.30   14.87
   5  -9   9   61.67   14.12
   5  -9   9   72.80   16.16
   5   9  10    2.36    7.14
   5  -9  10    2.64    6.67
   5  -9  10   20.92    8.04
   5   9  11   22.50    8.10
   5  -9  11   21.56    7.02
   5  -9  12   -1.48    3.71
   5   9  12    5.04    5.06
   5  -9  12    1.59    4.21
   5  -9  13   57.10    9.95
   5   9  13   50.99    9.25
   5  -9  13   54.57    9.67
  -5 -11  13   41.98    8.60
  -5 -11  13   23.00    7.00
  -5 -11  12   14.58    6.49
  -5 -11  12    9.46    5.51
   5 -11 -12    1.54    4.10
   5 -11 -11   46.93   10.75
  -5 -11  11   55.14   11.92
  -5 -11  10    2.44    7.35
  -5 -11   9  145.31   22.82
  -5 -11   8   19.62    9.08
  -5  11   8   -3.29    4.95
  -5 -11   7  160.49   23.63
  -5  11   7  123.20   18.71
   5 -11  -6    8.36    6.30
  -5 -11   6   -2.99    8.28
  -5  11   6   -2.00    5.54
   5 -11  -5   82.20   15.63
  -5 -11   5  102.47   18.77
  -5  11   5   94.23   16.36
  -5  11   4   47.77   11.19
   5 -11  -4   14.65    8.00
   5 -11  -3   91.12   17.72
  -5  11   3  130.23   21.39
  -5  11   3  110.55   19.04
   5 -11  -3   97.03   17.21
   5 -11  -2   68.76   15.02
  -5  11   2   55.80   14.80
  -5  11   2   54.50   14.75
   5 -11  -2   59.23   12.50
   5 -11  -1   82.68   14.47
   5 -11  -1   80.28   15.00
   5 -11   0    7.35    7.42
  -5  11   0    6.67    8.40
   5  11   0    6.56    6.11
   5 -11   0   12.38    7.78
   5 -11   1   62.06   13.00
  -5  11  -1   96.78   18.22
   5  11   1   46.49   11.42
   5 -11   1   69.18   14.14
   5  11   2    2.04    5.42
   5 -11   2    6.98    6.75
   5  11   2    2.04    5.41
   5 -11   2    6.21    5.75
   5 -11   2    9.62    7.53
  -5  11  -2    3.06    8.88
   5  11   3   90.70   15.78
   5  11   3   88.51   15.95
  -5  11  -3  120.35   19.82
   5 -11   3  138.93   18.35
   5 -11   3   84.48   17.11
  -5  11  -4   -2.65    7.36
   5 -11   4    1.97    5.45
   5 -11   4    2.13    5.34
   5  11   4    3.78    4.75
  -5  11  -5   75.40   14.63
   5 -11   5   48.02   10.86
   5 -11   5   68.75   12.61
   5  11   5   61.05   11.46
  -5  11  -6   26.38    8.92
   5 -11   6   27.30    7.49
   5 -11   6   17.92    6.92
   5  11   6   28.49    7.63
  -5  11  -7   35.12    9.85
   5 -11   7   51.34    9.57
   5  11   7   45.81    9.51
  -5  11  -8   15.23    5.96
   5  11   8   10.74    5.17
   5 -11   8   13.95    5.48
  -5  11  -9   24.20    6.62
   5  11   9   27.01    6.05
   5 -11   9   24.22    7.06
  -5  13   5   52.66    8.92
   5  13  -5   75.31   10.03
  -5  13   4   11.41    4.15
   5 -13  -4    5.92    3.19
   5  13  -4   10.93    4.46
  -5  13   3   34.87    7.20
   5 -13  -3   53.86    8.06
   5  13  -3   45.74    8.09
  -5  13   2   12.62    4.18
   5 -13  -2   11.09    4.02
   5  13  -2   12.30    4.71
   5 -13  -1   54.40    9.26
  -5  13   1   65.79    9.81
   5  13  -1   70.48   10.46
   5 -13  -1   83.92   10.61
   5  13   0    9.60    4.35
   5 -13   0   14.59    4.34
   5 -13   0   13.79    4.41
   5 -13   1   44.38    7.38
   5  13   1   41.49    7.54
  -6   0  22   77.28   16.14
  -6   0  21    9.34    9.42
  -6   0  20   27.25   11.67
  -6   0  19   -3.64   11.38
  -6   0  18  175.79   31.66
  -6   0  18  126.33   24.91
  -6   0  17  -10.48   14.53
  -6   0  17   -3.97    9.98
  -6   0  16  263.42   36.96
  -6   0  16  279.56   38.51
   6   0 -16  262.99   33.85
  -6   0  16  208.06   38.08
  -6   0  16  192.18   34.73
  -6   0  15   -3.80    9.54
  -6   0  15   -3.81    7.12
   6   0 -15   -2.73    5.60
  -6   0  15  -10.09   15.79
  -6   0  15    4.12   11.93
   6   0 -15    4.68    5.18
  -6   0  14 1213.97  111.48
  -6   0  14 1185.40  111.42
   6   0 -14 1167.52  107.40
  -6   0  14  959.10  110.90
   6   0 -14 1005.43  105.15
  -6   0  13    3.03    7.17
  -6   0  13   -5.80    5.94
   6   0 -13   -2.24    5.94
  -6   0  13    8.94   13.99
  -6   0  13   -3.86   10.20
   6   0 -13   -1.96    4.92
  -6   0  12  688.03   69.38
  -6   0  12  433.81   70.20
   6   0 -12  703.99   66.57
  -6   0  12  475.51   69.45
   6   0 -12  813.73   68.70
   6   0 -11   -1.79    3.96
   6   0 -11    1.85    5.12
  -6   0  11    2.18    5.16
   6   0 -10  970.61   93.03
   6   0 -10  956.94   93.46
  -6   0  10  857.51   93.33
   6   0  -9   -4.14    4.62
  -6   0   9    1.63    4.10
   6   0  -9    1.61    4.27
   6   0  -8  419.51   43.32
  -6   0   8  346.98   43.11
   6   0  -7    1.03    2.99
   6   0  -7    4.39    4.24
  -6   0   7    1.22    3.39
   6   0  -6  150.07   15.58
   6   0  -6  162.72   17.69
   6   0  -5   -0.92    2.97
   6   0  -5   -2.42    4.18
  -6   0   5    0.96    2.66
   6   0  -4   35.80    7.06
   6   0  -4   30.78    6.06
  -6   0   4   29.64    5.98
   6   0  -3    2.05    3.32
   6   0  -3   -0.95    3.54
   6   0  -2  575.54   61.32
   6   0  -2  652.78   62.67
   6   0  -2  702.25   62.92
   6   0  -1   -1.49    2.24
   6   0  -1   -0.95    2.99
   6   0   0 1941.32  190.70
   6   0   0 2094.21  191.44
   6   0   1   -0.93    2.81
   6   0   1    1.87    2.92
   6   0   2  460.31   46.93
   6   0   2  459.86   46.44
  -6   0  -3   -1.87    3.51
  -6   0  -4  399.27   45.73
  -6   0  -5    5.98    5.03
   6   0   8   67.21   14.73
   6   0   8   42.53   10.86
   6   0   8   58.15   13.83
   6   0   8   94.30   16.18
   6   0   9   -3.06    7.67
   6   0   9    2.45    5.79
   6   0   9   -3.00    8.31
   6   0   9   -2.75    8.28
   6   0  10  432.99   54.86
   6   0  10  459.74   52.98
   6   0  10  500.10   55.73
   6   0  11    2.80    7.01
   6   0  11   -3.59    9.96
   6   0  12   29.75   11.37
   6   0  12   26.67   13.40
   6   0  13   -3.37    7.96
   6   0  13    3.89   12.18
   6   0  14   19.93   11.16
   6   0  14    3.76   10.96
   6   0  15   -3.13    7.84
   6   0  15   -3.38    9.79
   6   0  16   38.62   12.23
   6   0  16   50.32   14.03
   6   0  17   -2.24    6.75
   6   0  17   -2.14    6.45
   6   0  18   67.58   11.88
  -6   2  22  102.13   19.02
  -6  -2  22  103.15   18.86
  -6  -2  21   -2.66    8.32
  -6   2  21   -3.52   10.18
  -6  -2  21   16.78   12.54
  -6   2  20  228.78   33.39
  -6   2  20  223.95   33.45
  -6  -2  20  162.57   28.54
  -6  -2  20  206.82   32.01
  -6   2  19   18.20   14.80
  -6  -2  19   16.62   13.07
  -6   2  19   22.08   12.32
  -6  -2  19   10.01    8.48
  -6  -2  18  324.62   46.79
  -6  -2  18  304.33   43.44
  -6   2  18  426.92   51.44
  -6   2  17   10.23   12.18
  -6  -2  17   21.58   12.12
  -6  -2  17   13.71   15.82
  -6   2  16  380.38   51.10
  -6  -2  16  285.44   44.64
   6  -2 -15   12.13    7.06
  -6   2  15    5.40   16.30
   6  -2 -15    2.77    6.59
  -6  -2  15    4.74   11.92
   6   2 -15   11.71    8.51
  -6   2  15   15.06   10.47
  -6  -2  15    3.84   10.18
  -6   2  15    7.58    8.41
   6  -2 -14  187.04   24.21
  -6   2  14  136.81   30.79
   6  -2 -14  147.09   23.89
   6   2 -14  182.98   25.65
  -6  -2  14  108.56   28.50
  -6   2  14  211.75   29.29
  -6  -2  14  193.51   28.32
  -6   2  14  186.55   28.02
   6  -2 -13    6.32    5.63
  -6   2  13   19.82   14.96
  -6  -2  13   -4.61   12.82
   6   2 -13   15.03    8.67
  -6   2  13    6.30    7.50
  -6   2  13   15.56    8.27
  -6   2  12  156.14   37.20
   6  -2 -12  321.54   34.74
   6   2 -12  357.89   36.13
  -6   2  12  293.75   37.08
  -6   2  12  319.09   37.91
   6   2 -12  354.05   36.81
  -6  -2  12  198.86   38.55
  -6   2  11   -2.53    5.99
   6   2 -11    7.59    5.27
  -6   2  11    5.01    6.62
   6  -2 -11    4.56    5.72
   6   2 -10  692.66   71.46
   6   2 -10  756.25   71.60
  -6   2  10  632.70   72.23
  -6   2  10  670.05   72.64
   6   2  -9   33.21    8.34
  -6   2   9   34.30    9.46
   6   2  -9   30.87    7.84
  -6   2   9   36.36    9.00
   6   2  -8 1267.49  119.67
   6   2  -8 1258.38  119.80
  -6   2   8 1169.84  120.64
  -6   2   8 1166.01  120.43
   6   2  -7  350.78   36.44
   6   2  -7  403.00   37.53
  -6   2   7  307.48   37.21
  -6   2   7  291.72   36.69
   6   2  -6  663.33   64.32
   6   2  -6  620.80   64.03
   6  -2  -6  708.13   64.60
   6   2  -6  603.24   64.41
  -6   2   6  655.08   65.99
   6   2  -6  604.11   63.75
  -6   2   6  641.89   65.34
   6   2  -5  260.68   26.82
   6   2  -5  251.95   26.21
   6   2  -5  231.73   26.15
   6  -2  -5  263.98   27.08
   6   2  -5  218.95   26.42
  -6   2   5  251.37   27.85
  -6   2   5  203.10   26.64
   6   2  -4 3232.84  288.86
   6  -2  -4 3090.93  289.19
   6   2  -4 2894.52  288.46
   6   2  -4 2991.23  288.80
   6   2  -3  296.26   32.42
   6   2  -3  313.59   32.80
   6   2  -3  314.65   32.69
   6  -2  -3  314.68   33.40
   6   2  -2 2072.74  202.06
   6   2  -2 2159.44  202.07
   6  -2  -2 2171.36  203.22
   6   2  -2 2108.13  202.39
   6   2  -1   43.54    7.60
   6   2  -1   47.45    7.84
   6  -2  -1   56.27    8.96
   6   2   0  362.77   39.44
   6  -2   0  412.74   40.69
  -6   2  -1    2.63    6.23
   6   2   1    5.64    3.90
   6   2   1    1.02    2.58
   6  -2   1    6.11    5.01
  -6   2  -2 1182.30  128.94
   6   2   2 1285.63  125.38
   6  -2   2 1402.86  125.83
   6   2   2 1263.89  124.58
   6   2   3   64.11   11.70
  -6   2  -3   98.77   15.66
   6   2   3   95.80   14.83
   6   2   4  142.57   19.76
  -6   2  -4  173.44   23.49
   6   2   4  176.56   23.25
   6   2   5   14.98    5.65
   6   2   5   12.36    7.22
  -6   2  -5    2.87    5.94
   6   2   6  509.13   57.86
  -6   2  -6  518.27   59.67
   6  -2   7   50.20   11.85
   6   2   7   53.00   13.52
   6  -2   7   50.74   12.05
   6   2   7   46.03   11.74
   6  -2   7   56.76   11.07
   6   2   7   64.07   15.06
   6   2   7   38.54   11.04
   6   2   7   48.36   14.07
   6   2   7   39.79   10.10
   6   2   7   53.67   13.45
  -6   2  -7   29.83   11.65
   6  -2   8  148.80   24.09
   6   2   8  193.73   28.89
   6  -2   8  189.06   27.39
   6   2   8  182.98   26.84
   6   2   8  192.63   29.23
   6   2   8  238.42   31.04
   6   2   8  225.42   30.10
   6   2   8  190.58   25.78
  -6   2  -8  177.43   29.84
   6  -2   9   32.10    9.67
   6   2   9   10.94   11.87
   6  -2   9   11.99    8.77
   6   2   9    2.81    8.56
   6   2   9   20.81   12.02
   6   2   9   25.32   11.38
   6   2   9    4.97    6.69
  -6   2  -9   22.37   11.90
   6  -2  10   22.04   10.44
   6  -2  10   46.05   11.87
   6   2  10   40.28   16.57
   6  -2  10   31.90   12.76
   6   2  10   47.73   14.79
   6   2  10   86.48   19.24
   6   2  10   54.87   16.31
   6   2  10   26.51   10.34
  -6   2 -10   62.62   17.01
   6  -2  11   25.51    9.64
   6   2  11   26.17   14.81
   6  -2  11   26.85   10.81
   6   2  11   33.60   14.53
   6   2  11   25.33   14.35
   6   2  11   25.07   10.21
   6  -2  11   31.69   10.81
   6  -2  12  261.55   35.51
   6   2  12  401.65   46.67
   6  -2  12  305.78   39.66
   6   2  12  308.85   42.68
   6   2  12  256.25   38.76
   6   2  12  252.56   35.49
   6  -2  12  257.49   36.01
   6  -2  13   -5.49    8.89
   6   2  13    4.51   13.07
   6  -2  13    3.50    8.79
   6   2  13    4.38   11.57
   6   2  13    2.87    7.96
   6  -2  13   -2.97    7.03
   6   2  14  192.93   29.34
   6  -2  14  155.87   25.63
   6   2  14  154.17   23.65
   6  -2  14  112.27   21.47
   6   2  14  144.78   27.52
   6   2  15   23.45   11.53
   6  -2  15   30.83   11.27
   6  -2  15   53.05   14.78
   6  -2  15   26.03   10.79
   6   2  15   21.03   12.73
   6  -2  16   62.00   14.64
   6   2  16   80.27   15.84
   6   2  16   55.72   14.07
   6  -2  17    2.14    5.66
   6   2  17   -2.06    6.46
   6   2  17   -1.75    5.06
   6   2  18   11.78    5.95
   6  -2  18   19.67    6.36
  -6  -4  22   31.03    9.43
  -6   4  22   28.12    7.56
  -6  -4  21    2.53    7.66
  -6   4  21    9.81    8.97
  -6   4  21   11.13    7.25
  -6  -4  20  147.86   24.14
  -6   4  20  114.91   21.75
  -6   4  20  141.03   23.99
  -6   4  20  178.58   25.79
  -6   4  19    7.14    9.90
  -6  -4  19    3.68    9.75
  -6   4  19   -3.20    9.66
  -6   4  19   11.17   11.65
  -6   4  19    3.53    9.79
  -6   4  18  107.86   24.04
  -6  -4  18   98.90   22.70
  -6   4  18  133.55   24.12
  -6   4  18  189.63   29.72
  -6   4  17   -5.11   12.09
  -6  -4  17    4.45   10.52
  -6  -4  17    3.94   10.42
  -6   4  16  418.26   55.15
  -6  -4  16  298.85   47.08
   6  -4 -15   -2.42    6.08
  -6   4  15    6.46   16.21
  -6  -4  15    4.75   11.93
   6   4 -15   -2.58    6.11
  -6   4  14  396.65   60.33
   6  -4 -14  371.01   45.76
   6   4 -14  394.59   46.83
   6   4 -14  387.83   48.47
  -6  -4  14  301.75   50.47
  -6   4  14  516.50   53.59
   6   4 -14  469.19   48.96
  -6   4  13   -6.63   18.38
   6  -4 -13    9.27    6.46
   6   4 -13    4.88    6.16
  -6  -4  13  -13.69   13.77
   6   4 -13   20.36    9.75
  -6   4  13   14.07    9.32
   6   4 -13   13.17    6.99
   6   4 -12  579.70   60.17
   6   4 -12  590.98   61.63
   6  -4 -12  566.53   59.54
  -6   4  12  608.88   64.49
  -6  -4  12  423.45   63.55
  -6   4  12  436.27   69.87
   6  -4 -12  543.21   59.13
  -6   4  11  133.85   34.24
  -6   4  11  209.14   27.73
   6   4 -11  226.31   28.28
   6   4 -11  213.36   26.83
   6  -4 -11  205.92   26.12
  -6   4  11  169.36   28.20
  -6   4  10  375.72   44.89
  -6   4  10  408.36   47.20
   6   4 -10  383.58   44.67
   6   4 -10  397.48   44.07
   6   4  -9  148.72   21.92
  -6   4   9  160.55   24.52
   6   4  -9  187.26   23.20
  -6   4   8  296.83   35.59
   6   4  -8  275.83   33.37
   6   4  -8  296.72   33.70
   6   4  -7  120.65   15.62
  -6   4   7   86.47   15.96
   6   4  -7   96.33   15.33
   6   4  -7   92.32   14.59
   6   4  -6 2711.11  248.32
  -6   4   6 2496.88  249.28
   6   4  -6 2545.96  248.16
   6   4  -6 2551.69  247.69
   6  -4  -6 2632.53  248.43
   6   4  -6 2595.70  247.79
  -6   4   5   13.36    6.40
   6   4  -5   15.71    5.66
   6   4  -5   16.99    6.14
   6   4  -5   25.56    6.50
   6   4  -4 1177.03  104.09
   6   4  -4 1150.82  104.28
   6   4  -4 1027.33  102.44
  -6   4   4  859.55  103.21
   6   4  -3    1.50    4.52
   6   4  -3    8.19    5.31
  -6   4   3    1.78    3.94
   6   4  -2  311.55   34.50
   6   4  -2  385.87   36.49
  -6   4   2  259.96   34.56
   6   4  -1   10.14    5.34
   6   4  -1    7.20    4.73
   6   4   0  961.41   89.71
   6   4   0  862.61   88.55
   6   4   0  847.62   87.95
   6   4   1  299.50   32.43
   6   4   1  263.94   31.96
   6   4   1  258.50   30.54
   6   4   2  867.52   78.19
   6  -4   2  706.62   76.75
   6   4   2  697.96   75.88
   6   4   2  754.59   78.04
   6   4   3   -3.52    5.30
  -6   4  -3    4.01    8.22
   6   4   3    2.42    6.71
   6   4   4 1737.86  173.46
   6   4   4 2122.21  178.65
  -6   4  -4 1516.97  178.84
  -6   4  -5   19.31   11.06
   6  -4   5   34.83    9.52
   6   4   5   34.11    9.30
   6   4   5   25.72   10.01
   6   4   5   26.50   10.23
   6  -4   5   34.43   10.28
  -6   4  -6  575.75   81.45
   6  -4   6  820.24   80.68
   6   4   6  754.83   78.09
   6   4   6  672.04   77.99
   6   4   6  829.32   81.96
   6   4   6  849.75   83.39
   6  -4   6  781.14   81.04
   6  -4   7   14.68    8.52
   6  -4   7    2.99    7.52
   6   4   7   10.54    7.33
   6   4   7    9.86    9.54
  -6   4  -7   -4.14    8.50
   6  -4   8  349.03   43.85
   6  -4   8  345.25   43.60
   6   4   8  333.21   42.91
   6   4   8  459.48   48.44
   6   4   8  382.06   46.24
   6   4   8  286.06   41.28
   6   4   8  383.91   46.84
  -6   4  -8  277.78   44.40
  -6   4  -9   -4.40    7.37
   6   4   9    2.37    6.27
   6   4   9    3.95   13.22
   6   4   9   -6.14   10.58
   6   4   9    3.05    8.47
   6  -4   9   -3.42    9.04
   6   4   9   -7.44    9.33
   6   4   9   -4.27   10.09
   6  -4   9   -3.28    9.10
   6   4  10   39.48   11.33
   6   4  10   74.54   21.39
   6   4  10   72.65   16.44
   6  -4  10   43.07   14.97
   6   4  10   69.46   17.82
   6  -4  10   64.49   16.36
   6  -4  11    7.45    9.35
   6   4  11    8.30   12.02
   6   4  11    3.94   10.92
   6  -4  11   -3.45    8.65
   6   4  11    2.50    5.92
   6   4  12   15.08   10.94
   6  -4  12    3.82   11.09
   6   4  12    3.92    9.85
   6   4  12   -3.95   12.38
   6  -4  12   10.29    9.10
   6   4  12   12.29    7.99
   6   4  13    3.59    9.96
   6  -4  13    3.83   11.56
   6   4  13   14.98   10.40
   6  -4  13    6.63    7.87
   6   4  13    6.98    6.48
   6   4  14   57.80   15.60
   6  -4  14   73.53   17.56
   6   4  14   60.97   17.52
   6  -4  14   49.91   14.53
   6   4  14   71.53   13.17
   6   4  15    2.70    7.84
   6  -4  15    3.27    9.09
   6   4  15    2.86    8.30
   6   4  15    8.65    8.37
   6  -4  15   14.08    8.18
   6  -4  15    8.47    8.20
   6   4  16   49.05   12.24
   6  -4  16   88.16   15.97
   6   4  16   35.81   11.24
   6  -4  16   64.40   13.28
   6   4  16   51.22   12.21
   6   4  17   -1.59    4.21
   6  -4  17   -5.25    4.85
   6  -4  17    4.65    4.85
   6   4  17    1.52    4.03
   6   4  17   -1.58    4.38
  -6   6  20   54.83   10.95
  -6   6  20   85.30   14.48
  -6   6  20   63.83   12.07
  -6  -6  20   62.54   13.48
  -6   6  19    5.43    7.87
  -6   6  19    2.18    6.04
  -6   6  19   -1.93    4.85
  -6  -6  19    7.01    6.77
  -6  -6  19    2.70    7.83
  -6   6  18   47.02   13.01
  -6   6  18   48.12   11.83
  -6  -6  18   63.10   14.89
  -6  -6  18   71.26   16.37
  -6   6  17   24.58   11.13
  -6  -6  17   47.45   15.64
  -6   6  17   36.91   11.11
  -6  -6  17   47.87   14.13
  -6   6  16   88.24   17.86
  -6  -6  16   83.47   20.45
  -6  -6  15   16.73   15.69
   6  -6 -15   32.61    9.51
   6  -6 -14  298.47   38.21
   6   6 -14  318.45   39.76
  -6  -6  14  375.55   53.99
   6   6 -13   -2.78    7.70
   6  -6 -13    2.52    6.65
  -6  -6  13    6.37   16.84
  -6   6  12  341.78   42.37
   6   6 -12  319.84   40.21
   6   6 -12  293.41   39.98
  -6  -6  12  392.97   55.36
  -6   6  11   79.12   15.99
   6   6 -11   37.68   11.85
   6   6 -11   77.90   15.49
  -6  -6  11   52.91   21.54
   6   6 -10  478.23   49.77
   6   6 -10  422.99   48.70
  -6   6  10  423.10   49.78
   6   6 -10  393.30   47.11
  -6  -6  10  337.26   56.44
   6   6  -9    2.52    5.96
   6   6  -9    2.48    6.24
  -6   6   9   -2.93    6.49
   6   6  -9    9.06    7.34
  -6  -6   9    5.02   14.54
   6   6  -8  807.13   79.25
   6   6  -8  734.26   78.67
  -6   6   8  874.30   82.33
   6   6  -8  850.03   78.97
  -6   6   7   -2.86    7.93
   6   6  -7    6.85    7.39
   6   6  -7    4.51    6.26
   6   6  -7    6.58    6.62
   6   6  -6  621.12   63.16
   6  -6  -6  682.70   64.28
  -6   6   6  670.49   66.48
   6   6  -6  815.68   65.86
   6   6  -6  670.80   63.73
   6   6  -5  142.67   21.79
   6   6  -5  186.46   22.98
  -6   6   5  204.85   26.29
   6  -6  -5  148.87   23.02
  -6   6   5  124.14   22.98
   6   6  -5  195.97   24.22
   6  -6  -5  167.12   23.01
   6   6  -4  513.96   51.54
   6   6  -4  412.76   49.02
  -6   6   4  486.60   53.32
   6  -6  -4  456.12   51.34
  -6   6   4  399.67   52.21
   6   6  -4  479.47   51.39
   6  -6  -4  470.34   51.01
   6   6  -3    4.43    5.56
  -6   6   3    5.56    6.16
   6  -6  -3    2.38    6.89
  -6   6   3    2.92    5.48
   6   6  -3    4.53    6.00
   6  -6  -3    4.42    5.86
   6   6  -2 1850.65  163.72
  -6   6   2 1445.34  163.43
   6  -6  -2 1568.00  162.88
  -6   6   2 1679.66  165.82
   6   6  -2 1895.64  164.06
   6  -6  -2 1572.56  161.67
   6  -6  -2 1613.57  162.79
  -6   6   1   79.75   16.49
   6  -6  -1   86.62   15.60
   6   6  -1  102.13   16.46
   6   6  -1  106.52   16.92
   6  -6  -1   77.55   15.06
   6  -6  -1   94.82   16.47
   6  -6   0 1581.71  175.58
   6   6   0 1832.60  176.57
   6   6   0 1887.81  176.74
   6  -6   0 1776.56  176.61
   6  -6   0 1960.51  178.08
   6  -6   1  113.06   17.52
   6   6   1   80.98   15.01
   6   6   1  106.08   16.93
   6  -6   1   93.79   16.97
   6  -6   1   89.56   16.88
   6   6   1  114.27   17.33
   6  -6   2  717.33   77.50
   6  -6   2  737.21   77.65
   6   6   2  676.02   75.38
   6   6   2  701.19   77.84
   6   6   2  814.67   78.03
   6   6   3    7.62    6.44
   6   6   3   17.12    7.98
   6   6   3   18.07   10.12
   6  -6   3    2.78    7.77
   6  -6   3   21.65    9.10
   6   6   3   12.03    7.04
   6   6   4  160.31   26.68
   6   6   4  151.08   24.46
   6  -6   4  222.20   28.37
   6  -6   4  203.58   27.74
   6   6   4  180.87   26.38
   6   6   5   30.63    9.70
   6   6   5   16.68   10.21
   6   6   5   14.11    9.49
   6  -6   5   11.86    8.76
   6  -6   5   22.72   10.30
   6  -6   6   13.67    8.51
   6   6   6   23.91    9.66
   6   6   6   23.52   11.08
   6   6   6   48.66   14.54
   6   6   6   14.88   12.23
   6   6   6   22.39   10.56
   6  -6   6   24.26   11.81
   6  -6   6   27.59   11.73
   6  -6   7   -2.92    8.45
   6   6   7    8.30    7.68
   6   6   7    3.78   11.38
   6   6   7    3.31    9.99
   6   6   7   -3.90    8.62
   6  -6   7   15.46   10.01
   6  -6   7    3.62    9.07
   6   6   8  128.22   25.09
   6   6   8   96.78   23.44
   6   6   8  117.45   21.04
   6  -6   8  130.42   21.76
   6  -6   8  150.64   25.46
   6   6   9   17.80   12.67
   6   6   9   11.67    8.17
   6  -6   9   12.29    8.59
   6  -6   9    7.81    9.85
   6   6  10  218.76   34.58
   6   6  10  265.37   37.06
   6   6  10  269.94   35.17
   6  -6  10  268.22   35.56
   6  -6  10  292.13   39.39
   6  -6  11   14.52   10.30
   6   6  11   -3.33    9.65
   6   6  11   12.07    9.77
   6   6  11   11.23    7.79
   6  -6  11   -2.98    8.63
   6  -6  11    3.99   10.00
   6   6  12  114.32   21.84
   6   6  12  118.05   20.34
   6  -6  12  154.32   25.79
   6  -6  12  114.87   21.15
   6  -6  13    5.87    6.95
   6   6  13    5.53    7.31
   6  -6  13    2.72    7.19
   6   6  13    2.95    8.89
   6   6  13   -2.35    6.81
   6  -6  14   47.46   12.51
   6   6  14   37.79   11.08
   6  -6  14   66.66   15.06
   6  -6  14   47.06   12.59
   6   6  14   55.86   13.88
   6   6  14   52.03   11.42
   6  -6  15   -2.07    6.25
   6  -6  15    4.17    6.29
   6   6  15    3.77    6.12
   6  -6  15   -2.00    5.02
   6   6  15   -8.18    6.62
   6   6  16   30.77    7.45
   6   6  16   22.96    6.56
  -6  -8  18   77.08   13.02
  -6   8  18   47.04   10.53
  -6   8  18   51.77    9.63
  -6  -8  17    2.42    7.01
  -6   8  17    4.93    4.78
  -6  -8  16  135.38   22.25
  -6   8  16  122.58   18.72
  -6  -8  15   -3.29    9.93
   6  -8 -15    6.01    4.44
  -6  -8  14  104.82   22.00
  -6  -8  14  166.91   30.75
   6  -8 -14  127.02   19.25
   6  -8 -13    2.49    5.11
  -6  -8  13   -3.82   11.51
  -6  -8  13   -5.29   13.27
  -6  -8  12  167.61   31.40
  -6  -8  12  218.86   37.77
  -6   8  12  242.09   30.72
  -6  -8  11   16.50   17.98
  -6   8  11   29.86   11.16
  -6  -8  10  549.99   68.71
  -6   8  10  508.30   59.84
  -6  -8   9   85.42   23.60
  -6   8   9   80.80   17.32
  -6  -8   8  219.18   39.75
  -6   8   8  293.82   37.46
  -6   8   7   17.69   10.70
  -6   8   7    3.49   10.54
  -6  -8   7    5.10   12.09
  -6   8   6  114.71   22.08
   6  -8  -6  151.92   21.99
  -6  -8   6   49.75   21.13
   6   8  -6  149.55   20.83
  -6   8   6   87.07   20.81
   6   8  -5   37.48   10.97
  -6   8   5    8.89   11.34
  -6  -8   5   16.49   14.67
   6  -8  -5   17.49    9.02
  -6   8   5   38.56   13.05
   6   8  -5   16.27    9.01
   6  -8  -5   23.77    8.79
   6   8  -4  560.39   51.11
  -6   8   4  176.64   46.26
  -6   8   4  450.46   50.42
  -6  -8   4  170.89   47.29
   6  -8  -4  528.03   50.82
  -6   8   4  498.55   54.06
   6   8  -4  514.54   49.44
   6  -8  -4  474.56   48.32
   6   8  -3  243.29   28.13
  -6   8   3   68.61   25.29
  -6   8   3  176.99   26.55
   6  -8  -3  198.47   26.87
  -6  -8   3   67.34   25.09
  -6   8   3  187.70   28.77
   6   8  -3  150.97   23.37
   6  -8  -3  202.40   26.01
   6   8  -2  430.38   42.12
  -6   8   2  349.20   41.55
  -6  -8   2  225.22   42.77
   6  -8  -2  352.73   40.65
  -6   8   2  344.84   43.85
   6   8  -2  335.74   38.06
   6  -8  -2  342.52   39.22
   6   8  -1   86.35   16.63
  -6   8   1   60.72   15.17
   6  -8  -1   65.58   15.65
  -6  -8   1   23.97   17.98
   6   8  -1   86.28   16.57
   6  -8  -1   78.67   14.93
   6  -8  -1   90.32   17.34
  -6   8   1  105.45   20.38
  -6   8   0  237.06   33.48
   6   8   0  295.87   32.72
   6   8   0  204.47   29.91
   6  -8   0  194.71   28.09
   6  -8   0  224.95   30.90
   6  -8   0  244.59   31.48
   6  -8   1   38.69   12.39
   6  -8   1   39.53   12.82
   6   8   1   35.14   10.90
   6   8   1   16.80    8.57
   6  -8   1   12.70    9.46
  -6  -8  -1    6.62   15.81
   6   8   1   25.29   12.03
   6  -8   2  235.59   33.79
   6   8   2  252.59   34.41
   6   8   2  299.21   34.82
   6   8   2  191.56   29.69
   6  -8   2  230.25   33.40
   6  -8   2  245.28   34.25
   6   8   3   39.38   12.48
   6   8   3   35.61   14.26
   6   8   3   21.26    9.34
   6  -8   3   33.62   11.61
   6  -8   3   37.03   13.51
   6   8   3   27.80   13.62
   6   8   4  133.22   25.98
   6   8   4  190.88   26.56
   6   8   4  137.33   23.46
   6   8   4  202.32   29.30
   6  -8   4  141.51   25.79
   6  -8   4  160.15   25.97
   6   8   5   26.65   12.65
   6  -8   5   29.12   10.86
   6  -8   5   27.85   13.00
   6   8   5   43.80   12.86
   6   8   5   26.12   11.60
   6   8   6  271.92   37.55
   6  -8   6  243.49   35.46
   6  -8   6  246.75   34.74
   6   8   6  238.07   35.32
   6   8   6  247.03   34.20
   6  -8   7    6.92   10.02
   6  -8   7    3.35    7.92
   6   8   7    6.63   10.37
   6   8   7   -3.17    7.49
   6   8   8  125.85   25.65
   6  -8   8  167.07   27.10
   6  -8   8  155.22   26.23
   6   8   8  214.33   27.99
   6   8   9   -3.17    8.37
   6   8   9    2.97    8.22
   6  -8   9    3.22    8.52
   6  -8   9   -3.26    9.82
   6   8  10   76.54   15.54
   6  -8  10   71.42   17.05
   6  -8  11    7.47    7.53
   6   8  11    7.26    7.03
   6   8  11    2.55    6.77
   6  -8  11    6.62    5.86
   6  -8  12   32.20    8.39
   6   8  12   42.79   10.01
   6  -8  12   29.19    9.74
   6  -8  13    1.63    3.64
   6   8  13   12.81    5.54
   6  -8  13    3.78    5.02
   6  -8  14   32.09    7.49
   6  -8  14   26.58    6.15
  -6 -10  15   24.91    7.83
  -6 -10  14   55.65   12.32
   6 -10 -14   61.19   10.55
  -6 -10  13   14.34    8.40
   6 -10 -13   19.69    6.89
   6 -10 -12   97.25   16.03
  -6 -10  12   92.75   17.55
  -6 -10  11    6.02    9.43
  -6 -10  10   55.14   15.95
  -6 -10   9    3.43    9.06
  -6  10   9    2.44    6.46
  -6  10   8  161.81   22.44
  -6 -10   8  138.69   25.71
  -6  10   8  183.37   25.43
  -6  10   7   16.18    7.98
  -6 -10   7   18.14   11.52
  -6  10   7   36.77   12.18
  -6 -10   6  244.40   35.87
  -6  10   6  248.86   33.29
   6 -10  -6  235.01   32.25
  -6  10   6  307.11   37.85
   6 -10  -5   80.99   16.78
  -6 -10   5   87.03   18.96
  -6  10   5  123.79   22.30
   6 -10  -4  188.01   27.84
   6 -10  -4  170.07   25.62
  -6  10   4  241.86   33.98
   6 -10  -3    3.09    7.77
   6 -10  -3   -5.25    6.60
  -6  10   3   -4.20    9.95
   6 -10  -2   46.83   13.28
   6 -10  -2   35.77   11.20
   6 -10  -1   15.53   10.44
   6 -10  -1    8.67    7.32
  -6  10   1   12.47   11.57
   6  10   0   19.15    9.38
   6 -10   0   18.46    9.85
   6 -10   0   23.96    9.92
  -6  10   0   31.88   13.48
   6  10   1  101.51   18.20
   6  10   1   79.51   15.32
   6 -10   1   66.38   14.59
   6 -10   1   82.05   17.10
   6 -10   1   76.58   17.40
  -6  10  -1   71.66   18.22
   6 -10   2   39.51   12.74
   6  10   2   63.41   13.19
   6  10   2   48.88   12.83
   6  10   2   36.19   10.47
  -6  10  -2   60.34   15.21
   6 -10   2   47.58   12.53
   6 -10   2   53.98   14.23
  -6  10  -3   23.30   11.42
   6 -10   3   26.62    9.78
   6 -10   3   40.44   11.86
   6  10   3   26.34    9.09
   6  10   3   23.11   10.56
  -6  10  -4  118.14   21.78
   6 -10   4  119.65   20.27
   6 -10   4  117.86   21.01
   6  10   4  136.46   21.81
   6  10   4  133.67   19.95
  -6  10  -5   -2.88    6.82
   6 -10   5    2.48    6.58
   6 -10   5   15.50    9.18
   6  10   5    9.09    6.60
  -6  10  -6   60.35   13.98
   6 -10   6   70.02   14.45
   6  10   6   76.01   13.77
  -6  10  -7   11.75    8.59
   6 -10   7   15.21    6.83
   6  10   7    2.03    5.40
  -6  10  -8   20.63    7.20
   6  10   8   25.64    7.63
   6 -10   8   19.92    7.73
   6 -10   9   25.13    7.75
  -6  10  -9   10.66    6.16
   6  10   9   19.06    6.70
  -6  10 -10   30.00    7.14
   6 -10  10   21.00    6.57
   6  10  10   19.44    7.03
   6  10  10   29.97    7.11
  -6 -12  10   80.01   12.21
   6 -12 -10   65.78   10.32
   6 -12  -9    6.19    4.03
  -6 -12   9    1.73    5.24
  -6  12   8   63.06   10.69
  -6 -12   8   85.12   13.54
  -6  12   7   13.30    5.48
  -6 -12   7   13.89    6.75
  -6  12   6   36.03    8.36
   6 -12  -6   63.39    9.93
  -6  12   5    7.73    5.41
   6 -12  -5   12.02    5.55
  -6  12   4   63.98   11.30
   6 -12  -4   53.87   10.51
   6 -12  -3    4.84    4.53
   6  12  -3    4.93    5.71
  -6  12   3   17.18    6.77
   6 -12  -3    6.52    4.77
   6 -12  -2   81.28   12.07
   6  12  -2   59.99   11.14
  -6  12   2   57.31   12.19
  -6  12   2   49.32   10.90
   6 -12  -2   59.71   11.24
   6 -12  -1   13.84    5.91
   6  12  -1    1.58    4.79
  -6  12   1    2.14    4.75
  -6  12   1    5.30    5.34
   6 -12  -1    3.32    4.83
   6 -12   0   62.95   11.10
   6  12   0   61.28   11.32
  -6  12   0   71.31   13.16
  -6  12   0   73.81   12.38
   6 -12   0   63.64   11.60
   6 -12   1   27.53    6.63
   6  12   1   26.43    6.80
  -6  12  -1   12.83    6.30
  -6  12  -1   34.09    9.63
   6 -12   1   35.88    7.96
  -6  12  -2   39.41    9.66
   6  12   2   45.94    9.13
   6 -12   2   46.43    9.20
  -6  12  -3    6.88    5.02
   6  12   3    5.20    4.25
   6 -12   3    7.90    4.71
  -6  12  -4   41.59    9.01
   6  12   4   46.28    7.79
   6 -12   4   26.82    6.76
  -6  12  -5    5.35    4.19
   6  12   5    1.05    3.41
   6 -12   5    1.00    2.65
  -7   1  23  156.19   22.37
  -7  -1  22   -7.18    8.01
  -7   1  22    2.83    7.49
  -7   1  21  122.43   24.26
  -7  -1  21  142.13   23.04
  -7  -1  21  142.22   26.15
  -7   1  20   -7.73   11.20
  -7  -1  20    6.52    8.62
  -7  -1  20   -4.52   13.64
  -7   1  19  107.36   22.32
  -7  -1  19   92.29   19.52
  -7  -1  19   73.33   22.89
  -7   1  18   -4.68   11.07
  -7  -1  18   -3.80    9.54
  -7  -1  18   -5.11   12.09
  -7  -1  17  228.14   35.09
  -7   1  17  250.68   39.14
   7  -1 -17  220.46   29.97
  -7  -1  17  188.96   36.47
  -7  -1  16    4.16   13.05
  -7   1  16   10.44   13.12
   7  -1 -16    7.60    6.06
  -7  -1  16   36.95   17.11
   7  -1 -15  416.97   46.88
  -7  -1  15  349.87   51.55
  -7   1  15  381.03   55.66
  -7  -1  15  388.14   50.52
  -7   1  15  414.49   51.37
  -7  -1  15  423.77   52.59
  -7   1  15  462.56   53.55
   7   1 -15  405.39   47.87
   7  -1 -15  443.54   48.22
  -7  -1  15  323.92   53.42
  -7   1  14   15.15   14.01
   7  -1 -14   11.18    7.01
  -7  -1  14    4.24   10.05
   7   1 -14    4.37    5.79
  -7   1  14    7.10    8.41
  -7  -1  14    6.66    7.38
  -7   1  14   10.36    9.58
   7  -1 -14   -2.45    5.44
  -7  -1  14   10.10   14.01
   7   1 -14    5.17    7.18
  -7   1  14   12.41   16.41
   7  -1 -13  454.04   42.52
  -7  -1  13  377.97   48.70
   7   1 -13  416.31   41.71
  -7   1  13  213.28   44.77
  -7  -1  13  392.69   44.58
  -7   1  13  390.19   45.21
  -7   1  13  395.20   45.67
   7  -1 -13  404.00   42.41
  -7  -1  13  186.96   43.73
  -7   1  13  188.29   45.69
   7   1 -13  446.98   43.89
   7   1 -12    7.44    5.20
  -7   1  12    4.43   12.30
   7  -1 -12   11.15    5.85
   7  -1 -12   10.07    5.62
  -7  -1  12    4.50   11.30
  -7   1  12   10.46   12.38
   7   1 -12   14.94    6.94
  -7   1  12    8.24    7.29
   7   1 -12   -2.07    5.24
   7  -1 -12    6.97    6.76
  -7  -1  12    2.65    5.89
  -7   1  12    8.05    6.37
   7   1 -11  486.37   53.24
   7  -1 -11  497.60   52.91
   7  -1 -11  631.59   56.26
  -7  -1  11  503.24   54.89
   7   1 -11  481.25   53.21
  -7   1  11  450.04   54.11
  -7   1  11  445.54   54.25
   7   1 -10   64.84   12.30
  -7   1  10   94.84   15.25
   7   1 -10   66.31   12.45
   7  -1 -10   85.12   14.52
  -7  -1  10   74.97   13.63
  -7   1  10   78.80   13.70
   7   1  -9  796.96   74.31
   7  -1  -9  845.08   76.28
  -7  -1   9  707.11   74.63
  -7   1   9  692.58   74.65
   7   1  -9  738.56   74.39
  -7   1   9  620.74   73.89
   7  -1  -8 2084.44  171.07
  -7  -1   8 1655.37  168.79
  -7   1   8 1607.39  168.92
   7   1  -8 1905.70  169.64
  -7   1   8 1593.98  168.78
  -7   1   7   60.45   10.72
   7  -1  -7   52.74    9.62
  -7  -1   7   77.99   11.39
  -7   1   7   65.49   11.23
   7   1  -7   77.89   11.55
   7   1  -6   19.08    6.05
   7  -1  -6   13.05    5.14
  -7   1   6   26.07    7.05
   7  -1  -5 1620.84  157.66
   7   1  -5 1658.21  157.96
   7   1  -4   12.73    4.76
   7   1  -4   24.34    5.52
   7  -1  -4   21.85    6.33
   7   1  -3 1177.79  117.66
   7   1  -3 1129.43  117.92
   7  -1  -3 1281.24  119.19
   7   1  -3 1343.04  118.66
   7   1  -2    9.09    3.78
   7  -1  -2    9.82    4.79
   7   1  -1 1572.67  152.07
   7  -1  -1 1716.41  153.31
   7   1  -1 1507.44  151.86
   7  -1   0   16.04    5.29
   7   1   0   10.92    4.44
  -7   1   0   11.17    7.83
   7  -1   1 1080.39  105.30
   7   1   1 1063.12  104.97
  -7   1  -1 1097.50  110.64
   7  -1   2   88.04   12.80
   7   1   2  106.78   13.52
  -7   1  -2   72.51   14.83
   7   1   3  463.27   47.45
  -7   1  -3  421.77   50.67
   7   1   4   40.70    8.88
  -7   1  -4   46.43   11.56
  -7   1  -5  364.78   46.24
   7   1   6   48.61   12.36
   7   1   6   22.40    8.67
   7  -1   6   35.00    7.79
   7  -1   6   15.42    7.92
   7   1   6   20.86    9.00
   7  -1   6   28.32    7.73
   7   1   6   17.35    6.55
   7   1   6   20.48    6.97
   7   1   6   24.34    8.77
   7  -1   6   34.57    8.79
  -7   1  -6   12.41    9.42
   7  -1   7  315.86   34.05
   7   1   7  250.11   34.08
   7   1   7  290.73   36.07
   7   1   7  290.01   34.79
   7  -1   7  277.00   33.74
   7   1   7  269.32   35.54
   7   1   7  276.10   31.73
   7  -1   7  227.85   30.53
   7   1   7  263.71   33.65
   7   1   7  252.90   31.95
  -7   1  -7  212.53   37.97
   7  -1   8   80.08   15.53
   7   1   8  104.08   19.18
   7   1   8   86.18   17.33
   7   1   8   70.69   16.23
   7  -1   8   86.69   16.42
   7   1   8   67.47   16.97
   7   1   8   72.02   14.71
   7   1   8   99.54   17.47
  -7   1  -8   70.68   21.21
   7  -1   9  113.50   18.64
   7   1   9   92.40   18.88
   7  -1   9   92.70   19.39
   7   1   9   66.10   18.18
   7   1   9  104.01   19.91
   7  -1   9  112.11   19.61
   7   1   9  128.68   22.54
   7   1   9  120.78   19.58
  -7   1  -9   41.76   18.04
   7  -1  10   62.16   15.00
   7   1  10   44.70   14.60
   7   1  10   60.32   15.25
   7  -1  10   71.77   14.61
   7   1  10   44.15   14.45
   7   1  10   45.96   14.49
   7   1  10   90.33   18.83
   7  -1  11  313.43   45.08
   7   1  11  428.75   50.80
   7  -1  11  359.42   46.58
   7   1  11  351.08   45.70
   7  -1  11  378.79   45.97
   7   1  11  459.79   51.12
   7   1  11  381.56   47.42
   7   1  12   -3.87    9.70
   7  -1  12   16.08   10.41
   7   1  12   -8.06   13.05
   7   1  12    3.14    8.70
   7  -1  12   -3.35    9.29
   7   1  13  173.98   31.06
   7  -1  13  204.49   30.64
   7   1  13  193.61   32.43
   7   1  13  231.08   30.76
   7  -1  13  187.44   29.77
   7   1  14    6.55    9.50
   7   1  14    2.91    7.73
   7  -1  14   12.46   10.11
   7  -1  14    3.14    9.48
   7   1  14   18.15   12.53
   7  -1  15   75.76   16.20
   7   1  15   65.11   14.76
   7  -1  15   87.99   17.36
   7   1  15   55.56   15.56
   7   1  16    4.29    5.39
   7  -1  16   -7.06    7.36
   7   1  16    2.43    7.31
   7  -1  17   51.73   10.32
   7   1  17   39.17    9.46
  -7   3  22    2.25    6.23
  -7  -3  22   -2.35    6.82
  -7   3  22   -4.12    5.18
  -7   3  21  110.75   20.37
  -7  -3  21   86.38   18.53
  -7   3  21   89.38   18.12
  -7   3  20   27.17   13.08
  -7   3  20   17.18   11.25
  -7  -3  20   10.94   11.11
  -7   3  19  492.01   61.17
  -7  -3  19  425.92   56.71
  -7   3  19  468.19   58.70
  -7  -3  18    8.92   11.80
  -7   3  18   -5.64   14.91
   7   3 -17  293.22   36.56
  -7  -3  17  257.68   42.25
   7  -3 -17  311.63   36.48
  -7   3  17  299.37   49.38
   7   3 -16   25.69    9.01
  -7  -3  16    4.99   13.30
   7  -3 -16   14.91    7.95
  -7   3  16   36.04   21.79
   7   3 -15  181.81   25.04
  -7  -3  15  117.96   28.85
  -7   3  15  144.05   26.93
  -7  -3  15  182.50   28.63
   7  -3 -15  189.09   25.13
  -7   3  15  181.07   38.43
  -7  -3  14   -5.18   15.03
   7   3 -14   11.50    7.62
  -7   3  14    3.75    8.32
  -7  -3  14    3.51    6.58
  -7   3  14   -7.46   18.72
   7  -3 -14   11.82    7.15
   7   3 -13  280.68   31.99
  -7  -3  13  153.49   34.58
  -7   3  13  214.05   32.05
   7  -3 -13  227.92   28.61
  -7   3  13  200.52   42.31
  -7  -3  12    4.94   12.38
   7   3 -12    2.50    5.91
  -7   3  12   -3.17    7.96
   7   3 -12    2.30    5.78
  -7   3  12    6.90   18.24
   7  -3 -12   -2.09    5.52
   7   3 -11  304.45   36.13
  -7  -3  11  177.23   38.45
   7   3 -11  350.29   36.26
  -7   3  11  333.39   38.74
  -7   3  11  303.11   51.70
   7  -3 -11  291.71   34.49
  -7   3  11  285.07   35.70
   7   3 -10   10.42    6.35
  -7   3  10   10.56    7.70
   7   3 -10   16.35    7.51
   7  -3 -10    5.34    4.57
  -7   3  10    7.21   19.08
  -7   3  10   15.73    7.09
   7   3  -9  536.85   59.38
  -7   3   9  561.11   61.31
   7   3  -9  588.80   59.87
   7   3  -8   16.21    7.35
  -7   3   8   19.74    7.61
   7   3  -8   13.67    7.00
   7   3  -7 2337.96  228.94
   7  -3  -7 2338.10  229.23
   7   3  -7 2362.71  229.93
  -7   3   7 2296.20  231.01
   7   3  -7 2638.45  229.99
   7   3  -6  502.79   51.11
   7   3  -6  455.73   50.35
   7  -3  -6  467.65   50.72
  -7   3   6  449.63   51.60
   7   3  -6  545.35   51.47
   7   3  -5  506.02   53.43
   7   3  -5  478.22   53.31
   7  -3  -5  536.01   54.31
   7   3  -5  545.00   54.04
   7   3  -4  500.08   54.53
   7   3  -4  517.67   55.45
   7  -3  -4  548.04   56.16
   7   3  -4  578.65   55.86
   7   3  -3 1067.22  109.04
   7   3  -3 1180.02  110.65
   7  -3  -3 1202.20  111.30
   7   3  -3 1063.39  109.52
   7  -3  -2   37.28    9.04
   7   3  -2   40.09    8.39
   7   3  -2   49.57    9.06
   7   3  -1  794.17   78.60
   7  -3  -1  833.97   79.48
   7   3  -1  726.96   77.26
   7   3   0  140.60   19.56
   7  -3   0  174.37   21.11
   7   3   1  895.53   91.61
   7   3   1  914.95   92.08
   7  -3   1  965.97   92.92
  -7   3  -2  232.70   32.30
   7   3   2  183.11   24.46
   7  -3   2  224.11   26.07
   7   3   2  210.22   25.20
   7   3   3  389.61   43.03
  -7   3  -3  415.60   50.00
   7   3   4   98.12   15.52
  -7   3  -4  109.14   20.89
  -7   3  -5  619.12   74.30
   7   3   5  563.96   67.01
   7  -3   5  674.82   70.04
   7   3   5  700.04   71.37
   7   3   5  605.55   68.30
   7   3   5  716.93   71.50
   7   3   5  645.54   67.99
   7  -3   5  719.53   71.42
  -7   3  -6    4.42    6.45
   7   3   6    8.67    6.58
   7  -3   6    4.81    5.74
   7  -3   6    8.23    7.65
   7   3   6    6.01    8.36
   7   3   6   12.06    8.40
   7   3   6   12.32    6.56
   7   3   6   17.24    8.29
   7  -3   6    8.56    7.20
   7  -3   7  365.99   43.51
   7  -3   7  342.61   40.60
   7  -3   7  302.51   40.55
   7  -3   7  367.47   41.50
   7  -3   7  312.25   42.37
   7   3   7  405.84   46.30
   7   3   7  389.95   44.99
   7   3   7  347.55   42.21
   7   3   7  326.87   40.10
  -7   3  -7  317.88   47.42
   7  -3   8   39.74   12.04
   7  -3   8   11.76    6.61
   7  -3   8    5.47    6.94
   7  -3   8   12.89   10.14
   7   3   8   10.67   12.66
   7   3   8    2.98    9.06
   7   3   8    3.49    8.81
   7   3   8   33.11   11.02
   7   3   8   27.14    9.74
  -7   3  -8    5.14    8.66
   7  -3   9  276.00   37.66
   7  -3   9  332.96   42.87
   7   3   9  314.32   42.78
   7   3   9  287.37   40.63
   7   3   9  317.44   43.49
   7   3   9  376.97   41.80
   7   3   9  330.99   39.20
  -7   3  -9  334.06   48.15
   7   3  10    3.24    9.39
   7   3  10   -3.79   10.03
   7   3  10    3.78   10.94
   7  -3  10    3.53    9.34
   7   3  10   -2.66    6.29
   7   3  10  -10.78   10.41
   7   3  11   25.72   12.49
   7  -3  11   36.23   13.39
   7   3  11   25.95   13.34
   7   3  11   19.15   12.60
   7   3  11   42.83   11.63
   7  -3  11    9.93    8.60
   7   3  12    3.76    9.44
   7   3  12    3.46   10.84
   7  -3  12   -3.65    9.66
   7   3  12   -3.61   10.02
   7  -3  12   -3.28    6.71
   7   3  13   77.86   17.65
   7  -3  13   57.19   17.01
   7   3  13   80.30   17.87
   7   3  13   42.31   16.01
   7  -3  13   73.66   16.82
   7   3  13   75.55   18.55
   7  -3  13   69.45   16.40
   7   3  14   -3.10    8.59
   7  -3  14    3.32    8.32
   7  -3  14    5.94    8.23
   7   3  14   -3.02    9.10
   7   3  14    5.98    9.36
   7   3  15  165.86   23.86
   7  -3  15  185.76   25.93
   7  -3  15  136.04   22.72
   7   3  15  137.86   22.58
   7   3  15  159.31   23.99
   7   3  16    1.87    5.20
   7  -3  16    6.26    6.54
   7  -3  16   12.10    6.76
   7   3  16    1.95    5.67
   7  -3  17   60.52   10.65
   7   3  17   69.34   10.80
  -7   5  21  101.40   15.45
  -7   5  21  110.07   17.17
  -7   5  21  104.60   16.50
  -7  -5  21  117.74   18.20
  -7   5  20    2.04    5.39
  -7   5  20    7.71    8.32
  -7   5  20   -2.38    7.44
  -7  -5  20    8.52    7.87
  -7   5  19   50.21   13.87
  -7  -5  19   58.63   15.76
  -7   5  19   38.81   10.88
  -7  -5  19   31.78   12.24
  -7   5  18    2.79    7.01
  -7  -5  18    6.94   10.05
   7   5 -17  141.34   21.64
  -7  -5  17  155.24   27.62
   7  -5 -17  128.34   19.72
   7   5 -16   20.64    9.15
  -7  -5  16   22.71   12.78
   7  -5 -16   25.32    8.45
   7   5 -15  151.41   23.25
  -7  -5  15  129.73   27.58
   7  -5 -15  154.44   22.53
   7  -5 -14    7.40    6.58
  -7  -5  14   19.94   20.05
   7   5 -14   10.71    8.42
   7   5 -13  196.04   27.15
   7   5 -13  182.88   26.47
   7  -5 -13  180.06   25.83
  -7   5  13  200.61   30.11
  -7  -5  13  135.49   35.88
   7   5 -12   78.57   14.98
   7   5 -12   43.90   12.47
  -7   5  12   75.32   16.04
  -7   5  12   62.76   16.22
   7  -5 -12   65.26   13.62
   7   5 -11  338.12   38.53
   7   5 -11  302.68   37.40
  -7   5  11  348.13   39.52
   7   5 -11  315.63   37.22
  -7   5  11  230.35   38.11
   7   5 -10   63.13   13.92
   7   5 -10   87.16   15.62
  -7   5  10   97.52   16.87
  -7   5  10   71.93   16.45
   7   5 -10   80.60   14.59
   7   5  -9  466.12   49.12
   7   5  -9  435.12   48.50
  -7   5   9  375.01   49.02
   7   5  -9  459.54   48.26
  -7   5   9  414.90   51.09
   7   5  -8   -2.10    5.27
   7   5  -8    2.09    5.23
  -7   5   8   -2.63    5.82
  -7   5   8   14.33    8.64
   7   5  -8   -4.06    5.63
  -7   5   7  644.77   70.63
   7   5  -7  644.38   68.45
   7   5  -7  693.44   69.25
   7   5  -7  638.83   68.21
   7   5  -6   37.61    8.73
  -7   5   6   26.01    9.32
   7  -5  -6   50.38   10.24
   7   5  -6   28.53    8.66
   7  -5  -6   45.68   10.81
   7   5  -6   33.59    8.89
   7   5  -5  996.21  104.12
   7   5  -5 1044.86  104.95
   7  -5  -5 1070.28  105.93
   7   5  -4  127.21   19.02
   7   5  -4  111.26   18.94
   7  -5  -4  176.50   22.44
  -7   5   4  112.47   19.29
   7   5  -3  871.11   87.66
  -7   5   3  667.22   86.98
   7   5  -2  272.97   30.29
   7   5  -2  195.76   27.57
   7   5  -1  641.56   61.39
   7  -5  -1  566.00   61.11
   7   5  -1  484.31   58.13
   7  -5   0    7.40    8.27
   7   5   0   23.76    8.69
   7   5   0    1.95    6.13
   7  -5   0   24.10    8.01
   7   5   1  365.16   44.60
   7  -5   1  339.16   44.30
   7  -5   1  379.60   44.30
   7  -5   1  358.28   43.60
   7  -5   1  447.66   45.71
   7   5   1  462.97   46.51
   7  -5   1  363.57   44.29
   7  -5   2   55.98   12.62
   7   5   2   46.37   11.37
   7  -5   2   42.27   11.33
   7  -5   2   71.64   13.50
   7  -5   2   37.39   10.24
   7  -5   3  435.96   51.94
   7   5   3  486.12   52.58
   7  -5   3  470.89   53.61
   7   5   3  440.45   52.16
   7   5   3  478.37   54.75
   7  -5   3  456.86   53.14
   7  -5   3  540.26   55.20
   7  -5   4    5.03    5.97
   7   5   4    5.71    8.62
   7   5   4    2.41    5.72
   7   5   4   13.00   10.53
   7  -5   4    2.67    7.40
   7  -5   4    5.91    7.82
   7  -5   5  125.08   21.47
   7   5   5  114.72   20.25
   7   5   5  120.34   21.62
   7   5   5  167.67   25.74
   7  -5   5  124.25   21.29
   7  -5   5  132.51   22.14
  -7   5  -6   32.79   15.27
   7  -5   6    9.18    8.69
   7   5   6   24.32    9.50
   7   5   6   12.94    9.93
   7   5   6   36.92   12.49
   7  -5   6   19.88   10.16
   7  -5   7   99.59   21.63
   7  -5   7  119.07   21.95
   7   5   7  126.61   23.89
   7   5   7  177.21   26.02
   7   5   7  135.26   24.49
  -7   5  -7   88.32   25.74
   7   5   8   25.05   12.33
   7   5   8   40.13   13.74
   7   5   8   41.12   15.28
   7  -5   8   31.27   12.68
   7  -5   8   40.99   13.51
   7  -5   8   21.19   11.44
   7   5   9  182.26   27.66
   7  -5   9  199.78   28.12
   7   5   9  121.98   25.23
   7   5   9  161.52   28.66
   7  -5   9  206.24   29.31
   7  -5   9  133.24   26.17
   7  -5  10    3.14    7.87
   7   5  10   -3.79   10.51
   7   5  10   -6.17   10.32
   7   5  10    3.50    7.75
   7  -5  10    3.57    9.43
   7   5  10   -3.14    9.10
   7  -5  10    7.23   10.91
   7  -5  11  187.14   28.36
   7   5  11  159.97   25.52
   7   5  11  176.32   27.34
   7   5  11  131.45   26.40
   7  -5  12   13.78   11.18
   7  -5  12   24.87   11.14
   7   5  12    3.25    9.46
   7  -5  12    3.26    9.08
   7   5  12    6.15    8.56
   7  -5  13  160.13   24.81
   7  -5  13  107.36   21.71
   7   5  13  112.87   20.95
   7  -5  13  134.93   21.72
   7   5  13   98.74   19.37
   7  -5  14   -5.85    8.11
   7  -5  14    5.04    6.32
   7   5  14   -2.46    7.69
   7  -5  14   -2.53    5.98
   7   5  14   -2.34    7.31
   7   5  15   41.13    9.74
   7  -5  15   49.09   11.78
   7   5  15   42.72   10.56
   7   5  16    1.36    4.40
   7   5  16    4.09    4.11
  -7   7  19   20.53    7.60
  -7   7  19   37.18    8.49
  -7  -7  19   43.78   10.18
  -7   7  19   19.81    7.33
  -7   7  18   -1.88    5.67
  -7  -7  18    7.70    8.04
  -7   7  18    1.84    4.63
  -7  -7  17   53.54   15.11
  -7   7  17   33.72    9.91
  -7  -7  16   67.13   17.46
  -7  -7  16   46.49   18.44
   7  -7 -16   47.76   10.43
  -7  -7  15  158.74   32.94
   7  -7 -15  212.58   24.79
  -7  -7  14   -6.08   18.33
   7  -7 -14    2.45    5.79
  -7  -7  13  384.40   58.40
   7  -7 -13  378.45   44.95
  -7  -7  12   19.43   17.15
  -7   7  12    9.34    7.87
  -7  -7  11  325.15   54.04
  -7   7  11  377.92   45.15
  -7  -7  10   -6.19   16.35
  -7   7  10    3.21    7.60
   7   7  -9  118.83   18.25
   7   7  -9   74.17   15.54
  -7  -7   9   89.45   24.79
  -7   7   9   79.07   17.63
   7   7  -8   38.56   10.08
   7   7  -8   33.62   10.13
  -7  -7   8    5.75   16.94
  -7   7   8   37.38   11.76
   7   7  -7   85.27   16.23
  -7   7   7  108.90   21.05
   7   7  -7  129.42   19.45
  -7  -7   7   55.49   23.54
   7  -7  -6   -3.04    7.63
   7   7  -6    2.77    6.14
  -7   7   6   -4.45   12.88
   7   7  -6    4.57    6.62
   7  -7  -6   10.61    7.68
  -7   7   6    7.25    7.42
   7   7  -6    8.14    7.18
   7  -7  -6  -10.46    6.56
   7   7  -5  388.98   39.71
   7  -7  -5  321.98   38.04
  -7   7   5  349.17   42.24
   7   7  -5  387.57   39.60
   7  -7  -5  349.88   38.11
   7   7  -4    2.87    5.91
  -7   7   4   10.27    8.13
   7  -7  -4    8.44    8.51
  -7   7   4   18.86   10.48
   7   7  -4    8.39    8.45
   7  -7  -4    5.26    6.99
   7   7  -3  187.38   26.52
  -7   7   3  141.26   25.56
   7  -7  -3  175.54   26.34
   7  -7  -3  166.54   25.53
   7   7  -3  192.33   26.91
  -7   7   3  226.73   31.34
  -7   7   2  331.96   41.34
   7   7  -2  278.64   36.61
   7  -7  -2  264.76   36.35
   7   7  -2  269.29   36.17
   7  -7  -2  255.48   35.14
   7  -7  -2  360.53   38.62
  -7   7   1  404.12   49.79
   7   7  -1  385.75   46.56
   7   7  -1  376.25   45.71
   7  -7  -1  370.22   45.23
   7  -7  -1  423.12   47.43
   7  -7  -1  379.85   46.20
   7   7   0   17.17    8.03
   7   7   0   11.74    9.58
   7  -7   0    5.94    8.33
   7  -7   0   32.97   10.09
   7  -7   0    2.78    8.47
   7  -7   1  264.18   36.84
   7  -7   1  311.41   38.30
   7   7   1  328.35   38.41
   7  -7   1  280.86   38.30
   7   7   1  275.02   35.06
   7  -7   1  245.57   35.52
   7   7   1  275.94   37.79
   7   7   1  316.90   37.74
   7   7   2    8.37    7.77
   7   7   2    3.34   10.09
   7   7   2   19.77    9.17
   7  -7   2    3.10    7.81
   7  -7   2    9.10    8.44
   7   7   2    5.05    8.48
   7  -7   3  350.04   45.94
   7  -7   3  361.52   45.25
   7  -7   3  375.56   45.95
   7   7   3  333.09   46.60
   7   7   3  443.73   46.50
   7  -7   4   49.05   14.88
   7  -7   4   49.75   14.81
   7   7   4   46.73   15.62
   7   7   4   78.94   15.61
   7   7   5   98.75   21.54
   7  -7   5  118.41   21.37
   7  -7   5  116.27   21.78
   7   7   5   88.90   20.26
   7   7   5  117.29   19.96
   7   7   6   -3.76   11.35
   7  -7   6   -3.64    9.14
   7  -7   6   -3.29    8.70
   7   7   6   -2.90    6.42
   7   7   6   -3.37    8.46
   7   7   7  166.30   27.06
   7   7   7  101.77   20.34
   7  -7   7  143.65   23.77
   7  -7   7  136.44   24.58
   7   7   8   -8.59    8.64
   7  -7   8    5.93    8.59
   7   7   8    6.72    9.74
   7  -7   8   -2.73    7.91
   7   7   8   -3.01    9.76
   7  -7   8    7.38    9.75
   7   7   9  154.32   22.20
   7  -7   9  109.11   19.26
   7   7   9   94.05   20.26
   7   7   9  116.53   21.15
   7  -7   9  127.79   23.64
   7  -7  10   -5.57    8.39
   7  -7  10    4.83    7.29
   7  -7  10   19.84   11.06
   7   7  10    2.67    7.73
   7   7  10    8.83    8.88
   7   7  10   -5.43    8.80
   7   7  10   -2.57    7.13
   7  -7  11  181.23   25.93
   7  -7  11  112.68   19.91
   7   7  11  150.10   21.41
   7   7  11  170.06   23.50
   7   7  11  120.04   20.78
   7  -7  11  132.55   21.42
   7  -7  12   -2.25    5.95
   7   7  12   -2.14    5.92
   7   7  12   -1.98    5.74
   7  -7  12   -2.82    8.17
   7  -7  12    9.89    6.19
   7  -7  13   53.01   11.09
   7   7  13   53.42   11.27
   7   7  13   58.92   10.71
   7  -7  13   74.36   13.99
   7  -7  14    1.64    4.36
   7   7  14    6.87    5.03
   7  -7  14    5.54    3.50
  -7   9  17   64.63   11.50
  -7  -9  17  110.33   14.61
  -7  -9  16    6.09    6.12
   7  -9 -16    2.64    3.13
  -7  -9  15   33.53   11.19
  -7  -9  15   56.67   13.15
   7  -9 -15   57.07   10.22
  -7  -9  14   -2.72    8.18
  -7  -9  14   -5.70    7.90
   7  -9 -14    1.91    4.51
  -7  -9  13   35.37   16.07
  -7  -9  13   29.80   11.42
   7  -9 -13   44.94   10.26
   7  -9 -12   25.50    9.75
  -7  -9  12   19.20   14.64
  -7  -9  11   50.82   19.60
  -7   9  11   78.67   15.22
  -7  -9  10   -5.28   11.68
  -7   9  10    5.91    6.99
  -7  -9   9  215.49   39.53
  -7   9   9  258.31   34.64
  -7  -9   8    5.41   14.30
  -7   9   8    3.53    9.80
   7  -9  -7  219.19   29.40
  -7   9   7  211.39   33.31
   7  -9  -6   76.60   15.70
  -7   9   6   45.50   15.74
   7  -9  -5  127.86   22.01
   7  -9  -5  115.61   20.18
  -7   9   5  135.15   25.55
   7  -9  -4   12.76    9.64
   7  -9  -4    5.52    6.14
  -7   9   4    4.47    9.18
   7  -9  -3  225.20   30.67
   7  -9  -3  172.70   27.60
  -7   9   3  213.91   33.71
   7  -9  -2   19.69   10.70
   7  -9  -2    9.09    7.71
  -7   9   2   17.35   10.96
   7   9  -1  101.68   20.54
   7  -9  -1  131.16   22.78
   7  -9  -1  149.40   22.88
  -7   9   1  108.23   23.49
   7   9   0   55.98   15.27
   7  -9   0   69.03   15.77
   7  -9   0   55.65   14.32
   7  -9   0   75.73   16.72
  -7   9   0   79.56   18.92
   7   9   1  128.15   20.91
   7   9   1   99.76   20.35
   7  -9   1  115.76   21.68
  -7   9  -1   80.12   20.20
   7  -9   1  106.89   19.66
   7  -9   1  126.71   21.46
  -7   9  -2  147.29   25.64
   7  -9   2  117.94   23.37
   7  -9   2  148.41   25.07
   7   9   2  161.54   25.96
   7   9   2  200.29   25.88
  -7   9  -3   14.27    7.96
   7   9   3   25.18    9.98
   7   9   3    6.63    9.25
   7  -9   3   15.76    9.19
   7  -9   3    3.20    8.94
  -7   9  -4   17.24   10.02
   7   9   4    6.48    9.42
   7   9   4   11.08    8.70
   7  -9   4    3.12    8.27
   7  -9   4    3.09    6.87
   7   9   4   18.88   12.08
   7   9   5  213.09   31.80
   7   9   5  222.89   30.31
   7  -9   5  238.57   31.85
   7   9   5  212.45   31.28
   7   9   6    2.63    7.61
   7   9   6    5.44    7.88
   7  -9   6   -2.89    8.38
   7   9   6   -5.83    9.44
   7   9   7  126.73   20.81
   7  -9   7  118.23   21.74
   7   9   7  170.62   23.32
   7   9   8    2.35    6.22
   7   9   8    4.56    6.33
   7  -9   8    4.03    5.60
   7  -9   9   49.31   10.89
   7   9   9   82.45   13.77
   7   9   9   61.72   14.64
  -7   9 -10    1.87    4.46
   7  -9  10    5.97    4.53
   7   9  10   15.20    6.18
   7   9  10    2.02    5.87
   7  -9  10    5.60    5.86
  -7   9 -11   22.25    6.53
   7  -9  11   27.68    6.57
   7   9  11   23.79    6.40
   7   9  11   28.44    7.25
   7  -9  11   25.39    6.47
  -7 -11  12    4.92    5.53
  -7 -11  12    1.81    5.28
   7 -11 -12   15.21    4.79
  -7 -11  11   65.87   12.69
   7 -11 -11   52.49    9.94
   7 -11 -10   -1.53    3.39
  -7 -11  10    4.79    6.33
  -7 -11   9  119.94   19.22
  -7  11   9   90.83   15.59
  -7 -11   8    2.75    6.89
  -7  11   8    2.20    5.21
  -7 -11   7  101.06   18.19
  -7  11   7   69.04   12.91
   7 -11  -7   72.73   12.61
  -7  11   7   74.41   15.04
  -7  11   6   12.47    6.83
   7 -11  -6   11.65    6.60
  -7  11   6   13.78    9.29
  -7  11   5   32.22   10.82
   7 -11  -5   48.83   11.15
  -7  11   5   59.80   14.52
   7 -11  -4   61.39   11.84
   7 -11  -4   31.44   10.74
  -7  11   4   34.71   13.17
   7 -11  -3   77.93   14.84
   7 -11  -3   66.08   13.32
  -7  11   3   70.94   16.41
   7  11  -2   68.13   13.48
   7 -11  -2   68.20   13.77
   7 -11  -2   63.99   13.20
  -7  11   2   83.07   17.68
   7  11  -1   56.53   11.41
   7 -11  -1   26.60    9.75
   7 -11  -1   45.11   11.08
  -7  11   1   55.58   14.00
   7  11   0    1.96    5.70
   7 -11   0    2.14    5.68
   7 -11   0   11.23    6.52
  -7  11   0    2.93    7.76
   7  11   1   72.27   13.01
   7 -11   1   63.79   13.49
  -7  11  -1   85.13   16.42
   7 -11   1   65.22   12.97
  -7  11  -2   -2.55    7.96
   7 -11   2    4.09    5.67
   7  11   2   -1.83    5.07
  -7  11  -3  146.82   20.50
   7 -11   3   88.65   16.30
   7  11   3  145.90   18.42
  -7  11  -4    4.20    5.84
   7  11   4    1.63    4.73
   7 -11   4   10.25    5.55
   7 -11   5   71.50   13.02
   7  11   5   98.16   14.08
  -7  11  -5  120.58   16.21
   7 -11   6   24.15    6.16
   7 -11   6   17.74    5.92
   7  11   6    3.95    3.84
  -7  11  -6   19.18    5.94
   7 -11   7   23.54    6.64
  -7  11  -7   36.11    7.49
   7  11   7   38.84    7.36
  -8   0  23   -1.79    5.78
  -8   0  22   87.77   17.07
  -8   0  21    9.19    9.27
  -8   0  20  124.32   23.62
  -8   0  20  172.99   31.95
  -8   0  19   -4.02   10.10
  -8   0  19  -11.72   15.50
  -8   0  18   53.47   16.77
  -8   0  18   32.01   20.46
  -8   0  17   14.56   13.46
  -8   0  17   -6.69   14.81
  -8   0  16  199.79   35.71
   8   0 -16  204.60   26.77
  -8   0  16  135.10   34.59
   8   0 -15   -4.76    6.29
  -8   0  15   -5.19   14.39
  -8   0  15    4.00   10.58
  -8   0  15    3.80    8.41
   8   0 -15    2.68    6.72
  -8   0  15   -6.57   18.23
  -8   0  14  441.42   65.97
  -8   0  14  517.69   57.65
  -8   0  14  533.88   58.99
  -8   0  14  345.48   59.30
   8   0 -14  511.99   53.55
  -8   0  13   -5.82   15.39
  -8   0  13   -3.13    6.92
   8   0 -13   11.89    7.95
  -8   0  13   -3.07    7.27
   8   0 -13    2.06    5.17
  -8   0  13    4.82   13.35
  -8   0  12  366.41   41.38
   8   0 -12  414.83   40.64
  -8   0  12  386.01   41.91
   8   0 -12  339.01   37.92
  -8   0  12  267.57   43.94
  -8   0  11   15.60   13.75
   8   0 -11   -1.74    4.60
  -8   0  11    8.69   11.49
   8   0 -11    2.10    5.26
  -8   0  11    2.39    5.29
  -8   0  11   12.06    7.55
   8   0 -10  835.24   78.22
  -8   0  10  675.75   77.18
   8   0  -9   -1.90    4.76
  -8   0   9   -1.86    4.93
   8   0  -8 2233.44  194.99
  -8   0   8 1833.67  193.25
   8   0  -7   -1.71    4.52
   8   0  -6  547.31   57.18
   8   0  -5   -1.49    4.33
   8   0  -4 3642.80  362.34
   8   0  -4 4059.90  363.39
   8   0  -3    3.83    4.42
   8   0  -2 3030.21  287.92
   8   0  -1   -1.28    3.70
   8   0   0 2038.83  194.75
   8   0   1   -1.27    3.69
   8   0   5    4.62    6.41
   8   0   5   -1.83    5.29
   8   0   5   -2.29    6.05
   8   0   5    5.59    5.40
   8   0   5    1.78    4.20
   8   0   5    2.23    6.17
   8   0   5    2.27    5.36
   8   0   6  550.97   58.62
   8   0   6  472.65   55.21
   8   0   6  557.56   58.85
   8   0   6  479.25   54.83
   8   0   6  530.04   55.76
   8   0   6  496.17   57.39
   8   0   6  578.95   58.55
   8   0   7    5.73    7.57
   8   0   7    3.89    5.14
   8   0   7    5.76    9.02
   8   0   7    4.37    6.06
   8   0   7    2.44    5.40
   8   0   7    2.77    6.94
   8   0   7  -11.01    7.97
   8   0   8  161.05   24.66
   8   0   8  188.18   28.60
   8   0   8  231.67   30.21
   8   0   8  183.41   26.75
   8   0   8  175.99   27.05
   8   0   8  255.37   30.81
   8   0   8  212.80   28.53
   8   0   8  227.51   29.67
   8   0   9   -5.92    8.21
   8   0   9   -6.07    9.49
   8   0   9   -3.10   10.02
   8   0   9    3.27   10.23
   8   0   9    9.66    9.32
   8   0  10  637.13   71.90
   8   0  10  602.19   72.51
   8   0  10  703.92   73.52
   8   0  11   -3.13    8.68
   8   0  11    6.52   10.56
   8   0  11    3.54   10.26
   8   0  12  120.69   21.76
   8   0  12  129.12   23.80
   8   0  13   -3.01    7.12
   8   0  13    7.01   11.72
   8   0  14  115.26   20.23
   8   0  14  119.56   22.01
   8   0  15   -2.36    7.13
   8   0  16   53.91   11.15
  -8   2  22   82.79   16.63
  -8  -2  22   85.16   17.59
  -8   2  21    3.17    9.57
  -8   2  21    3.37   10.56
  -8  -2  21    7.15   10.79
  -8   2  20  104.48   23.22
  -8  -2  20   58.62   18.90
  -8   2  19   80.68   22.29
  -8  -2  19   74.83   21.21
  -8   2  18  195.88   35.64
   8  -2 -18  167.47   22.50
   8   2 -18  127.33   21.00
  -8  -2  18   86.08   24.70
  -8   2  17   -6.71   14.84
   8  -2 -17    2.52    5.57
  -8  -2  17   10.77   13.51
   8  -2 -16  148.92   21.95
  -8   2  16  122.35   32.65
  -8  -2  16  117.55   29.73
   8  -2 -15   29.34    9.50
  -8   2  15   43.91   23.92
  -8   2  15   48.67   15.52
  -8  -2  15   33.11   11.97
  -8   2  15   31.20   12.63
  -8  -2  15   28.57   18.18
   8   2 -15   43.20   11.76
   8  -2 -14   73.96   14.40
  -8   2  14   92.29   28.73
  -8   2  14   88.64   19.11
  -8  -2  14   75.58   17.02
  -8   2  14   64.26   16.80
  -8  -2  14   39.81   19.74
   8   2 -14  103.44   17.15
  -8   2  13   40.74   23.55
   8  -2 -13   21.53    8.47
   8  -2 -13   38.24   10.54
  -8   2  13   16.59    9.57
   8   2 -13   31.21    9.98
  -8  -2  13   22.41    9.64
  -8   2  13   42.06   12.38
  -8  -2  13   16.63   16.27
   8   2 -13   37.97   10.27
  -8   2  12  118.71   34.76
   8  -2 -12  197.05   25.56
   8  -2 -12  286.52   30.30
   8   2 -12  160.34   25.10
  -8  -2  12  233.05   29.49
  -8   2  12  169.13   26.70
  -8   2  12  214.33   28.89
   8   2 -12  227.74   27.58
  -8  -2  12  127.67   31.30
  -8   2  11   86.31   27.42
   8  -2 -11  121.16   17.74
  -8   2  11  122.53   20.45
   8   2 -11  140.10   19.60
   8  -2 -11  141.69   20.76
  -8  -2  11  155.65   22.30
  -8   2  11  126.06   20.14
  -8  -2  11   65.77   25.23
   8  -2 -10  579.52   59.82
  -8   2  10  453.15   73.36
   8   2 -10  699.54   62.26
   8  -2 -10  681.47   63.70
  -8  -2  10  702.35   64.69
  -8   2  10  556.97   61.98
  -8   2  10  558.07   61.89
   8   2  -9  258.11   30.18
  -8   2   9  240.87   30.70
  -8   2   9  242.43   30.80
   8   2  -8  725.32   70.18
  -8   2   8  624.90   70.25
   8  -2  -7  268.33   31.44
   8   2  -7  276.07   31.19
   8   2  -7  295.21   32.33
   8  -2  -6 1748.50  167.88
   8   2  -6 1687.25  167.05
   8   2  -6 1769.93  167.84
   8   2  -5  107.95   15.12
   8  -2  -5  126.20   16.43
   8   2  -5  103.77   15.11
   8   2  -4  503.02   51.23
   8   2  -4  415.79   50.12
   8   2  -4  542.26   51.12
   8  -2  -4  519.15   51.96
   8   2  -3   14.68    5.13
   8   2  -3   10.76    4.92
   8  -2  -3   12.88    5.67
   8   2  -2 1181.19  122.16
   8  -2  -2 1363.83  124.06
   8   2  -1  108.04   15.84
   8  -2  -1  134.61   17.47
   8   2  -1  126.32   16.11
   8   2   0 1222.18  128.58
   8  -2   0 1465.48  130.58
   8   2   0 1325.33  128.75
   8   2   1   98.16   14.07
   8   2   1   97.19   13.72
   8  -2   1   90.16   14.78
   8   2   2  151.36   19.64
  -8   2  -2  141.49   25.33
   8   2   3   -1.70    4.49
  -8   2  -3   -3.91    7.32
   8   2   4  337.99   37.61
   8  -2   4  397.21   41.00
   8   2   4  328.03   37.77
   8  -2   4  346.97   38.63
   8  -2   4  271.30   36.86
   8  -2   4  325.72   39.33
   8   2   4  342.30   39.01
   8   2   4  378.06   40.29
   8   2   4  307.40   37.80
   8   2   4  339.24   39.90
   8   2   4  303.75   37.62
  -8   2  -4  293.80   43.74
   8  -2   5   31.56    9.62
   8  -2   5   23.82    8.90
   8   2   5   25.08    8.42
   8  -2   5   17.48    7.56
   8  -2   5   18.89    8.95
   8  -2   5   28.79   10.44
   8   2   5   14.89    9.25
   8   2   5   39.98   11.53
   8   2   5   14.74    8.92
   8   2   5   13.18    7.37
   8   2   5   39.90    9.65
   8   2   5    8.25    7.17
  -8   2  -5   19.44   10.92
   8  -2   6  432.14   45.04
   8  -2   6  328.26   40.85
   8   2   6  357.84   40.87
   8  -2   6  296.93   39.53
   8  -2   6  357.98   41.17
   8  -2   6  401.49   43.74
   8   2   6  321.06   41.95
   8   2   6  390.75   43.37
   8   2   6  396.25   44.38
   8   2   6  335.01   40.77
   8   2   6  365.47   43.75
   8   2   6  297.85   40.11
  -8   2  -6  266.85   46.98
   8  -2   7    6.68    6.17
   8  -2   7    2.59    7.80
   8  -2   7    2.49    6.25
   8   2   7    4.83    6.70
   8  -2   7   -3.03    7.60
   8  -2   7    3.05    8.46
   8   2   7    5.98    9.02
   8   2   7   -2.96    8.57
   8   2   7    6.39    7.56
   8   2   7   -2.60    7.84
   8   2   7    2.63    6.95
   8  -2   7    8.69    7.27
   8   2   7    6.47   10.48
  -8   2  -7   -6.27    9.07
   8  -2   8  301.22   37.77
   8  -2   8  257.05   36.01
   8   2   8  300.57   39.20
   8  -2   8  275.00   34.87
   8  -2   8  315.05   37.45
   8  -2   8  297.55   38.97
   8   2   8  301.45   39.23
   8   2   8  328.10   40.09
   8   2   8  300.61   39.80
   8   2   8  320.57   38.02
   8  -2   8  282.00   38.23
   8   2   8  308.29   40.17
   8   2   8  327.50   38.06
  -8   2  -8  164.06   40.67
   8  -2   9   11.17   10.18
   8   2   9    6.65    8.80
   8  -2   9   -3.29    8.26
   8   2   9    3.36    9.30
   8   2   9   -3.26   10.90
   8   2   9   -7.02    9.28
   8   2   9    5.62    8.14
   8   2   9   -5.79    8.38
   8  -2   9   -3.17    9.18
   8   2   9   -3.48    9.20
   8  -2   9    9.29    7.77
   8  -2  10  134.35   21.70
   8   2  10  144.58   24.74
   8  -2  10  162.89   24.87
   8   2  10  102.11   21.93
   8   2  10  118.44   23.34
   8   2  10  146.03   24.64
   8   2  10   94.00   19.67
   8  -2  10  118.92   22.05
   8   2  10  140.63   24.62
   8  -2  10  141.40   23.17
   8   2  11   -6.95   10.07
   8  -2  11    6.59    8.72
   8   2  11   17.98   11.65
   8   2  11    6.44    9.71
   8  -2  11   -3.20    9.27
   8   2  11   -3.48   10.08
   8   2  11    2.91    7.31
   8  -2  11    3.25    7.19
   8   2  12  183.80   29.70
   8  -2  12  184.84   29.50
   8   2  12  215.86   31.51
   8   2  12  206.20   29.82
   8   2  12  157.63   26.77
   8  -2  12  218.15   30.57
   8  -2  12  203.66   29.83
   8  -2  13    8.83    9.23
   8   2  13    7.88    8.52
   8   2  13   -3.18    8.84
   8   2  13    5.47    8.57
   8   2  13   12.77    9.64
   8  -2  14  138.18   21.15
   8   2  14   81.56   17.97
   8   2  14  140.34   22.15
   8   2  14  138.52   21.37
   8   2  15    5.73    6.77
   8  -2  15   13.43    7.42
   8   2  15   34.74   10.72
   8   2  15   31.58    9.77
   8   2  16   36.45    8.55
   8  -2  16   44.10    9.80
  -8   4  22   45.19    8.85
  -8  -4  22   32.52    9.91
  -8   4  21   -2.18    6.04
  -8  -4  21   -2.72    8.82
  -8   4  21    4.21    6.10
  -8   4  21   10.76    7.20
  -8   4  20  103.49   18.83
  -8  -4  20   92.09   19.82
  -8   4  20   75.14   15.97
  -8   4  20   88.01   17.55
  -8  -4  19   -3.98   10.53
  -8   4  19   -3.90   10.32
   8   4 -18  250.23   31.60
  -8  -4  18  228.04   37.27
   8  -4 -18  213.04   29.60
   8   4 -17    2.46    6.83
  -8  -4  17   -9.74   12.88
   8  -4 -17    6.86    7.15
  -8   4  17  -12.48   15.65
   8   4 -16   94.05   17.10
  -8  -4  16   82.81   24.96
   8  -4 -16  117.80   17.62
  -8   4  16   58.36   25.99
   8   4 -15   56.42   13.02
  -8  -4  15   37.75   21.20
  -8   4  15   71.55   30.82
   8  -4 -15   46.54   12.17
   8   4 -14  221.40   28.14
  -8  -4  14  202.63   36.62
   8  -4 -14  170.02   25.78
  -8   4  14  226.46   47.00
  -8   4  13   39.76   25.02
   8  -4 -13   35.38   10.21
  -8   4  13   29.34   11.37
   8   4 -13   31.69    9.98
   8   4 -13   29.87    9.22
  -8  -4  13    5.43   15.30
  -8   4  12  132.85   38.08
   8  -4 -12  264.03   30.05
  -8   4  12  210.84   30.43
  -8   4  12  199.18   31.67
   8   4 -12  227.74   29.93
   8   4 -12  240.21   29.96
  -8   4  11    7.83   18.53
   8  -4 -11    6.41    5.93
  -8   4  11   10.60    7.35
  -8   4  11    9.58    7.55
   8   4 -11    2.49    5.52
   8   4 -11   -2.39    5.29
   8   4 -11   -2.29    6.35
  -8   4  10  205.96   47.12
  -8   4  10  294.68   35.61
   8  -4 -10  243.73   32.64
  -8   4  10  267.39   36.51
   8   4 -10  304.35   35.36
   8   4 -10  323.36   35.33
   8   4 -10  291.36   34.35
  -8   4   9   15.31   18.21
  -8   4   9   30.15    9.60
  -8   4   9   30.34    9.72
   8   4  -9    9.02    6.83
   8   4  -9   20.15    7.23
   8   4  -9   30.88    8.49
   8   4  -8  508.54   62.08
   8   4  -8  634.68   64.30
  -8   4   8  703.96   82.85
  -8   4   8  569.47   64.95
   8   4  -8  651.82   63.78
   8  -4  -8  605.63   63.54
   8   4  -8  626.84   63.34
   8   4  -7  596.65   61.09
   8   4  -7  612.07   61.03
   8  -4  -7  617.64   61.60
   8   4  -7  593.73   60.85
   8  -4  -7  560.16   60.49
   8   4  -7  486.28   58.97
   8   4  -6 1586.84  143.36
   8   4  -6 1410.22  142.07
   8   4  -6 1376.25  142.48
   8  -4  -6 1426.94  142.95
   8   4  -5  298.45   35.76
   8   4  -5  290.75   36.07
   8  -4  -5  337.71   37.34
   8   4  -4 1319.79  131.81
   8   4  -4 1302.90  132.62
   8  -4  -4 1382.80  133.53
   8   4  -3   22.68    7.22
   8   4  -3   17.68    7.48
   8  -4  -3   34.90   10.33
   8   4  -2  168.69   23.82
   8   4  -2  206.65   26.26
   8  -4  -2  228.10   27.55
   8   4  -1    5.19    4.84
   8   4  -1    6.73    5.35
   8  -4  -1   13.83    7.24
   8   4   0  112.21   18.94
   8  -4   0  148.44   20.66
   8  -4   1   40.44   10.54
   8  -4   1   38.28    9.68
   8   4   1   40.09   10.46
   8  -4   1   50.20   11.18
   8   4   1   21.01    8.04
   8  -4   1   59.49   13.09
   8   4   1   53.18   10.74
   8   4   1   33.35   10.01
   8   4   1   30.19    8.77
   8  -4   2  551.34   58.66
   8   4   2  500.20   56.09
   8   4   2  474.10   57.03
   8   4   2  512.97   57.20
   8  -4   2  570.08   59.34
   8  -4   2  549.08   58.23
   8   4   2  560.30   57.32
   8   4   2  548.59   58.09
   8  -4   2  504.14   57.72
   8   4   3   12.30    6.48
   8   4   3   11.28    6.60
   8  -4   3   16.01    8.10
   8  -4   3    5.00    7.31
   8   4   3   10.34    6.53
   8   4   3   12.63    8.23
   8  -4   3    4.93    6.59
   8  -4   4  669.81   67.10
   8   4   4  576.37   65.94
   8   4   4  576.12   64.63
   8   4   4  615.66   66.62
   8   4   4  648.18   64.70
   8   4   4  537.06   63.31
  -8   4  -5   -5.79   10.83
   8   4   5   11.85    7.41
   8  -4   5   -3.00    7.93
   8  -4   5    3.01    7.11
   8   4   5   -2.87    7.20
   8   4   5   -5.96    9.32
   8   4   5    2.65    7.69
   8   4   5   12.56   10.17
   8   4   5    4.55    6.30
   8  -4   5    3.14    8.72
  -8   4  -6  427.58   63.60
   8   4   6  379.32   51.74
   8  -4   6  551.97   55.94
   8  -4   6  521.30   56.02
   8  -4   6  459.60   55.87
   8   4   6  478.25   55.62
   8   4   6  454.32   55.48
   8   4   6  475.69   54.72
   8   4   6  534.01   57.73
   8   4   6  429.75   52.12
   8  -4   6  531.46   57.24
   8  -4   7    3.01    8.36
   8  -4   7   17.95   10.33
   8  -4   7    3.51   10.17
   8   4   7   13.34   11.17
   8   4   7    3.12    8.68
   8   4   7    3.42   10.72
   8   4   7   11.18   11.68
   8   4   7    4.97    6.91
   8   4   7    3.62   10.05
  -8   4  -7    6.51   12.18
   8   4   8  321.87   43.90
   8   4   8  367.87   45.93
   8   4   8  398.90   45.44
   8  -4   8  310.16   44.63
   8   4   8  314.92   40.91
   8   4   8  350.77   46.35
   8   4   8  432.65   48.05
   8  -4   8  348.26   42.54
   8  -4   8  307.14   42.59
   8   4   9   52.79   15.41
   8   4   9   58.12   16.42
   8   4   9   53.08   16.94
   8  -4   9   58.54   16.27
   8  -4   9   63.13   16.58
   8   4   9   50.67   14.42
   8   4   9   36.53   14.20
   8  -4   9   56.28   14.21
   8  -4  10   90.41   18.16
   8  -4  10   94.82   19.83
   8  -4  10   81.73   19.37
   8   4  10  111.23   19.14
   8   4  10   70.34   18.73
   8  -4  10   66.66   17.50
   8   4  10   46.63   15.58
   8   4  10   93.17   19.35
   8   4  10  102.12   21.11
   8  -4  11   14.63   11.20
   8  -4  11   42.21   12.30
   8   4  11   39.62   13.38
   8  -4  11   20.26   10.37
   8   4  11    6.33    9.38
   8   4  11   18.81   11.29
   8  -4  12   98.81   20.32
   8  -4  12  104.25   18.78
   8   4  12   63.18   16.80
   8  -4  12   91.47   18.56
   8   4  12   93.31   18.14
   8   4  12  113.39   19.99
   8  -4  13   13.05   10.62
   8   4  13   13.17    8.60
   8  -4  13    8.51    7.19
   8   4  13   12.92    8.15
   8   4  14   47.78   11.83
   8  -4  14   58.28   14.11
   8   4  14   45.57   11.40
   8   4  15    1.62    4.71
   8   4  15    1.70    4.73
  -8   6  20   26.33    8.93
  -8   6  20   47.34    9.87
  -8   6  20   37.32    8.73
  -8   6  19    2.12    6.39
  -8   6  19   -1.97    5.22
  -8  -6  19   -2.55    8.26
  -8   6  18   18.51    8.39
  -8  -6  18    9.72   11.94
   8  -6 -18   21.75    6.65
  -8   6  17    7.93    7.76
  -8  -6  17   23.62   13.63
   8  -6 -17   15.58    6.23
  -8  -6  16  137.67   32.89
   8  -6 -16  159.65   22.10
   8  -6 -15    7.14    6.90
  -8  -6  15   13.11   17.33
   8   6 -15   -2.57    6.44
   8  -6 -14  123.53   19.87
  -8  -6  14  134.53   34.34
   8   6 -14  115.45   20.13
   8  -6 -13   10.40    6.61
  -8  -6  13   14.57   20.23
   8   6 -13   13.73    8.35
   8  -6 -12  418.87   45.09
  -8   6  12  346.84   44.53
   8   6 -12  409.69   45.83
  -8   6  11   -3.04    6.24
   8   6 -11    2.70    7.14
  -8  -6  11   -7.04   19.52
  -8   6  10  203.30   31.73
   8   6 -10  230.01   31.48
   8   6 -10  247.41   31.51
   8   6 -10  269.36   32.54
  -8   6   9    3.14    7.45
   8   6  -9    2.50    6.63
   8   6  -9    2.47    5.86
   8   6  -9   12.39    8.29
  -8   6   8   84.10   18.90
   8   6  -8  116.52   18.91
   8   6  -8  127.63   18.49
   8   6  -8  117.00   19.08
   8  -6  -7    2.42    6.08
   8   6  -7    4.50    6.52
  -8   6   7    3.34    7.39
   8   6  -7    2.54    6.00
   8  -6  -7    2.53    6.35
   8  -6  -6   72.26   16.00
   8   6  -6   59.70   13.59
   8  -6  -6   73.33   14.21
  -8   6   6   79.13   16.90
   8   6  -6   74.97   15.40
   8  -6  -6   80.61   15.37
   8  -6  -5   18.05    8.98
   8   6  -5    8.38    6.95
   8  -6  -5   39.32   10.95
  -8   6   5   45.75   13.34
   8   6  -5   26.26    9.56
   8  -6  -5   32.70   10.31
   8   6  -4  255.66   33.73
   8  -6  -4  255.89   34.55
   8  -6  -4  267.15   33.63
  -8   6   4  242.19   35.41
   8   6  -4  253.39   32.99
   8  -6  -4  248.58   32.58
   8  -6  -3   83.79   16.50
   8   6  -3   42.87   11.18
   8  -6  -3   50.81   13.47
  -8   6   3   42.66   12.91
   8   6  -3   28.77   10.13
   8  -6  -3   41.46   11.57
   8   6  -2  372.56   49.79
   8  -6  -2  477.13   52.58
  -8   6   2  466.22   54.22
   8  -6  -2  449.00   50.49
   8   6  -2  428.18   49.74
   8  -6  -2  442.07   50.44
   8  -6  -1   12.13    8.79
   8   6  -1   11.56    7.65
  -8   6   1    3.44    5.75
   8  -6  -1   -5.43    7.19
   8   6  -1    5.16    7.16
   8  -6  -1    2.54    6.72
   8  -6  -1    5.48    6.87
   8   6  -1    2.49    5.52
   8  -6  -1   -2.59    6.51
   8  -6   0  261.78   37.98
   8  -6   0  335.21   39.39
   8  -6   0  335.64   39.94
   8  -6   0  272.88   38.70
   8   6   0  384.10   41.87
   8  -6   0  347.00   41.08
   8  -6   1  130.97   21.45
   8   6   1  125.44   21.57
   8   6   1  137.51   21.26
   8  -6   1  127.16   20.30
   8  -6   1  127.77   20.83
   8  -6   1  113.04   20.54
   8  -6   1  103.32   19.83
   8   6   2  438.56   48.19
   8  -6   2  346.24   46.47
   8  -6   2  437.48   49.27
   8   6   3    9.35    9.40
   8   6   3   -2.79    7.00
   8  -6   3   11.99    9.71
   8  -6   3    8.88    9.58
   8   6   4  128.13   23.10
   8   6   4  137.74   22.44
   8  -6   4  105.47   21.07
   8  -6   4  164.98   25.03
   8  -6   4  152.32   23.04
   8   6   5   -6.11    9.21
   8  -6   5    3.03    8.02
   8  -6   5    3.46    9.61
   8   6   5    6.05    8.00
   8  -6   5   11.98    9.37
   8  -6   6   21.64   13.15
   8  -6   6   28.88   12.94
   8   6   6   43.38   14.28
   8   6   6   28.68   12.58
   8   6   6   48.74   13.92
   8  -6   6   29.53   10.62
   8   6   7   -3.27    9.88
   8   6   7    3.26    8.65
   8  -6   7   14.64   10.62
   8  -6   7   13.20    9.58
   8   6   7    6.74    9.37
   8  -6   7    9.84    9.90
   8   6   8   96.38   20.74
   8  -6   8  134.91   22.69
   8   6   8  114.05   22.76
   8  -6   8  174.98   26.92
   8  -6   8  101.66   21.34
   8   6   8  137.60   23.60
   8  -6   8  159.70   23.09
   8   6   9   -2.88    8.69
   8  -6   9    3.58    9.47
   8  -6   9    3.16    9.53
   8   6   9   -9.91    8.73
   8   6   9   -3.20    9.28
   8  -6   9    3.06    7.23
   8  -6  10  300.98   36.12
   8  -6  10  301.16   37.05
   8   6  10  197.95   32.91
   8   6  10  280.32   36.34
   8   6  10  266.91   35.39
   8  -6  10  322.11   39.33
   8  -6  11   -2.34    6.18
   8  -6  11   -3.25    9.02
   8  -6  11    5.53    8.33
   8   6  11   11.85    7.68
   8   6  11    2.63    7.94
   8  -6  11   -2.74    6.07
   8   6  11    2.33    6.47
   8  -6  12  122.47   19.57
   8  -6  12  169.72   23.02
   8   6  12  114.09   18.56
   8  -6  12  131.97   19.58
   8   6  12   73.03   15.86
   8  -6  13   -2.28    6.03
   8   6  13   -1.90    5.73
   8  -6  13   -1.93    4.84
   8   6  13    5.09    5.68
   8   6  14   37.23    8.17
   8   6  14   48.77    9.17
   8  -6  14   30.19    7.85
  -8   8  18   40.19    8.93
  -8  -8  18   79.95   12.65
   8  -8 -17    1.38    3.65
  -8   8  17    1.68    4.88
  -8  -8  17   -2.43    7.87
   8  -8 -16   53.65   10.30
  -8   8  16   52.27   11.61
  -8  -8  16   52.75   13.98
  -8  -8  16   88.92   20.09
  -8  -8  15   10.20    8.59
  -8  -8  15    4.62   12.85
   8  -8 -15   13.63    6.39
  -8  -8  14   26.59   14.95
  -8  -8  14   89.19   23.89
   8  -8 -14   80.85   13.98
  -8  -8  13    5.73   15.90
   8  -8 -13    2.38    5.27
   8  -8 -12  125.56   19.13
  -8  -8  12  115.56   28.95
  -8   8  12   77.13   17.43
  -8  -8  11   44.12   23.09
  -8   8  11   22.02   10.12
  -8  -8  10  148.06   32.72
  -8   8  10  120.62   22.64
  -8  -8   9   84.20   25.57
  -8   8   9   89.60   19.07
  -8  -8   8  238.39   43.78
  -8   8   8  248.83   35.66
   8  -8  -7   27.41   10.05
   8  -8  -7   49.88   11.63
  -8   8   7   36.57   12.26
   8  -8  -6  154.10   22.81
   8  -8  -6  145.78   22.37
  -8   8   6  101.88   23.72
   8  -8  -5   -9.12    7.63
   8  -8  -5    5.69    6.29
  -8   8   5   -4.33    8.88
   8  -8  -4  102.84   19.65
   8  -8  -4  113.51   19.43
  -8   8   4   81.99   20.31
   8   8  -3   39.87   12.45
   8  -8  -3   84.71   17.68
   8  -8  -3   66.27   15.07
  -8   8   3   67.31   18.43
   8   8  -2  260.65   37.04
   8  -8  -2  275.09   38.08
   8  -8  -2  340.37   39.73
  -8   8   2  312.37   42.08
   8   8  -1  181.80   27.45
   8  -8  -1  205.38   28.93
   8  -8  -1  170.70   27.57
  -8   8   1  172.08   29.07
   8   8   0  211.46   34.78
   8  -8   0  323.56   38.14
   8  -8   0  283.74   36.10
   8  -8   0  278.18   37.11
  -8   8   0  274.28   38.44
   8   8   1   33.13   13.27
   8  -8   1   49.99   13.11
  -8   8  -1   37.70   12.41
   8  -8   1   44.13   13.48
   8  -8   1   42.42   12.80
  -8   8  -2  113.72   22.14
   8  -8   2  143.41   23.01
   8  -8   2  108.81   20.89
   8   8   2  125.07   23.50
   8   8   3   54.20   15.52
   8  -8   3   36.18   13.23
   8  -8   3   46.59   13.59
   8   8   3   33.97   12.50
   8   8   3   50.55   14.65
   8   8   4  144.71   24.61
   8  -8   4  143.07   23.37
   8   8   4  131.82   21.50
   8   8   4  116.83   22.37
   8   8   5   32.44   12.19
   8  -8   5   41.25   13.06
   8   8   5   22.06    9.96
   8   8   5   38.96   12.88
   8   8   6  257.22   35.59
   8  -8   6  251.94   34.13
   8   8   6  225.19   32.81
   8   8   6  334.67   35.88
   8   8   7   21.86   10.29
   8  -8   7   12.80   10.44
   8  -8   7   18.83    8.80
   8  -8   7   10.74    8.79
   8   8   7   12.71    8.33
   8   8   7    8.98    6.88
   8  -8   8  169.18   21.99
   8  -8   8  130.18   22.39
   8  -8   8  130.78   21.16
   8   8   8   98.19   19.74
   8   8   8  164.52   24.23
   8   8   8  154.94   21.66
   8   8   9    2.04    6.16
   8   8   9   -5.16    8.35
   8  -8   9    4.61    6.67
   8  -8   9    2.56    7.10
   8   8  10   38.80   11.34
   8  -8  10   53.55   11.71
   8  -8  10   57.30   11.77
   8  -8  11   -1.77    5.33
   8  -8  11    1.49    3.53
   8   8  11   -1.69    4.89
   8  -8  11    1.64    3.63
   8  -8  12   22.60    5.92
   8  -8  12   34.74    7.50
  -8 -10  14   92.78   15.03
   8 -10 -14   83.40   12.31
  -8 -10  13    2.30    6.12
   8 -10 -13   13.10    5.22
  -8 -10  12   18.69    9.84
   8 -10 -12   35.47    8.41
   8 -10 -11   -3.48    4.82
  -8 -10  11   -3.01    7.95
  -8  10  11    4.57    5.74
  -8 -10  10  105.28   20.65
  -8  10  10  109.70   19.34
  -8 -10   9   -3.49   10.54
  -8  10   9    2.84    7.12
  -8 -10   8  108.12   21.70
  -8  10   8   87.82   18.86
  -8 -10   7   14.46   10.54
  -8  10   7    7.92    8.04
   8 -10  -7   15.43    7.47
  -8  10   7   13.68    9.12
   8 -10  -6  171.58   24.34
   8 -10  -6  155.48   23.35
  -8  10   6  182.60   28.67
   8 -10  -5   42.48   12.21
   8 -10  -5   47.04   11.36
  -8  10   5   64.60   15.91
   8 -10  -4  203.26   27.47
   8 -10  -4  155.48   24.93
  -8  10   4  180.53   29.51
   8 -10  -3   14.16   11.18
   8 -10  -3   13.01    7.95
  -8  10   3   15.14   11.04
   8 -10  -2  135.45   21.72
   8 -10  -2  119.76   20.57
  -8  10   2  131.82   23.97
   8  10  -1    4.85    6.42
   8  10  -1    7.71    8.34
   8 -10  -1   11.14    8.72
   8 -10  -1   -2.80    7.42
  -8  10   1    3.51    8.81
   8  10   0  173.39   24.93
   8  10   0  182.90   24.69
   8 -10   0  189.33   26.35
   8 -10   0  171.48   25.39
  -8  10   0  127.17   24.95
   8  10   1   23.20    8.17
   8  10   1   28.20   10.81
   8 -10   1   29.53   10.84
  -8  10  -1   19.13   10.30
   8 -10   1   49.27   13.00
  -8  10  -2  160.21   24.87
   8 -10   2  176.88   24.45
   8  10   2  137.62   21.92
   8  10   2  154.15   23.57
  -8  10  -3   11.34    7.86
   8 -10   3    2.43    6.74
   8  10   3   -2.35    7.08
   8  10   3   -4.34    6.55
   8  10   4  156.04   23.50
   8  10   4  177.23   23.76
  -8  10  -4  188.04   25.86
   8 -10   5    2.09    5.81
  -8  10  -5   -2.35    4.81
   8  10   5    1.92    5.55
  -8  10  -6   67.69   13.98
   8 -10   6   86.48   14.63
   8 -10   6  104.43   15.38
   8  10   6   79.53   13.70
  -8  10  -7    1.75    4.63
   8 -10   7   -8.86    5.74
   8 -10   7    1.50    4.70
   8  10   7   -1.86    5.40
   8  10   7    2.99    4.34
  -8  10  -8   27.61    7.40
   8 -10   8   47.37    8.82
   8  10   8   48.09    9.62
   8  10   8   41.37    7.81
  -8  12   7    3.35    3.32
   8  12  -7    9.32    3.43
  -8  12   6   40.71    8.16
   8  12  -6   38.76    7.46
  -8  12   6   43.57    8.65
  -8  12   5   19.93    6.10
   8  12  -5   13.89    5.10
  -8  12   5   20.24    6.32
   8  12  -4   68.88    9.86
  -8  12   4   42.11    9.18
   8 -12  -4   48.31    8.62
  -8  12   4   45.52    9.81
   8  12  -3    1.20    3.89
  -8  12   3   -1.45    4.03
   8 -12  -3    7.58    4.10
  -8  12   3    3.31    4.80
   8  12  -2   27.42    6.82
  -8  12   2   35.29    7.88
   8 -12  -2   34.71    7.34
  -8  12   2   22.99    7.41
   8  12  -1    3.50    3.38
  -8  12   1   -1.44    4.00
   8 -12  -1   -2.52    3.33
  -8  12   1    1.59    3.76
   8  12   0   39.18    7.64
  -8  12   0   52.87    9.30
   8 -12   0   44.08    8.23
  -8  12   0   45.18    8.98
   8  12   1   17.85    5.02
  -8  12  -1   12.03    4.73
  -8  12  -1   15.26    5.75
   8 -12   1   17.34    4.93
   8 -12   2   48.22    7.98
  -9  -1  22    2.81    7.80
  -9   1  22   -2.39    7.99
  -9  -1  21   88.58   20.22
  -9  -1  21   73.10   16.64
  -9   1  21   83.42   17.98
   9   1 -20    6.08    6.12
  -9  -1  20  -14.19   11.86
  -9  -1  20   12.89    9.71
  -9   1  20   -3.83    9.06
  -9  -1  19   21.81   15.86
  -9  -1  19    3.71   10.39
  -9   1  19   36.91   16.43
  -9  -1  18    6.06   15.23
   9  -1 -18   19.23    8.35
  -9  -1  18   -4.21   10.01
  -9   1  18   21.70   15.75
  -9  -1  17   45.51   22.02
  -9   1  17   33.57   23.53
   9  -1 -17   40.03   10.61
  -9  -1  17   32.89   15.10
  -9   1  17   30.60   17.32
  -9  -1  16   40.38   21.32
  -9   1  16   44.01   26.75
   9  -1 -16   37.41   10.14
  -9   1  16   26.12   17.59
  -9  -1  15  332.66   42.04
  -9   1  15  279.13   40.22
  -9  -1  15  297.03   40.49
  -9   1  15  316.88   41.63
  -9  -1  15  209.51   45.91
  -9   1  15  190.93   50.25
  -9   1  15  271.80   48.93
   9  -1 -15  327.83   36.61
  -9  -1  14   17.56    9.48
  -9   1  14   21.51   10.12
   9   1 -14   28.30    9.57
   9  -1 -14   16.24    8.68
  -9  -1  14   21.64   10.18
  -9   1  14   21.43   10.52
  -9  -1  14   19.81   19.22
  -9   1  14   -8.24   26.76
   9  -1 -14   22.81    8.53
   9   1 -14   22.50    7.99
  -9   1  14   25.79   18.77
   9   1 -13  372.14   43.08
  -9  -1  13  454.48   48.30
  -9   1  13  387.14   46.14
  -9  -1  13  384.37   45.73
  -9   1  13  400.18   46.51
   9  -1 -13  454.37   45.45
  -9  -1  13  210.32   49.09
  -9   1  13  270.29   55.85
  -9   1  13  241.46   49.73
   9  -1 -13  388.12   42.27
   9   1 -13  342.83   41.64
  -9   1  12   14.23    8.31
   9  -1 -12   17.57    7.63
   9   1 -12   13.74    6.98
  -9  -1  12    6.21    8.67
  -9   1  12    8.77    6.98
  -9  -1  12   24.50   20.51
  -9   1  12   -7.28   21.11
  -9   1  12   24.08   17.47
   9  -1 -12    9.90    6.05
   9   1 -12    8.00    5.38
   9  -1 -11  694.49   66.93
  -9  -1  11  671.37   68.08
   9   1 -11  709.14   66.19
  -9   1  11  619.28   66.63
  -9   1  11  632.08   66.48
  -9  -1  11  386.54   71.46
  -9   1  11  416.21   75.16
   9  -1 -11  631.61   64.01
  -9   1  11  367.04   70.71
   9   1 -11  686.08   64.71
   9  -1 -10  210.99   26.42
   9   1 -10  199.78   25.13
  -9   1  10  152.93   24.50
  -9  -1  10  146.43   34.14
   9  -1 -10  180.11   23.42
  -9   1  10  165.01   34.50
   9   1 -10  217.27   24.58
   9  -1  -9 1462.41  122.28
   9   1  -9 1259.84  119.58
   9  -1  -8  419.97   45.05
   9   1  -8  368.85   42.89
   9  -1  -7  634.10   70.97
   9  -1  -7  776.00   73.89
   9   1  -7  736.96   72.56
   9  -1  -6   -1.87    4.68
   9  -1  -6   -1.55    4.48
   9   1  -6   -1.62    4.28
   9  -1  -5 1373.59  146.99
   9  -1  -5 1682.74  148.91
   9   1  -5 1533.72  147.28
   9  -1  -4  306.53   34.53
   9  -1  -3  828.41   83.43
   9  -1  -2   46.08    9.35
   9  -1  -1  967.43   94.55
   9   1  -1  929.62   93.43
   9  -1   0    6.35    4.48
   9   1   0   12.98    5.59
   9  -1   1  493.25   51.07
   9   1   1  469.67   50.61
   9   1   2  137.88   20.82
   9  -1   2  138.07   20.34
   9   1   2  154.73   20.47
   9  -1   2  134.47   20.07
   9  -1   2  155.27   21.19
   9   1   2  196.17   22.74
   9   1   2  161.89   21.53
   9  -1   2  140.80   20.33
   9   1   2  163.14   21.09
   9   1   2  161.34   20.56
   9  -1   3  249.53   33.86
   9   1   3  329.46   35.96
   9   1   3  309.73   35.79
   9   1   3  309.47   34.42
   9  -1   3  266.73   34.09
   9  -1   3  283.20   34.48
   9   1   3  351.91   36.11
   9   1   3  306.27   35.64
   9  -1   3  263.93   33.91
   9   1   3  266.70   33.79
   9  -1   3  305.30   35.87
   9  -1   3  332.78   34.96
   9   1   4   25.58    8.92
   9   1   4   45.80   11.12
   9   1   4   65.00   13.08
   9  -1   4   52.50   11.21
   9  -1   4   40.18    9.67
   9  -1   4   54.25   11.12
   9   1   4   48.61   10.35
   9  -1   4   50.60   10.94
   9   1   4   47.81   11.36
   9   1   4   35.62   10.76
   9   1   5  274.77   32.02
   9  -1   5  282.95   32.40
   9   1   5  231.65   31.30
   9  -1   5  206.65   28.81
   9   1   5  231.99   29.16
   9  -1   5  235.97   30.87
   9   1   5  217.30   28.85
   9  -1   5  279.52   30.40
   9  -1   5  212.00   28.85
   9   1   5  232.09   31.25
   9  -1   5  200.92   29.22
   9   1   5  202.66   30.32
   9   1   6    2.80    7.41
   9  -1   6   -2.90    6.86
   9  -1   6    2.31    6.41
   9   1   6   -2.88    7.23
   9   1   6    6.93    7.23
   9  -1   6   14.17   10.06
   9   1   6    2.79    7.74
   9  -1   6    2.33    5.84
   9   1   6    2.19    5.79
   9  -1   6    4.34    5.13
   9   1   6   -2.90    8.05
   9  -1   6   -4.87    7.34
   9   1   6   -2.91    6.88
   9   1   7  204.93   29.91
   9  -1   7  236.86   30.99
   9   1   7  165.36   26.37
   9  -1   7  166.88   26.29
   9  -1   7  212.12   30.01
   9   1   7  280.56   31.88
   9   1   7  188.46   26.48
   9  -1   7  176.82   25.56
   9  -1   7  213.20   27.31
   9   1   7  177.72   27.59
   9   1   7  210.60   29.42
   9   1   7  285.99   32.99
   9  -1   7  152.42   26.13
   9  -1   8   12.67   11.56
   9   1   8    6.37    8.00
   9   1   8    2.38    6.32
   9  -1   8    6.66    7.44
   9   1   8   12.59    9.86
   9  -1   8    3.24   10.15
   9   1   8    2.67    6.72
   9  -1   8    2.90    7.29
   9   1   8    9.90   10.69
   9   1   8    3.22    8.94
   9   1   8    8.60    9.60
   9   1   9  257.18   35.30
   9  -1   9  211.90   33.44
   9   1   9  233.46   31.55
   9  -1   9  189.25   29.60
   9   1   9  267.95   35.35
   9  -1   9  290.75   36.06
   9   1   9  223.76   32.36
   9  -1   9  272.94   34.37
   9   1   9  289.40   35.39
   9   1   9  286.22   36.10
   9   1   9  261.16   36.16
   9   1  10   26.43   11.62
   9   1  10   36.36   12.67
   9  -1  10   43.16   13.79
   9   1  10   30.26   13.07
   9   1  10   44.00   13.36
   9  -1  10   61.00   15.13
   9   1  11  136.51   23.00
   9   1  11  125.13   21.37
   9   1  11  111.08   22.27
   9   1  11   96.68   19.75
   9  -1  11  114.13   21.48
   9   1  12   -6.17    8.56
   9   1  12   -3.28    9.89
   9   1  12   -2.83    7.09
   9  -1  12   -2.89    8.02
   9   1  13   79.97   16.85
   9   1  13  110.18   19.59
   9  -1  13  110.28   17.75
   9  -1  14   11.37    7.61
   9   1  14    2.21    6.12
   9   1  14   -2.25    7.52
   9   1  15   50.82   10.61
   9  -1  15   45.44   10.72
  -9   3  22   12.77    6.51
  -9   3  22    3.96    6.24
  -9  -3  22    6.82    7.64
  -9   3  21   45.93   11.95
  -9   3  21   36.16   12.27
  -9  -3  21   43.72   13.63
  -9   3  20   22.42   13.98
   9   3 -20    5.58    5.18
  -9  -3  20   -3.84   10.16
  -9   3  19  313.83   45.15
   9  -3 -19  287.23   33.51
   9   3 -19  290.26   34.32
  -9  -3  19  233.13   40.26
  -9   3  18   12.48   14.76
   9  -3 -18    4.42    5.86
   9   3 -18    2.34    6.79
  -9  -3  18   -5.05   12.67
   9  -3 -17  228.21   27.86
  -9   3  17  217.09   42.92
   9   3 -17  179.20   26.76
  -9  -3  17  188.68   36.95
   9  -3 -16   -2.44    5.78
  -9   3  16   -8.38   21.02
  -9  -3  16   -5.98   12.24
   9   3 -16    5.00    6.27
   9  -3 -15   99.58   17.85
  -9   3  15  121.92   34.95
   9   3 -15  129.98   19.80
  -9  -3  15  100.17   27.17
  -9  -3  14   12.82   16.13
   9  -3 -14    7.07    6.05
  -9   3  14    8.59   21.59
  -9   3  14   33.71   11.79
  -9  -3  14   18.83    8.43
  -9  -3  13  139.91   35.44
  -9   3  13  201.04   45.47
   9  -3 -13  191.18   26.48
  -9   3  13  186.25   29.58
   9   3 -13  206.33   27.99
   9  -3 -13  236.15   31.00
  -9  -3  13  235.78   32.60
  -9  -3  12   43.15   22.10
  -9   3  12   49.58   26.55
   9  -3 -12   61.74   12.54
  -9   3  12   60.14   14.56
   9  -3 -12   88.58   16.57
   9   3 -12   69.24   14.26
  -9  -3  11  276.32   55.43
   9  -3 -11  409.76   46.86
  -9   3  11  256.78   60.31
  -9   3  11  444.41   49.59
   9   3 -11  460.90   48.94
   9  -3 -11  584.35   53.08
  -9   3  11  437.24   50.36
   9  -3 -10    5.69    4.77
  -9   3  10   -8.17   19.31
   9   3 -10    2.26    5.37
  -9   3   9  754.38   89.19
   9  -3  -9  543.77   64.20
   9   3  -9  720.40   67.47
  -9   3   8  166.32   35.26
   9   3  -8  175.33   23.50
   9   3  -7 2446.77  210.97
   9  -3  -7 1915.68  207.21
   9   3  -7 2171.83  208.10
   9  -3  -7 2238.58  208.50
   9   3  -7 2098.18  207.43
   9   3  -6   13.02    5.40
   9  -3  -6   16.27    6.82
   9   3  -6   -1.78    5.38
   9   3  -5  842.28   91.23
   9   3  -5  865.20   92.24
   9  -3  -5 1006.43   94.09
   9   3  -5  990.56   93.75
   9   3  -4   34.98    9.25
   9  -3  -4   38.26    9.68
   9   3  -4   36.57    9.17
   9   3  -3  683.42   70.63
   9  -3  -3  671.76   71.25
   9   3  -3  678.60   70.15
   9   3  -2  186.49   24.16
   9  -3  -2  182.42   24.68
   9   3  -1  535.75   61.47
   9  -3  -1  617.48   63.49
   9   3  -1  625.28   62.14
   9   3   0    1.93    4.56
   9  -3   0   -2.16    5.41
   9  -3   0    4.27    5.64
   9  -3   0    2.40    6.65
   9   3   0   -1.81    4.78
   9   3   0    1.97    5.21
   9   3   0    4.11    5.15
   9   3   0   -1.80    4.26
   9   3   0    3.97    6.42
   9  -3   1  560.09   53.69
   9   3   1  553.98   52.86
   9  -3   1  453.38   52.13
   9  -3   1  434.75   52.65
   9   3   1  438.36   51.35
   9   3   1  470.42   52.09
   9   3   1  462.53   52.30
   9   3   1  492.94   53.30
   9   3   1  475.13   51.29
   9   3   1  478.25   52.11
   9  -3   1  455.31   52.67
   9  -3   2    4.73    6.26
   9  -3   2    2.30    5.09
   9  -3   2   -2.49    5.51
   9  -3   2    2.50    5.91
   9   3   2    2.47    6.85
   9   3   2    4.24    6.15
   9   3   2   -2.39    6.63
   9   3   2    7.03    6.50
   9   3   2    6.24    7.17
   9   3   2    1.89    4.75
   9  -3   3  398.86   45.07
   9  -3   3  407.27   45.05
   9  -3   3  429.17   46.40
   9   3   3  389.79   44.49
   9   3   3  415.39   44.87
   9   3   3  384.70   44.98
   9   3   3  346.56   43.45
   9   3   3  314.71   42.51
   9   3   3  361.86   44.29
   9   3   3  443.67   46.11
   9  -3   3  351.45   45.07
   9   3   3  360.64   42.53
   9   3   4    2.14    5.09
   9  -3   4    2.54    6.03
   9  -3   4   15.83    8.27
   9  -3   4    2.91    7.70
   9  -3   4    2.96    7.84
   9   3   4   12.96    8.12
   9   3   4   10.32    8.36
   9   3   4    5.57    8.73
   9   3   4   11.07    9.55
   9   3   4   -2.32    6.74
   9   3   4   16.92   10.01
  -9   3  -4   -6.24   10.45
   9  -3   5  565.54   64.51
   9  -3   5  554.36   62.70
   9  -3   5  517.42   62.01
   9  -3   5  609.50   65.03
   9   3   5  586.89   63.59
   9   3   5  654.21   65.58
   9   3   5  615.89   64.31
   9   3   5  462.23   60.67
   9   3   5  634.88   65.47
   9   3   5  588.33   64.40
  -9   3  -5  498.71   74.86
   9  -3   6   -2.76    7.70
   9  -3   6   13.96    8.12
   9  -3   6   20.09   10.87
   9  -3   6    9.85    9.54
   9   3   6    2.93    8.16
   9   3   6    3.06    7.71
   9   3   6    9.85   11.35
   9   3   6   19.14   10.36
   9   3   6    7.84    8.78
   9   3   6    9.79    9.48
  -9   3  -6   16.11   15.07
   9  -3   7  509.57   53.83
   9  -3   7  502.06   54.33
   9  -3   7  474.88   55.91
   9   3   7  458.66   55.66
   9   3   7  435.33   53.44
   9   3   7  450.56   54.60
   9   3   7  413.80   52.20
   9   3   7  459.20   55.23
   9   3   7  375.46   53.17
   9  -3   7  557.19   56.97
   9  -3   8   -2.96    7.44
   9  -3   8   10.48    7.60
   9  -3   8    3.27    8.22
   9  -3   8    7.10    8.91
   9   3   8   18.12   10.93
   9   3   8   15.48   10.36
   9   3   8   13.00   10.17
   9   3   8   -3.32    9.23
   9   3   8    2.77    8.68
   9   3   8   -3.40   10.63
   9  -3   8   13.02    8.18
   9  -3   9  192.87   26.96
   9  -3   9  138.20   23.47
   9  -3   9  189.39   27.99
   9  -3   9  183.43   29.05
   9   3   9  158.21   26.50
   9   3   9  170.86   25.99
   9   3   9  139.95   26.38
   9  -3   9  186.73   27.96
   9   3   9  195.08   30.60
   9   3   9  232.86   29.63
   9   3   9  168.10   27.26
   9  -3  10   13.75   10.37
   9   3  10   -2.67    7.74
   9   3  10   12.77   10.00
   9   3  10    5.72    7.94
   9  -3  10    3.33    8.35
   9   3  10    2.95    8.54
   9   3  10   12.57    9.11
   9   3  10   -3.48    9.65
   9  -3  11   81.93   17.91
   9   3  11   55.27   14.01
   9  -3  11   79.76   16.14
   9   3  11   68.63   16.20
   9  -3  11   93.11   18.21
   9   3  11   92.47   18.18
   9   3  11   82.13   16.93
   9   3  12    2.74    6.87
   9   3  12    7.37    7.68
   9  -3  12   -3.02    9.11
   9   3  12   -6.85    7.15
   9  -3  12   -2.69    7.11
   9   3  12   -5.37    8.10
   9   3  13   47.39   10.99
   9  -3  13   65.48   13.83
   9   3  13   36.56   11.49
   9   3  13   64.66   13.82
   9  -3  14   12.18    6.85
   9  -3  14    9.69    6.93
   9   3  14    7.85    6.20
   9  -3  15   51.83    9.09
   9   3  15   29.20    7.44
   9  -3  15   30.11    7.60
  -9   5  21   36.71    8.92
  -9   5  21   29.40    8.01
   9   5 -21   33.40    6.76
  -9   5  20    8.76    7.10
   9   5 -20    2.74    4.14
  -9   5  20   -2.06    5.46
  -9  -5  20    5.61    8.77
  -9  -5  19   18.79   10.61
  -9   5  19   32.01    9.81
  -9  -5  19   31.00   13.62
   9  -5 -19   12.58    5.37
   9   5 -18    2.06    5.72
  -9  -5  18   -3.97    9.95
  -9   5  18    3.51    9.74
   9  -5 -18    1.87    5.19
   9   5 -17  158.72   22.41
  -9  -5  17  184.27   30.33
   9  -5 -17  141.86   21.07
  -9   5  17  120.89   26.94
  -9  -5  16   33.46   18.80
   9   5 -16   33.92   10.37
   9  -5 -16   36.88   10.80
  -9   5  16   16.09   15.82
  -9  -5  15   81.56   28.19
   9   5 -15   80.96   16.30
  -9   5  15   59.99   23.82
   9  -5 -15  104.26   16.92
  -9  -5  14   31.29   22.74
   9   5 -14   20.72   10.79
   9  -5 -14   24.80    8.77
  -9   5  14    6.30   15.02
   9   5 -13  213.25   28.70
   9  -5 -13  242.95   29.10
   9   5 -12  130.83   19.38
  -9   5  12   94.91   18.64
   9  -5 -12  146.21   20.06
   9   5 -11  453.02   45.78
   9   5 -11  442.57   45.70
  -9   5  11  263.82   53.10
   9  -5 -11  390.81   44.32
  -9   5  11  297.51   43.93
   9   5 -10   43.36   10.83
   9   5 -10   59.55   12.75
  -9   5  10   54.32   22.97
  -9   5  10   23.70    9.57
   9  -5 -10   29.76    9.99
  -9   5   9  286.18   38.34
   9   5  -9  315.88   36.96
   9   5  -9  371.99   39.57
   9   5  -9  336.78   37.58
   9  -5  -9  295.70   36.81
  -9   5   8    6.58   16.52
  -9   5   8   -3.09    6.85
   9   5  -8    6.36    6.64
   9   5  -8    7.31    8.15
   9   5  -8    7.08    7.39
   9  -5  -8   -2.40    5.31
   9  -5  -7  355.69   44.19
  -9   5   7  361.27   47.19
  -9   5   7  303.31   53.21
   9   5  -7  398.42   45.41
   9  -5  -7  379.32   45.38
   9   5  -7  372.99   44.38
   9   5  -7  411.92   45.31
   9   5  -7  489.79   47.92
   9  -5  -6   -4.80    6.34
   9   5  -6   10.56    7.96
   9  -5  -6    2.76    6.09
  -9   5   6    3.30    6.17
   9   5  -6   -2.20    6.11
   9   5  -6    2.46    5.81
   9   5  -6    5.28    7.32
   9  -5  -5  311.28   38.39
   9  -5  -5  332.19   39.17
   9   5  -5  310.12   39.32
   9  -5  -5  382.93   41.78
   9   5  -5  280.44   36.67
   9   5  -5  339.45   39.30
   9   5  -5  327.83   40.42
   9   5  -5  303.44   39.33
   9  -5  -4   63.79   13.09
   9  -5  -4   69.36   13.45
   9   5  -4   64.72   14.38
   9  -5  -4   56.20   13.53
   9   5  -4   38.92   10.73
   9   5  -4   45.54   11.49
   9   5  -4   36.79   11.18
   9   5  -4   93.36   17.27
   9   5  -4   45.43   13.37
   9  -5  -3  499.62   58.50
   9  -5  -3  529.00   59.30
   9   5  -3  636.84   61.61
   9  -5  -3  604.07   61.69
   9   5  -3  434.09   55.94
   9   5  -3  510.22   57.36
   9   5  -3  550.49   58.76
   9   5  -3  573.60   60.71
   9   5  -3  550.59   60.04
   9  -5  -2  101.26   17.76
   9  -5  -2  108.70   18.54
   9   5  -2   93.78   16.89
   9   5  -2  111.98   17.09
   9  -5  -2   82.92   17.55
   9   5  -2  114.32   19.35
   9  -5  -2  117.73   19.95
   9   5  -2  103.03   16.94
   9   5  -2  112.09   20.32
   9   5  -2   77.32   17.68
   9   5  -1  252.44   31.95
   9  -5  -1  248.38   32.23
   9  -5  -1  157.01   28.61
   9   5  -1  192.35   28.62
   9  -5  -1  289.82   32.53
   9   5  -1  247.17   31.59
   9   5  -1  268.47   32.79
   9  -5   0    7.34    6.18
   9  -5   0   16.92    8.85
   9   5   0   16.53    8.86
   9   5   0   11.93    7.51
   9  -5   0    8.52    7.16
   9   5   0    7.20    6.99
   9   5   0   14.17   10.35
   9   5   0    2.65    8.03
   9  -5   0    2.68    7.13
   9   5   1  222.36   30.72
   9   5   1  244.53   31.64
   9   5   1  290.52   34.62
   9  -5   1  266.96   32.89
   9  -5   1  289.35   34.38
   9   5   1  269.67   32.78
   9   5   1  195.40   29.80
   9  -5   2   56.63   14.02
   9   5   2   48.94   13.00
   9   5   2   72.22   14.21
   9   5   2   75.64   14.40
   9  -5   2   55.71   14.02
   9   5   2   43.64   11.79
   9   5   3  297.12   39.44
   9   5   3  393.66   42.42
   9   5   3  340.33   40.47
   9  -5   3  389.72   43.68
   9   5   3  302.16   39.41
   9  -5   3  326.02   41.30
   9  -5   4    6.57    8.26
   9  -5   4    3.09    8.60
   9  -5   4    5.86    8.50
   9  -5   4    2.74    7.62
   9   5   4   15.66    8.47
   9   5   4    2.40    6.68
   9   5   4    8.92    8.26
   9   5   4    5.29    7.01
   9  -5   5  237.81   34.26
   9  -5   5  377.94   39.72
   9  -5   5  247.89   36.25
   9   5   5  262.22   35.60
   9   5   5  204.24   32.90
   9  -5   5  249.26   33.67
   9   5   5  254.07   33.01
   9   5   5  296.19   36.88
   9  -5   5  272.05   36.93
   9  -5   6   76.89   15.95
   9   5   6   58.96   15.69
   9   5   6   85.16   19.08
   9  -5   6   95.02   19.67
   9  -5   6   88.73   19.59
   9   5   6  103.86   21.44
   9   5   6   88.34   19.09
   9  -5   6   61.67   16.85
   9  -5   6  108.89   20.01
   9   5   7  168.95   24.12
   9   5   7  120.57   21.99
   9  -5   7   99.71   19.03
   9   5   7  127.24   22.90
   9   5   7  155.57   23.50
   9  -5   7  101.95   22.29
   9  -5   7  131.15   24.44
   9   5   7  180.17   27.84
   9   5   7  138.18   24.52
   9  -5   7  109.28   21.36
   9  -5   7  132.26   22.43
   9   5   8   35.61   12.78
   9   5   8   49.69   15.19
   9   5   8   48.59   14.89
   9  -5   8   63.05   12.87
   9   5   8   33.05   12.42
   9  -5   8   65.52   17.21
   9  -5   8   83.21   17.99
   9   5   8   51.02   15.64
   9   5   8   77.54   17.31
   9  -5   8   34.74   11.54
   9  -5   8   52.49   13.97
   9   5   9   66.25   16.03
   9   5   9   65.60   14.79
   9  -5   9   72.45   14.10
   9   5   9   70.05   16.92
   9   5   9   47.56   14.38
   9  -5   9  115.36   21.00
   9   5   9   67.60   17.58
   9   5   9   95.03   18.89
   9  -5   9   77.07   15.26
   9  -5   9   67.60   16.11
   9  -5  10   10.60    7.99
   9  -5  10   12.58   10.19
   9  -5  10   16.54   10.72
   9   5  10   -2.72    7.21
   9   5  10   11.53    9.94
   9  -5  10   -3.02    7.16
   9   5  10   -2.63    7.62
   9   5  10    2.63    8.53
   9  -5  11  103.04   19.60
   9   5  11  130.03   20.17
   9   5  11  105.21   17.94
   9  -5  11  125.25   20.60
   9   5  11   82.36   16.95
   9  -5  12    9.71    6.73
   9   5  12    4.10    7.47
   9  -5  12   -7.04    5.89
   9   5  12    2.19    6.59
   9   5  13   50.24   10.00
   9   5  13   22.36    8.48
   9   5  14   -2.71    4.25
   9   5  14    1.35    3.92
  -9   7  19   64.57   11.48
  -9  -7  19   68.30   13.08
   9  -7 -18    8.19    4.45
  -9   7  18    1.96    5.46
  -9  -7  18    5.27    7.65
   9  -7 -17   34.94    8.30
  -9  -7  17   43.18   14.80
  -9  -7  17   28.93   14.21
   9  -7 -16   15.46    6.50
  -9  -7  16   31.81   13.41
  -9  -7  16   20.48   14.93
   9  -7 -15  132.08   20.57
  -9  -7  15  184.17   36.52
   9  -7 -14   11.77    7.41
  -9  -7  14   -6.54   17.32
   9  -7 -13  301.04   38.45
  -9  -7  13  360.63   55.48
   9  -7 -12    2.57    6.79
  -9   7  12    3.12    7.39
  -9  -7  12   -7.16   18.92
   9  -7 -11  233.52   30.30
  -9   7  11  192.34   30.18
  -9  -7  11  232.26   43.34
  -9   7  10    3.43    7.03
  -9  -7  10    7.30   18.31
  -9   7   9  326.02   42.12
  -9  -7   9  283.72   51.94
  -9   7   8  176.10   28.51
  -9  -7   8  165.59   37.88
   9  -7  -8  159.07   24.69
  -9   7   7  176.77   27.22
   9  -7  -7  105.15   20.35
   9  -7  -7  129.25   21.58
   9  -7  -6   48.97   13.60
   9   7  -6   19.18    9.07
   9  -7  -6   51.67   12.68
  -9   7   6   45.65   15.09
  -9   7   5  507.50   61.84
   9   7  -5  526.69   59.44
   9  -7  -5  578.93   61.19
   9  -7  -5  522.70   58.23
   9   7  -5  412.10   56.34
   9  -7  -5  508.50   57.64
  -9   7   4    8.30    9.81
   9   7  -4    3.33    6.84
   9  -7  -4   -3.50    8.79
   9  -7  -4   -3.00    9.06
   9   7  -4    9.02    7.95
   9  -7  -4   14.83    8.59
  -9   7   3  812.14   87.72
   9   7  -3  816.05   85.11
   9  -7  -3  770.41   85.27
   9  -7  -3  798.65   83.80
   9   7  -3  694.63   82.22
   9  -7  -3  770.18   83.41
   9   7  -2   69.37   16.00
   9  -7  -2  117.83   20.30
   9  -7  -2   65.10   15.18
   9  -7  -2   53.13   14.80
  -9   7   2   66.66   17.94
   9   7  -1  531.33   63.27
   9  -7  -1  596.72   63.03
   9  -7  -1  620.26   64.23
  -9   7   1  464.31   63.46
   9  -7   0   11.53    8.07
  -9   7   0    7.65    7.91
   9  -7   0    3.12    9.11
  -9   7  -1  401.86   53.39
   9  -7   1  468.28   52.20
   9   7   1  416.02   51.01
   9   7   2    3.11    8.24
  -9   7  -2    8.14    9.02
   9   7   3  359.78   45.39
   9  -7   3  383.37   45.72
   9   7   4   -8.71    8.44
   9  -7   4   -3.14    6.98
   9   7   5  140.79   22.35
   9  -7   5  137.36   22.79
   9  -7   5  120.05   21.54
   9   7   5   80.54   17.96
   9   7   6    2.83    8.54
   9  -7   6   -3.23   10.12
   9  -7   6   -3.13    8.28
   9  -7   6   -3.12    8.25
   9   7   7  140.88   21.62
   9  -7   7  156.17   24.08
   9   7   7   94.27   20.62
   9   7   7  107.20   19.38
   9  -7   7  151.07   22.10
   9  -7   7  104.04   20.75
   9   7   8    9.36    7.83
   9  -7   8   -2.95    8.18
   9   7   8    8.85    8.55
   9   7   8   -2.40    6.35
   9  -7   8    6.96    6.72
   9  -7   8   -2.86    7.18
   9   7   9  110.69   19.43
   9  -7   9  133.83   22.19
   9   7   9  171.99   23.87
   9   7   9  145.53   21.20
   9  -7   9  156.14   22.50
   9  -7  10   -2.47    7.15
   9  -7  10    2.15    4.76
   9   7  10   12.83    8.00
   9   7  10  -13.29    7.10
   9  -7  10    4.10    6.18
   9  -7  11   63.49   12.58
   9   7  11   51.25   10.68
   9   7  11   81.72   12.71
   9  -7  11   51.68   10.28
   9  -7  11   54.81   11.13
   9  -7  12    2.73    3.61
   9   7  12    1.28    3.55
   9  -7  12   -3.25    4.29
  -9  -9  16    8.56    5.55
  -9  -9  16   -3.47    5.42
   9  -9 -16    1.14    2.86
  -9  -9  15   41.66   11.28
  -9  -9  15   72.42   13.70
   9  -9 -15   65.82   10.38
  -9  -9  14   -3.67   11.08
   9  -9 -14   -3.15    4.37
  -9  -9  13   58.71   18.89
   9  -9 -13   34.94    8.26
  -9  -9  12   23.30   17.14
   9  -9 -12   24.59    8.23
   9  -9 -11   90.39   14.56
  -9  -9  11   60.79   20.01
  -9   9  11   85.80   16.98
   9  -9 -10   42.05   10.65
  -9  -9  10   75.27   22.42
  -9   9  10   40.39   12.89
  -9   9   9  124.53   23.04
  -9   9   8   32.52   12.82
   9  -9  -7  311.28   38.79
  -9   9   7  347.25   45.41
   9  -9  -6   38.69   11.56
   9  -9  -6   43.81   11.50
  -9   9   6   51.34   16.00
   9  -9  -5  230.95   30.29
   9  -9  -5  188.45   28.09
  -9   9   5  207.57   32.79
   9  -9  -4   12.04    8.36
   9  -9  -4    2.83    7.11
  -9   9   4    3.95    8.11
   9   9  -3   63.68   15.33
   9  -9  -3   84.86   17.26
   9  -9  -3   62.09   15.78
  -9   9   3   96.44   19.50
   9   9  -2   28.34   10.95
   9  -9  -2   30.15   11.08
   9  -9  -2   24.53   10.35
  -9   9   2   -3.75    7.81
   9   9  -1  247.01   34.04
   9  -9  -1  287.29   35.41
  -9   9   1  234.03   35.63
   9  -9  -1  245.82   34.47
  -9   9   0    7.19    7.95
   9  -9   0    3.09    7.74
   9   9   0   -2.88    8.67
  -9   9  -1  184.72   29.47
   9   9   1  181.59   27.58
   9  -9   1  212.39   29.32
  -9   9  -2   80.73   17.11
   9   9   2   46.47   13.25
   9  -9   2   68.44   15.09
   9   9   2   66.03   14.49
   9   9   3   28.05   10.81
   9  -9   3   54.21   12.51
   9   9   3   28.08   10.16
  -9   9  -3   51.43   14.18
   9   9   4   -2.39    8.01
   9  -9   4   -2.57    7.14
  -9   9  -4   -3.27    6.69
   9   9   4    6.89    7.68
   9   9   5  150.38   20.97
  -9   9  -5  135.42   22.63
   9  -9   5  146.89   21.91
   9  -9   5  176.58   24.04
   9   9   5   99.06   18.33
   9   9   6   -1.92    5.80
  -9   9  -6    2.67    5.48
   9   9   6   -2.35    6.50
   9  -9   6    2.43    6.42
   9  -9   6   -2.27    5.38
   9   9   7   79.09   13.92
  -9   9  -7   94.68   16.49
   9   9   7   95.05   16.07
   9  -9   7  104.82   15.27
   9  -9   7   93.31   16.25
   9   9   8   -1.82    5.49
   9  -9   8   -1.31    3.28
   9  -9   8    5.67    5.48
   9  -9   9   20.31    6.43
   9  -9   9   19.74    6.15
   9   9   9   20.44    6.91
   9  -9   9   16.64    5.08
  -9 -11  11   59.57    9.82
   9 -11 -11   25.73    5.74
  -9 -11  10   11.61    6.20
   9 -11 -10   16.00    4.57
  -9 -11   9  102.72   16.03
   9 -11  -9   82.87   11.96
  -9  11   9   72.21   13.15
   9 -11  -8    3.76    3.63
  -9  11   8   -2.02    5.07
  -9  11   7  101.80   16.45
  -9  11   6   13.69    7.45
  -9  11   6    7.89    6.46
  -9  11   5  115.50   18.83
   9 -11  -5  105.52   15.56
  -9  11   5  100.13   17.24
  -9  11   4   74.04   13.15
   9 -11  -4   55.40   10.37
   9 -11  -3   96.36   15.91
  -9  11   3  118.98   18.79
   9 -11  -2   44.53   10.38
  -9  11   2   65.37   13.26
   9 -11  -1   88.10   14.00
  -9  11   1   69.99   14.17
   9 -11   0    5.25    5.08
  -9  11   0    2.15    5.69
   9 -11   1   88.59   13.36
  -9  11  -1   72.21   13.85
   9 -11   2    1.44    4.17
  -9  11  -2    9.13    5.30
   9 -11   2    1.65    4.77
  -9  11  -3   83.69   13.92
   9 -11   3  104.02   14.34
  -9  11  -4   10.93    5.05
   9 -11   4   21.42    5.94
 -10   0  22   52.76   11.81
 -10   0  21   -2.67    8.04
 -10   0  21   -3.58    9.47
  10   0 -21    4.68    4.52
 -10   0  20  192.97   28.35
 -10   0  20  129.10   29.50
 -10   0  19   -4.06    9.65
 -10   0  19  -17.86   16.53
 -10   0  18   58.16   17.94
 -10   0  18   48.74   23.84
 -10   0  17    5.56   13.94
 -10   0  17   -7.71   19.34
 -10   0  16  145.68   33.35
  10   0 -16  168.89   23.43
 -10   0  16  120.97   37.93
  10   0 -15    4.73    6.57
 -10   0  15    6.30   14.90
 -10   0  15   -8.04   22.31
 -10   0  14  455.27   67.85
  10   0 -14  580.96   57.13
  10   0 -14  643.22   59.81
 -10   0  14  611.40   64.01
 -10   0  14  496.49   60.33
 -10   0  13  -12.10   16.78
  10   0 -13    8.67    7.25
 -10   0  13    7.53   18.89
  10   0 -13    2.59    6.13
 -10   0  13   -3.61    6.75
 -10   0  12  524.64   97.03
  10   0 -12 1034.15   89.54
 -10   0  12  613.21   94.96
  10   0 -12  942.76   87.09
  10   0 -11    3.84    4.81
  10   0 -11   -2.34    6.49
 -10   0  11    7.13   17.88
  10   0 -10  902.84   83.07
  10   0 -10  714.19   79.76
  10   0  -9   -8.50    4.77
  10   0  -8  985.70   99.77
  10   0  -7    1.93    4.28
  10   0  -6 1219.50  120.79
  10   0  -1    6.65    4.61
  10   0  -1   -2.07    5.20
  10   0   0   46.11    8.96
  10   0   0   37.47    8.78
  10   0   0   17.20    6.89
  10   0   0   30.62    8.19
  10   0   0   32.32    9.07
  10   0   1   -1.76    4.66
  10   0   1    1.93    5.10
  10   0   1    1.85    5.14
  10   0   1   -3.55    4.92
  10   0   1   -2.05    5.93
  10   0   2  251.46   30.14
  10   0   2  292.29   32.00
  10   0   2  231.43   29.97
  10   0   2  244.11   29.86
  10   0   2  231.08   30.73
  10   0   3    5.98    6.88
  10   0   3   -2.34    5.53
  10   0   3   -2.02    5.06
  10   0   3   -1.86    5.17
  10   0   3   -2.19    5.79
  10   0   3   -2.34    6.18
  10   0   4  610.13   59.44
  10   0   4  510.79   58.40
  10   0   4  494.86   56.60
  10   0   4  547.07   59.02
  10   0   4  489.60   56.55
  10   0   5    2.66    7.04
  10   0   5    8.29    9.24
  10   0   5   -4.45    5.59
  10   0   5    5.73    8.30
  10   0   5   -4.53    7.34
  10   0   6   22.96   11.57
  10   0   6   35.07   11.77
  10   0   6   23.19    9.08
  10   0   6   40.35   12.99
  10   0   6   29.15   10.89
  10   0   7   -3.00    8.68
  10   0   7   -8.29    7.67
  10   0   7    6.03    9.09
  10   0   7    3.29    9.11
  10   0   7   -2.38    6.90
  10   0   7   -3.26    8.61
  10   0   7    2.60    6.87
  10   0   8  286.99   38.36
  10   0   8  310.22   39.30
  10   0   8  358.92   41.04
  10   0   8  260.31   35.94
  10   0   8  349.07   41.66
  10   0   8  282.93   37.48
  10   0   9   -6.06    9.13
  10   0   9    6.04    8.74
  10   0   9    4.79    6.33
  10   0   9   -3.22   10.42
  10   0  10  210.28   29.02
  10   0  10  184.89   27.78
  10   0  10  153.59   26.78
  10   0  11    8.43    8.48
  10   0  11   -8.49    9.76
  10   0  12  111.08   19.25
  10   0  13   -2.19    6.33
  10   0  14   33.73    9.33
 -10   2  22   20.23    8.45
 -10  -2  22   33.24   10.21
 -10   2  21    2.76    7.65
  10   2 -21    1.51    3.99
 -10  -2  21   -6.59   10.30
 -10   2  21    2.79    8.71
  10   2 -20   52.42   10.83
 -10  -2  20   54.05   16.67
 -10   2  20   51.70   15.90
  10   2 -19    4.29    6.73
 -10  -2  19    4.97   12.46
 -10   2  19    4.75   11.93
  10   2 -18  114.30   20.07
 -10  -2  18  126.26   28.69
 -10   2  18  118.17   29.38
  10  -2 -18  167.91   21.54
  10   2 -17   12.22    6.81
 -10  -2  17   -6.40   16.07
  10  -2 -17    4.75    5.65
 -10   2  17   20.69   20.80
 -10  -2  16  228.94   45.76
  10  -2 -16  301.75   35.56
 -10   2  16  314.82   52.88
 -10  -2  15   94.24   28.82
 -10   2  15   84.04   35.92
  10  -2 -15  140.51   20.25
 -10   2  15  137.84   34.62
 -10  -2  14  286.50   57.39
 -10   2  14  365.60   66.38
 -10   2  14  346.41   59.92
  10  -2 -14  469.81   46.75
 -10  -2  13   29.09   20.80
 -10   2  13   34.92   29.64
  10   2 -13   58.68   13.44
  10  -2 -13   87.60   15.79
 -10   2  13   29.40   22.73
  10  -2 -13   50.60   11.14
 -10  -2  12  276.58   58.19
 -10   2  12  272.85   61.47
  10  -2 -12  600.36   53.68
  10   2 -12  532.10   51.06
  10  -2 -12  469.43   48.87
 -10   2  12  239.69   56.36
 -10  -2  11  123.93   35.91
 -10   2  11   93.05   32.43
  10  -2 -11  259.27   29.22
  10   2 -11  213.01   26.12
  10  -2 -11  199.44   24.78
 -10   2  11  116.13   34.34
 -10  -2  10  368.89   72.32
  10  -2 -10  819.76   69.84
  10   2 -10  667.66   65.64
  10  -2 -10  590.83   63.40
 -10   2  10  470.32   76.71
 -10  -2   9    6.57   19.07
  10   2  -9   27.67    8.04
  10  -2  -9    5.07    6.47
 -10   2   9   13.18   14.62
  10   2  -8  417.47   47.84
  10  -2  -8  409.11   45.13
  10   2  -8  414.69   45.77
  10  -2  -8  434.48   47.80
 -10   2   8  343.95   55.40
  10   2  -7  141.21   22.10
  10  -2  -7  159.81   21.19
  10   2  -7  178.06   21.84
  10  -2  -7  189.84   23.92
  10  -2  -7  135.49   20.88
  10   2  -7  145.45   20.43
  10   2  -6  472.44   48.93
  10  -2  -6  405.10   47.03
  10   2  -6  458.83   47.16
  10  -2  -6  499.71   49.66
  10  -2  -6  425.99   47.63
  10   2  -6  365.82   45.78
  10   2  -5   35.10   10.24
  10  -2  -5   33.76    8.85
  10  -2  -5   26.93    8.69
  10   2  -5   34.58    8.49
  10   2  -5   34.98    9.10
  10   2  -4  131.77   18.48
  10  -2  -4  120.52   17.74
  10  -2  -4  116.94   17.69
  10   2  -4  109.19   16.57
  10   2  -4   91.38   16.03
  10   2  -3    4.10    6.41
  10  -2  -3    2.02    5.33
  10   2  -3    3.48    4.83
  10  -2  -3    1.93    4.84
  10   2  -3   -1.78    5.77
  10  -2  -3    4.18    5.53
  10  -2  -2  181.29   22.81
  10   2  -2  175.75   22.62
  10  -2  -2  157.73   22.30
  10  -2  -2  161.06   21.57
  10   2  -2  113.46   20.07
  10  -2  -2  160.99   21.66
  10   2  -2  148.87   20.69
  10   2  -2  157.75   20.91
  10  -2  -1   10.39    6.04
  10  -2  -1   14.06    6.30
  10  -2  -1    9.11    7.39
  10   2  -1    9.15    5.53
  10   2  -1   -1.98    5.27
  10   2  -1    4.23    5.88
  10  -2  -1    2.03    5.38
  10   2  -1    5.41    4.29
  10   2  -1    1.77    4.46
  10   2  -1    1.82    5.72
  10  -2   0 1054.93   99.72
  10   2   0  949.18   98.73
  10  -2   0 1007.08   99.31
  10  -2   0  994.94   99.22
  10   2   0  937.77   98.99
  10   2   0  980.18   99.66
  10   2   0  976.36   98.57
  10  -2   0  986.56   99.71
  10   2   0  965.67   98.67
  10  -2   0 1043.89  100.63
  10   2   0  939.84   98.68
  10   2   0  956.70   99.19
  10  -2   1   20.85    7.12
  10   2   1   12.28    6.56
  10  -2   1   17.22    7.56
  10   2   1   23.09    8.72
  10   2   1   17.10    7.92
  10   2   1   21.14    8.04
  10   2   1    8.40    7.17
  10   2   1   13.43    7.62
  10  -2   1   18.30    8.02
  10   2   1   11.49    5.95
  10   2   1   13.36    6.54
  10   2   2  150.52   20.93
  10  -2   2  123.57   19.93
  10  -2   2  148.71   21.00
  10  -2   2  149.14   21.60
  10  -2   2  123.13   20.28
  10   2   2  168.74   22.05
  10   2   2  139.32   21.14
  10   2   2  133.94   20.41
  10   2   2  134.94   20.38
  10   2   2  102.83   19.68
  10   2   2  110.68   18.58
  10   2   2  142.47   19.74
  10  -2   3    2.33    5.83
  10   2   3    6.97    7.27
  10  -2   3   -2.41    5.69
  10  -2   3    5.41    6.40
  10  -2   3   -2.28    6.04
  10   2   3   -2.71    8.16
  10   2   3   -2.48    6.87
  10   2   3   11.83    7.13
  10   2   3   -2.37    6.25
  10   2   3   -2.59    7.50
  10   2   3    4.26    5.63
  10  -2   4  124.25   19.33
  10   2   4  123.38   19.29
  10  -2   4  107.97   18.49
  10  -2   4  122.50   20.47
  10  -2   4   87.01   17.13
  10   2   4   91.83   18.67
  10   2   4  129.18   21.43
  10   2   4   95.75   17.92
  10   2   4  102.07   18.70
  10   2   4  142.79   21.32
  10  -2   4  104.67   18.08
  10   2   5   17.72    9.13
  10   2   5   20.36    9.87
  10   2   5   35.12   13.45
  10  -2   5    6.13    9.39
  10  -2   5   31.73   10.74
  10   2   5   21.57    9.97
  10   2   5    8.25    8.13
  10   2   5   11.94    9.81
  10  -2   5   25.21    8.59
  10   2   5   20.86    9.40
  10  -2   5   13.05    7.74
  10  -2   6  358.79   43.59
  10  -2   6  344.99   43.55
  10  -2   6  404.29   47.46
  10   2   6  339.77   43.70
  10   2   6  477.19   49.72
  10   2   6  358.21   45.19
  10   2   6  402.62   45.62
  10   2   6  348.24   45.12
  10   2   6  319.72   43.54
  10  -2   6  377.08   45.98
  10   2   7    3.14    9.48
  10   2   7   -3.60   10.00
  10   2   7    5.49    7.27
  10  -2   7   13.45   10.14
  10   2   7    6.04    7.99
  10   2   7   18.92   10.55
  10   2   7    9.09    8.02
  10  -2   7   -2.75    6.91
  10  -2   7    2.55    6.76
  10   2   8   91.02   19.95
  10   2   8   80.80   17.10
  10   2   8  110.36   19.43
  10  -2   8  109.06   19.82
  10   2   8   48.46   15.63
  10  -2   8   72.86   17.03
  10   2   8  115.47   19.78
  10   2   8  114.06   20.41
  10  -2   8   90.54   17.36
  10  -2   8   74.73   16.12
  10  -2   9    2.39    6.62
  10  -2   9    3.15    8.34
  10   2   9    8.83    8.88
  10  -2   9    5.93    8.59
  10   2   9    3.02    7.59
  10   2   9    5.98    8.66
  10  -2   9    3.11    6.88
  10   2   9    2.77    8.36
  10   2   9   -6.21   10.70
  10   2   9    7.08   12.55
  10   2  10   59.94   15.59
  10   2  10   78.03   15.96
  10   2  10   79.71   16.91
  10   2  10   55.60   14.67
  10  -2  10   82.01   16.81
  10   2  10   60.16   14.44
  10   2  10   82.13   16.67
  10   2  11   -2.55    7.99
  10  -2  11   -2.63    6.97
  10   2  11   -2.54    8.22
  10   2  11    2.83    8.52
  10   2  12   34.03   10.72
  10  -2  12   45.34   11.73
  10   2  12   36.86   10.87
  10   2  12   48.75   12.88
  10   2  13   -3.85    5.81
  10  -2  13    6.19    6.68
  10   2  13   -2.18    6.33
  10   2  14   40.77    8.61
  10  -2  14   22.85    7.67
  10   2  14   36.85    9.22
  10  -2  14   44.82    9.90
 -10   4  21   -1.74    5.44
 -10   4  21   -1.98    5.75
  10   4 -21    3.62    4.16
 -10   4  21   -9.99    6.89
 -10  -4  21   -2.53    7.33
  10  -4 -20   77.62   12.03
 -10   4  20   74.81   16.08
 -10   4  20   76.62   16.54
 -10  -4  20   92.93   18.64
  10   4 -20   98.69   13.95
 -10   4  20   58.61   14.46
  10   4 -19    1.89    4.99
 -10  -4  19    4.03    9.52
 -10   4  19    7.54   11.37
  10  -4 -19   -1.72    4.77
  10   4 -18  250.86   30.24
 -10  -4  18  191.16   35.76
 -10   4  18  203.47   37.66
  10  -4 -18  261.75   29.98
  10   4 -17    9.09    7.63
 -10  -4  17   10.46   13.85
  10  -4 -17    6.61    5.57
 -10   4  17    6.14   14.54
  10   4 -16  169.50   23.72
 -10  -4  16  137.52   30.89
  10  -4 -16  167.59   23.28
 -10   4  16  133.73   32.95
  10   4 -15   83.55   15.62
 -10  -4  15   30.45   18.07
  10  -4 -15   73.81   14.42
 -10   4  15   97.67   29.50
  10   4 -14  153.94   21.04
 -10  -4  14   88.16   26.20
 -10   4  14   84.10   28.76
  10  -4 -14  128.39   19.62
  10   4 -13   41.92   10.74
  10  -4 -13   16.35    6.85
 -10   4  13   30.65   25.72
  10   4 -12  255.37   32.30
  10   4 -12  282.01   33.25
 -10   4  12  147.06   40.97
  10  -4 -12  257.09   31.80
 -10   4  12  257.31   33.87
  10  -4 -11   12.64    8.84
  10   4 -11   11.59    7.59
 -10   4  11   -7.89   18.70
 -10   4  11   11.57    7.73
  10  -4 -11   13.24    7.24
  10   4 -11   18.38    9.12
  10   4 -10  589.56   64.11
  10   4 -10  572.89   61.67
  10   4 -10  619.84   63.40
 -10   4  10  453.58   77.36
  10  -4 -10  552.45   61.13
  10   4  -9   19.00   10.48
  10   4  -9   14.62    7.73
 -10   4   9   -7.67   20.31
  10   4  -8 1472.78  142.61
  10   4  -8 1381.35  140.72
 -10   4   8 1378.54  156.45
  10   4  -7   99.00   17.38
  10   4  -7   70.19   14.47
  10   4  -7   91.87   15.65
  10  -4  -7   95.58   16.74
  10  -4  -7   75.21   14.96
  10   4  -7  107.53   17.43
  10   4  -7   94.92   18.02
  10   4  -6 1063.21  115.08
  10   4  -6 1201.34  116.03
  10  -4  -6 1273.59  117.32
  10   4  -6 1132.50  116.42
  10   4  -6 1157.84  116.07
  10  -4  -6 1045.98  114.44
  10  -4  -5    7.01    7.07
  10   4  -5    2.41    6.99
  10   4  -5    2.55    5.25
  10  -4  -5   13.79    7.31
  10   4  -5   14.71    7.41
  10   4  -5   -2.52    6.68
  10   4  -5   21.07    9.86
  10  -4  -4  907.12  104.71
  10   4  -4  965.64  103.66
  10   4  -4 1028.00  105.50
  10   4  -4 1075.98  106.86
  10  -4  -4 1299.41  109.62
  10   4  -4  978.88  105.06
  10   4  -4 1119.28  107.13
  10   4  -4 1042.17  106.39
  10   4  -3   14.37    7.56
  10  -4  -3   15.78    9.39
  10   4  -3    2.00    4.83
  10   4  -3   18.45    7.38
  10  -4  -3    5.61    8.18
  10  -4  -3    2.46    6.91
  10   4  -3   25.25    9.73
  10  -4  -3   17.82    7.29
  10   4  -3   26.16   10.76
  10   4  -2  480.81   54.17
  10   4  -2  408.66   51.52
  10  -4  -2  477.24   54.69
  10   4  -2  545.69   55.68
  10  -4  -2  497.80   55.77
  10   4  -2  519.21   55.06
  10  -4  -2  399.78   52.49
  10   4  -2  466.34   53.63
  10   4  -2  589.71   56.61
  10  -4  -2  540.17   55.41
  10   4  -1    2.64    5.87
  10  -4  -1   13.74    8.31
  10  -4  -1    7.99    7.41
  10   4  -1    6.24    6.98
  10   4  -1    2.34    6.20
  10   4  -1   12.58    7.89
  10   4  -1    6.94    5.50
  10  -4  -1    4.82    6.07
  10   4  -1    5.32    8.35
  10   4   0   78.31   14.90
  10  -4   0   81.06   15.58
  10  -4   0   86.31   15.68
  10  -4   0   55.96   13.87
  10   4   0   54.13   12.51
  10   4   0   71.90   14.25
  10   4   0   43.09   11.64
  10   4   0  104.64   17.61
  10   4   0   67.69   14.49
  10  -4   1    2.66    5.90
  10  -4   1   10.93    7.58
  10  -4   1    8.12    7.16
  10   4   1   -2.84    7.53
  10   4   1   -2.36    7.65
  10   4   1    7.51    7.84
  10   4   1    2.26    5.36
  10   4   1    2.69    7.81
  10   4   1    5.26    7.62
  10   4   1    9.13    8.54
  10  -4   1    5.35    8.94
  10  -4   2  586.26   58.68
  10  -4   2  547.97   58.07
  10  -4   2  448.72   55.79
  10   4   2  545.48   57.82
  10   4   2  458.11   55.31
  10   4   2  555.68   57.75
  10   4   2  586.83   59.40
  10   4   2  425.48   54.27
  10  -4   2  459.10   56.74
  10  -4   3   20.72    9.83
  10  -4   3   31.49   10.93
  10  -4   3   18.65   10.30
  10   4   3   32.23   12.54
  10   4   3   29.55   10.92
  10   4   3   28.52   11.89
  10   4   3   26.10    8.70
  10   4   3   26.06   10.78
  10  -4   3   11.02    8.60
  10  -4   4  374.90   43.81
  10  -4   4  263.06   40.16
  10   4   4  397.60   43.09
  10  -4   4  295.32   40.62
  10   4   4  342.50   43.16
  10   4   4  332.43   40.73
  10   4   4  332.95   42.35
  10   4   4  428.56   46.52
  10  -4   4  383.16   44.66
  10   4   4  318.56   40.19
  10  -4   5   36.96   11.48
  10   4   5   28.73   12.32
  10   4   5   32.91   12.90
  10   4   5   11.59    9.47
  10  -4   5   26.94   12.26
  10   4   5   54.26   16.24
  10   4   5   31.20   10.56
  10   4   5   32.20   13.47
  10  -4   5   40.08   11.85
  10  -4   5   23.77   10.60
  10  -4   6  416.38   46.00
  10  -4   6  336.29   43.98
  10   4   6  323.27   43.44
  10  -4   6  344.19   43.36
  10   4   6  396.46   47.23
  10   4   6  330.38   43.85
  10   4   6  336.61   43.01
  10   4   6  379.40   46.49
  10   4   6  466.02   50.33
  10  -4   6  353.76   45.42
  10   4   7    3.01    8.73
  10   4   7   14.02    9.73
  10  -4   7   -2.74    7.60
  10   4   7    2.88    9.34
  10  -4   7    9.85    8.69
  10   4   7   18.44   12.72
  10   4   7   13.03    8.72
  10   4   7   -3.27    9.86
  10  -4   7    5.81    8.06
  10  -4   7   -3.00    7.10
  10  -4   8  213.22   27.01
  10  -4   8  177.54   25.00
  10  -4   8  172.10   25.63
  10   4   8  137.51   23.75
  10   4   8  150.59   26.23
  10   4   8  113.93   22.64
  10  -4   8  117.04   21.68
  10   4   8  180.27   27.86
  10   4   8  135.95   22.40
  10   4   8  156.63   25.51
  10  -4   8  211.02   27.39
  10  -4   9   13.69    8.37
  10  -4   9   16.97    8.47
  10  -4   9    8.75    7.45
  10   4   9   33.77   11.58
  10  -4   9    7.30    7.19
  10   4   9   16.55    9.33
  10   4   9   19.20   11.12
  10   4   9   21.31    9.39
  10   4   9   14.55    9.53
  10   4   9    3.08    9.38
  10  -4   9   30.22   10.21
  10  -4  10   55.88   12.74
  10  -4  10   44.94   12.61
  10   4  10   49.73   11.40
  10   4  10   39.49   12.75
  10   4  10   67.57   14.52
  10  -4  10   71.07   14.83
  10  -4  10   40.47   11.63
  10   4  10   68.16   14.13
  10   4  10   35.48   11.97
  10   4  11    1.90    5.96
  10   4  11   16.21    8.87
  10   4  11   -2.11    7.05
  10  -4  11    2.56    7.11
  10   4  11    2.06    6.44
  10  -4  11   12.26    6.63
  10   4  11    2.27    6.59
  10  -4  12   34.04    9.09
  10   4  12   31.58    9.76
  10   4  12   41.14   10.24
  10  -4  13   -5.71    4.63
  10   4  13   -1.64    4.75
  10   4  13    6.20    5.19
 -10   6  20   35.25    8.48
 -10   6  19    4.26    6.17
  10  -6 -19   -3.82    3.69
 -10  -6  19    2.51    7.58
 -10   6  19    6.36    5.88
  10  -6 -18   55.59    9.71
 -10  -6  18   81.62   17.99
 -10  -6  17   26.48   16.65
  10  -6 -17   16.76    6.64
  10   6 -16   86.19   15.64
  10  -6 -16  139.95   18.33
 -10  -6  16   69.92   24.44
  10   6 -15    4.29    6.24
  10   6 -15    4.62    6.98
  10  -6 -15    9.06    6.58
 -10  -6  15    7.12   19.76
  10   6 -14  372.52   44.35
  10   6 -14  401.15   45.28
  10  -6 -14  350.20   43.86
  10   6 -13   18.76    7.69
  10   6 -13   20.26    8.81
  10  -6 -13    4.90    6.59
 -10  -6  13    7.80   21.65
  10   6 -12  484.46   53.11
  10  -6 -12  483.05   52.67
 -10   6  12  436.64   54.29
 -10  -6  12  408.86   67.76
  10   6 -11   -2.54    7.06
  10  -6 -11   -2.48    6.21
 -10   6  11   -3.27    6.70
  10   6 -10  426.66   46.01
  10  -6 -10  371.04   44.63
 -10   6  10  353.97   47.10
  10   6  -9    2.39    5.31
 -10   6   9    3.57    7.34
  10  -6  -9   14.58    7.06
  10  -6  -9    7.96    7.38
 -10   6   8  187.57   29.72
  10  -6  -8  175.21   26.30
 -10   6   7    3.93    8.15
  10   6  -7   19.49    8.16
  10  -6  -7   13.94    9.41
  10   6  -7   14.84    7.55
  10  -6  -7   12.45    9.10
 -10   6   6  142.30   25.21
  10   6  -6  109.54   20.66
  10  -6  -6  127.59   21.70
  10   6  -6  161.51   23.94
  10  -6  -6  160.33   24.41
 -10   6   5   28.93   11.04
  10   6  -5   12.79    8.18
  10  -6  -5   27.08   13.37
  10   6  -5   14.11    8.33
  10  -6  -5   14.43    9.48
  10   6  -4  724.18   78.65
  10   6  -4  835.20   82.82
  10  -6  -4  765.16   82.68
  10   6  -4  727.76   79.93
  10  -6  -4  701.78   80.11
  10  -6  -3   -6.04    8.74
  10   6  -3    3.24    6.06
  10  -6  -3    3.41    8.55
  10   6  -3    2.48    6.22
  10   6  -2  771.71   81.27
  10  -6  -2  783.05   81.65
  10  -6  -2  821.95   81.20
  10   6  -2  696.31   79.00
  10   6  -2  649.15   77.15
  10   6  -1    9.78    7.74
  10  -6  -1   22.89   10.61
  10   6  -1    5.18    8.42
  10  -6  -1    3.06    7.71
  10   6  -1    2.90    5.97
  10  -6   0  483.90   56.57
  10  -6   0  490.68   56.22
  10  -6   1    8.53    7.93
  10  -6   1    8.25    6.95
  10  -6   1   11.18    8.78
  10  -6   2  353.76   45.82
  10  -6   2  408.06   47.75
  10  -6   2  414.15   48.16
  10   6   2  416.62   47.10
  10  -6   3   -5.92    8.20
  10  -6   3    6.65    9.63
  10  -6   3    9.47    9.14
  10   6   3    2.68    6.72
  10   6   3    5.22    6.17
  10  -6   3   -2.61    7.25
  10  -6   4  198.74   30.91
  10  -6   4  214.99   30.60
  10  -6   4  191.28   28.05
  10   6   4  265.18   31.62
  10   6   4  271.83   33.57
  10  -6   4  211.01   31.92
  10   6   4  170.06   27.80
  10  -6   5   14.37    8.21
  10  -6   5   16.69    9.83
  10   6   5   21.15   12.63
  10   6   5   17.52    9.31
  10  -6   5   23.95   11.34
  10  -6   5   28.84   12.12
  10  -6   6   17.91    8.22
  10   6   6   26.96    9.97
  10  -6   6   16.41   10.29
  10   6   6   34.56   13.54
  10   6   6   55.64   13.48
  10  -6   6   47.84   12.81
  10  -6   6   44.49   12.22
  10  -6   7    4.10    5.70
  10   6   7   -2.57    8.04
  10   6   7    7.68    8.57
  10  -6   7    3.15    7.90
  10   6   7    3.26   10.19
  10   6   7    2.82    7.47
  10  -6   7   13.39    8.68
  10  -6   7    2.87    8.67
  10   6   8   45.12   11.61
  10   6   8   39.97   11.84
  10  -6   8   41.39   13.47
  10   6   8   52.63   13.34
  10   6   8   23.50   10.35
  10  -6   8   52.89   11.93
  10  -6   8   64.31   13.86
  10  -6   9    9.46    7.68
  10  -6   9    5.69    5.05
  10  -6   9    8.17    8.24
  10   6   9   19.10    7.96
  10   6   9    5.01    7.28
  10   6   9    2.33    6.19
  10  -6   9    2.45    6.83
  10  -6  10   87.56   15.82
  10   6  10   94.57   15.03
  10   6  10   72.18   14.22
  10  -6  10   58.06   12.96
  10  -6  10   68.41   13.60
  10  -6  11    1.77    3.95
  10   6  11   10.11    6.32
  10   6  11    4.89    4.94
  10  -6  11   10.15    6.59
  10   6  12   49.71    9.46
  10  -6  12   55.76   10.19
 -10  -8  17   -2.12    6.63
 -10   8  17   -1.74    5.45
  10  -8 -17    2.34    3.09
  10  -8 -16   67.96   11.07
 -10  -8  16   68.36   15.15
 -10  -8  16   72.28   18.75
  10  -8 -15    3.26    3.87
 -10  -8  15    3.10    8.60
 -10  -8  15    8.64   11.43
  10  -8 -14   69.08   12.45
 -10  -8  14   78.96   21.67
  10  -8 -13   57.21   12.36
 -10  -8  13   65.61   22.14
  10  -8 -12   88.07   15.46
 -10   8  12   96.98   19.05
 -10  -8  12  130.19   30.99
 -10   8  11  122.47   21.79
  10  -8 -11  135.98   19.73
 -10  -8  11  100.90   29.80
  10  -8 -10  201.65   26.74
 -10   8  10  197.92   30.13
 -10  -8  10  184.80   41.00
 -10   8   9  167.79   26.79
 -10  -8   9  135.79   35.43
  10  -8  -9  141.38   21.76
 -10   8   8  407.17   48.68
  10  -8  -8  342.32   43.17
 -10   8   7   15.69    9.98
  10  -8  -7   19.03    8.66
 -10   8   6  509.24   63.45
  10  -8  -6  551.00   60.53
 -10   8   5    4.02    8.90
  10  -8  -5   -2.93    6.93
 -10   8   4  131.42   23.49
  10  -8  -4  100.10   19.00
  10   8  -4   97.30   18.31
 -10   8   3    3.92    8.06
  10  -8  -3    6.25    8.69
  10   8  -3   17.04   10.64
 -10   8   2  155.00   27.01
  10  -8  -2  199.76   27.44
  10   8  -2  138.14   24.42
 -10   8   1    7.75    7.98
  10  -8  -1    9.46    9.18
  10   8  -1   11.57    9.09
 -10   8   0  227.75   38.23
  10  -8   0  312.77   38.55
  10   8   0  321.83   38.39
 -10   8  -1    4.03    9.00
  10  -8   1   32.37   10.52
  10   8   1   11.22    8.88
 -10   8  -2   41.36   14.20
  10   8   2   29.43   12.06
  10  -8   3   -5.37    7.45
  10   8   3    2.48    7.76
  10   8   3    2.59    7.19
  10  -8   4   61.69   13.58
  10  -8   4   49.83   15.06
  10   8   4   54.83   14.03
  10   8   4   44.51   12.31
  10   8   4   51.06   12.48
  10  -8   5   69.62   14.58
  10  -8   5   60.86   14.13
  10   8   5   81.11   15.30
  10   8   5   48.30   11.52
  10  -8   5   59.58   12.52
  10   8   5   40.00   12.07
  10  -8   6  113.33   19.33
  10  -8   6  130.06   20.57
  10   8   6  146.43   21.28
  10  -8   6  115.64   18.54
  10   8   6  118.68   18.88
  10  -8   7   23.56    9.40
  10  -8   7   24.67    8.12
  10   8   7   19.86    8.82
  10  -8   7   19.36    7.78
  10   8   7   10.30    6.65
  10  -8   8   75.24   12.91
  10  -8   8   56.36   10.19
  10   8   8   59.44   11.77
  10  -8   8   57.79   10.90
  10   8   8   45.03    9.86
  10  -8   9    1.59    4.00
  10   8   9    4.73    4.77
  10  -8   9    5.76    4.36
 -10 -10  13   11.19    6.57
  10 -10 -13   15.86    4.28
 -10 -10  12   70.63   12.83
  10 -10 -12   33.98    7.11
 -10 -10  11   -2.51    6.65
  10 -10 -11    5.05    4.23
 -10 -10  10   88.35   16.29
  10 -10 -10   63.69   10.68
 -10  10  10   53.51   12.43
 -10 -10   9    2.92    7.71
 -10  10   9   -2.39    6.00
 -10  10   8  111.53   19.21
  10 -10  -7   19.41    6.72
 -10  10   7   23.89    9.62
  10 -10  -6   84.43   15.02
 -10  10   6  120.70   19.12
  10 -10  -5   10.37    5.82
 -10  10   5    8.39    6.67
  10 -10  -4  183.55   23.95
 -10  10   4  146.75   24.16
  10 -10  -3    9.28    6.22
 -10  10   3   14.13    8.25
  10  10  -2   89.02   16.18
  10 -10  -2  117.96   17.96
 -10  10   2   92.84   17.97
  10  10  -1   16.39    8.29
  10 -10  -1   11.63    6.83
 -10  10   1    8.35    7.80
  10  10   0   57.45   12.77
  10 -10   0   90.92   15.22
 -10  10   0   68.22   14.28
  10  10   1    1.86    5.62
  10 -10   1   -6.17    5.16
 -10  10  -1   -2.63    7.62
  10 -10   2  118.97   18.36
  10  10   2  107.10   16.40
  10 -10   2  123.02   17.47
 -10  10  -2  108.34   18.38
 -10  10  -3    6.67    6.22
  10 -10   3   12.14    6.61
  10  10   3    8.97    4.75
  10  10   4   43.64    9.03
 -10  10  -4   46.20   10.23
  10 -10   4   61.28   11.06
  10  10   4   52.41    9.78
 -10  10  -5   11.17    5.22
  10  10   5    7.74    4.25
  10 -10   5    8.46    5.20
  10 -10   5    7.09    3.91
 -11   1  22    3.58    5.18
  11   1 -22    5.17    3.12
 -11  -1  22    2.18    6.05
  11  -1 -22   -0.99    2.63
  11   1 -22    3.19    3.33
 -11   1  21  115.19   20.28
  11   1 -21  136.92   17.87
  11  -1 -21  143.00   17.81
 -11  -1  21  116.49   23.36
 -11   1  20   -3.23    8.09
  11   1 -20    3.57    4.22
 -11  -1  20   -4.16   10.99
 -11   1  19  123.76   26.49
  11   1 -19  206.01   23.81
 -11  -1  19  145.56   31.63
 -11   1  19  134.37   31.83
 -11   1  18   20.41   16.63
 -11  -1  18   12.37   16.46
 -11   1  18   33.52   21.06
 -11   1  17  226.22   38.87
  11  -1 -17  193.34   26.34
 -11  -1  17  253.83   44.50
 -11   1  17  147.31   41.12
  11  -1 -16   76.86   13.95
 -11   1  16   58.61   24.31
 -11  -1  16   68.88   26.90
 -11   1  16    8.30   21.47
 -11   1  15  356.72   58.19
  11  -1 -15  499.80   47.82
 -11  -1  15  279.14   58.24
 -11   1  15  327.69   61.32
 -11   1  14    6.71   15.87
  11  -1 -14    4.56    6.05
 -11  -1  14    8.07   16.54
 -11   1  14   16.47   23.86
 -11   1  13  350.94   67.87
  11  -1 -13  642.46   60.39
  11   1 -13  658.63   62.30
  11  -1 -13  571.58   61.23
 -11  -1  13  377.64   72.43
 -11   1  13  407.80   73.79
 -11   1  12   59.50   24.62
  11  -1 -12   61.35   12.15
  11   1 -12   42.84   11.88
  11  -1 -12   61.33   13.41
 -11  -1  12   55.80   28.73
 -11   1  12   46.67   24.86
  11  -1 -11  691.62   71.89
 -11   1  11  529.08   83.64
 -11  -1  11  445.37   85.92
 -11   1  11  508.34   85.85
  11   1 -11  771.66   74.23
  11  -1 -11  889.56   76.47
  11   1 -10  206.46   24.99
 -11  -1  10   55.72   29.56
  11  -1 -10  135.26   21.43
  11   1 -10  151.53   21.31
 -11   1  10   87.87   28.91
  11   1  -9  165.75   24.61
  11  -1  -9  209.70   25.37
  11   1  -9  179.52   23.63
 -11   1   8   53.82   20.40
  11   1  -8   73.25   14.42
  11   1  -8  113.31   15.73
  11  -1  -8   84.77   14.95
  11  -1  -8   71.69   13.24
  11   1  -8   45.73   10.82
  11   1  -7  338.19   36.84
  11  -1  -7  342.33   36.60
  11   1  -7  324.36   35.37
  11   1  -7  253.24   33.35
  11  -1  -7  257.99   33.94
  11   1  -6   13.96    6.07
  11  -1  -6    9.98    6.30
  11   1  -6    2.15    6.00
  11   1  -5  116.80   18.41
  11  -1  -5  149.02   20.25
  11   1  -5  149.48   20.39
  11   1  -4   17.91    7.47
  11  -1  -4   12.20    5.82
  11  -1  -4   10.10    6.69
  11   1  -4   23.94    7.95
  11   1  -3  262.73   30.67
  11  -1  -3  229.78   30.10
  11  -1  -3  274.58   31.67
  11   1  -3  256.35   31.24
  11   1  -2   11.08    6.89
  11   1  -2   12.41    6.63
  11  -1  -2   22.88    7.11
  11  -1  -2   12.09    6.03
  11   1  -2   26.11    8.01
  11  -1  -1  308.29   37.67
  11   1  -1  307.65   36.98
  11  -1  -1  366.62   38.29
  11   1  -1  308.90   36.63
  11   1  -1  296.68   38.24
  11   1  -1  344.44   38.42
  11  -1  -1  340.28   38.01
  11   1   0   30.86    8.84
  11  -1   0   42.31    9.93
  11   1   0   54.10   11.59
  11   1   0   29.03    9.24
  11   1   0   40.55    9.83
  11  -1   0   52.22   11.21
  11  -1   0   38.85    9.75
  11   1   0   35.28   10.11
  11   1   1  338.29   39.56
  11  -1   1  340.29   39.51
  11   1   1  362.10   40.62
  11   1   1  325.54   40.37
  11   1   1  319.75   39.49
  11  -1   1  348.76   40.52
  11   1   1  416.35   40.76
  11  -1   1  358.29   40.20
  11  -1   1  388.82   41.73
  11  -1   1  342.26   41.06
  11   1   1  321.90   40.36
  11   1   1  283.56   39.14
  11   1   2   54.42   11.81
  11  -1   2   47.34   11.42
  11   1   2   53.01   12.84
  11   1   2   57.35   13.38
  11   1   2   77.12   14.00
  11   1   2   42.27   10.71
  11  -1   2   51.27   11.77
  11  -1   2   70.78   13.76
  11  -1   2   68.12   14.47
  11   1   2   66.52   13.88
  11   1   2   46.00   12.80
  11   1   3  330.04   40.00
  11  -1   3  331.29   39.93
  11   1   3  405.62   42.75
  11   1   3  324.27   41.25
  11   1   3  288.84   39.25
  11  -1   3  362.29   41.65
  11  -1   3  368.53   40.26
  11  -1   3  334.87   41.31
  11   1   3  307.63   40.71
  11   1   3  363.77   42.37
  11  -1   4   -5.59    8.43
  11   1   4    2.78    7.70
  11   1   4   11.69    9.14
  11   1   4    2.44    6.12
  11  -1   4    2.38    7.17
  11   1   4    2.82    8.17
  11   1   4   -2.81    7.44
  11   1   4   -2.49    6.89
  11   1   5  153.56   24.26
  11   1   5  143.02   23.87
  11  -1   5  109.91   21.42
  11   1   5  166.41   23.09
  11  -1   5  116.14   20.56
  11   1   5  157.25   23.86
  11   1   5  154.80   23.67
  11   1   5  128.71   21.80
  11   1   6   65.52   15.69
  11  -1   6   43.80   14.21
  11   1   6   58.07   14.00
  11   1   6   88.28   18.08
  11   1   6   55.80   13.89
  11  -1   6   83.59   15.54
  11   1   6   79.15   16.95
  11  -1   6   58.53   15.08
  11   1   6   58.31   14.96
  11   1   7  154.57   24.59
  11  -1   7  143.92   23.42
  11   1   7  113.75   22.55
  11   1   7  125.11   21.71
  11  -1   7  148.04   23.91
  11   1   7  149.11   23.05
  11  -1   7  112.20   20.95
  11   1   7  147.14   24.98
  11  -1   7  179.84   25.50
  11   1   7  136.63   22.82
  11   1   8   49.01   15.14
  11  -1   8   61.28   14.23
  11   1   8   40.36   12.95
  11   1   8   68.90   14.28
  11  -1   8   37.87   12.88
  11  -1   8   15.11    8.39
  11   1   8   40.40   13.72
  11  -1   8   48.23   13.10
  11   1   8   35.54   12.88
  11   1   9  136.97   22.56
  11   1   9  135.20   22.86
  11  -1   9  143.83   21.59
  11   1   9  145.54   23.90
  11  -1   9  121.82   22.60
  11   1  10   -2.64    7.33
  11  -1  10   -5.18    7.18
  11   1  10    2.65    8.29
  11   1  10   -2.86    8.29
  11   1  11   48.98   13.18
  11  -1  11   57.71   13.07
  11   1  11   56.56   13.47
  11   1  11   71.64   15.03
  11   1  12    3.98    5.76
  11  -1  12   -3.97    6.22
  11   1  12   -2.33    6.74
  11   1  13   35.38    8.82
  11  -1  13   41.81    8.72
  11   1  13   29.02    8.30
  11  -1  13   22.01    9.33
  11   3 -21   76.28   11.54
 -11   3  21   53.37   13.00
 -11   3  21   56.15   13.09
  11   3 -21   82.63   11.76
 -11  -3  21   94.82   17.35
  11   3 -20    4.84    4.87
 -11  -3  20   -7.14   10.76
 -11   3  20    3.07    8.52
  11   3 -20    5.15    5.38
  11   3 -19  157.89   22.21
 -11  -3  19  159.10   30.66
 -11   3  19  165.05   29.17
  11  -3 -19  180.62   22.32
  11   3 -18   27.10    8.07
 -11  -3  18   31.71   16.07
  11  -3 -18   18.14    7.45
 -11   3  18   15.85   14.12
  11   3 -17  310.78   35.61
 -11  -3  17  305.82   48.18
 -11   3  17  283.29   47.73
  11  -3 -17  266.34   34.54
  11   3 -16   16.37    8.90
 -11  -3  16   20.47   18.11
 -11   3  16   20.95   19.44
  11  -3 -16   18.21    8.24
  11   3 -15  239.36   28.86
 -11  -3  15  124.89   36.84
  11  -3 -15  232.94   28.22
 -11   3  15  160.07   38.07
  11   3 -14   -2.40    5.69
 -11  -3  14    7.63   16.89
 -11   3  14    7.33   20.33
  11  -3 -14   -2.29    5.43
  11   3 -13  317.99   34.49
 -11  -3  13  183.59   44.79
  11  -3 -13  284.22   33.42
 -11   3  13  176.68   43.63
  11   3 -12   27.65   10.02
 -11  -3  12    7.47   19.86
 -11   3  12   15.84   21.04
 -11   3  12   22.40   21.71
  11  -3 -12   19.84    8.06
  11  -3 -11  169.34   22.13
 -11   3  11   83.85   31.18
  11  -3 -11  191.15   25.96
  11   3 -11  141.70   22.17
  11   3 -11  150.01   21.82
  11   3 -11  144.92   24.01
  11   3 -10   28.00   10.67
  11  -3 -10   29.67   11.01
  11   3 -10   22.00    8.91
 -11   3  10   -7.66   20.36
  11   3  -9  844.85   91.57
 -11   3   9  804.19  106.22
  11   3  -9  899.65   90.60
  11  -3  -9  899.38   92.78
  11  -3  -8   76.74   13.38
  11   3  -8   38.06   11.29
  11  -3  -8   54.56   13.55
  11   3  -8   37.07   12.23
 -11   3   8   40.41   22.31
  11  -3  -8   49.47   11.77
  11   3  -8   57.91   11.93
  11  -3  -7  595.18   67.01
  11  -3  -7  670.30   69.84
  11  -3  -7  586.99   67.20
  11   3  -7  679.02   67.85
  11   3  -7  614.01   68.00
  11  -3  -6   27.08    9.50
  11  -3  -6   20.50    8.62
  11   3  -6   27.59    9.71
  11   3  -6   42.65   11.91
  11   3  -6   15.25    9.79
  11  -3  -5  681.73   74.81
  11  -3  -5  688.12   75.17
  11   3  -5  732.88   75.05
  11   3  -5  691.35   74.11
  11   3  -5  711.57   75.09
  11  -3  -4    2.57    6.79
  11  -3  -4   -2.65    7.67
  11   3  -4    2.31    6.97
  11   3  -4    2.40    6.95
  11   3  -4    5.04    6.98
  11  -3  -4   -2.45    7.11
  11  -3  -3  233.32   29.65
  11  -3  -3  177.59   26.89
  11  -3  -3  258.15   30.66
  11   3  -3  218.07   29.01
  11  -3  -3  206.17   27.84
  11   3  -3  243.89   29.32
  11  -3  -3  216.77   28.72
  11   3  -3  185.64   28.03
  11   3  -3  201.22   27.25
  11  -3  -2    2.54    6.00
  11  -3  -2   -2.60    8.42
  11  -3  -2   -2.37    6.26
  11   3  -2   -2.33    6.47
  11   3  -2    2.36    6.25
  11   3  -2   14.46    9.45
  11  -3  -2   -2.48    6.23
  11   3  -2   -5.17    7.17
  11   3  -2    2.11    7.27
  11  -3  -1  217.63   28.75
  11  -3  -1  192.89   27.76
  11   3  -1  240.22   28.25
  11  -3  -1  191.05   27.52
  11   3  -1  221.64   28.70
  11   3  -1  224.17   28.47
  11   3  -1  178.93   26.61
  11  -3  -1  207.54   28.57
  11  -3   0   -4.95    6.87
  11  -3   0    2.43    6.09
  11  -3   0   -2.46    5.82
  11   3   0    4.74    8.17
  11   3   0    2.57    7.13
  11  -3   0   -7.72    7.76
  11   3   0    6.92    7.22
  11   3   0   -9.86    8.25
  11  -3   0    7.63    6.73
  11   3   0    6.79    7.33
  11  -3   1  171.34   25.37
  11  -3   1  162.87   25.51
  11   3   1  187.83   26.50
  11   3   1  195.54   26.13
  11   3   1  169.73   26.03
  11  -3   1  172.21   26.31
  11   3   1  219.15   27.50
  11   3   1  148.96   23.74
  11  -3   1  183.40   25.76
  11   3   1  172.88   26.79
  11   3   1  206.54   25.97
  11  -3   2    2.62    6.61
  11  -3   2   13.72    8.92
  11   3   2    2.83    8.22
  11   3   2   29.93   11.07
  11   3   2    5.55    8.73
  11   3   2    9.46    6.31
  11  -3   2   17.51   10.09
  11   3   2    2.58    7.53
  11  -3   2   13.70    9.75
  11   3   2   14.87   10.28
  11   3   2    7.29    6.79
  11   3   2   10.31    8.93
  11  -3   3  294.73   36.90
  11  -3   3  250.44   36.02
  11   3   3  268.92   35.93
  11  -3   3  303.67   38.03
  11   3   3  372.56   40.74
  11   3   3  311.98   37.60
  11   3   3  283.56   36.39
  11   3   3  292.22   37.75
  11   3   3  279.65   37.68
  11   3   3  270.98   35.22
  11  -3   3  305.86   38.73
  11  -3   4   30.51   11.11
  11  -3   4   39.92   11.87
  11  -3   4   44.88   13.98
  11   3   4   40.71   12.91
  11   3   4   46.10   12.23
  11   3   4   67.08   15.18
  11  -3   4   61.25   13.76
  11   3   4   57.35   15.95
  11   3   4   40.39   12.47
  11   3   4   26.17    9.86
  11  -3   4   51.72   14.49
  11  -3   5  238.35   33.02
  11  -3   5  266.41   34.31
  11   3   5  260.96   33.70
  11   3   5  191.19   32.43
  11  -3   5  241.98   34.57
  11   3   5  350.41   39.78
  11   3   5  235.11   32.82
  11   3   5  249.68   34.83
  11   3   5  259.75   35.23
  11  -3   5  290.43   36.20
  11  -3   5  237.99   32.45
  11   3   6    7.41   10.28
  11   3   6   -2.66    7.39
  11   3   6   -3.02    9.09
  11  -3   6    3.15    8.75
  11  -3   6   -3.14    9.47
  11   3   6   -5.66    8.85
  11   3   6    3.11    8.22
  11   3   6   -3.40   11.00
  11  -3   6   -2.85    7.15
  11  -3   6    2.78    6.57
  11   3   7  188.95   29.79
  11  -3   7  168.96   25.51
  11   3   7  125.73   22.75
  11   3   7  139.15   24.78
  11  -3   7  198.47   26.58
  11   3   7  139.02   23.81
  11   3   7  162.64   26.05
  11   3   7  217.76   29.24
  11  -3   7  148.19   24.12
  11  -3   7  144.80   23.40
  11  -3   8   -2.52    5.97
  11   3   8    7.95    8.29
  11   3   8   11.37    9.80
  11   3   8    3.25    8.15
  11  -3   8   -8.15    6.43
  11   3   8    3.54   11.47
  11   3   8   -2.83    7.86
  11   3   8    2.52    8.69
  11  -3   8   -5.84    9.13
  11   3   9   75.87   15.65
  11  -3   9   54.59   13.85
  11   3   9   63.69   15.25
  11   3   9   81.02   18.88
  11  -3   9   62.63   14.23
  11   3   9   58.77   13.54
  11   3   9   73.37   15.10
  11   3   9  102.02   18.38
  11   3  10   -4.40    6.64
  11   3  10   -2.36    6.55
  11   3  10    4.91    8.48
  11  -3  10   -5.04    8.70
  11   3  10   -6.52    7.93
  11   3  10   -2.43    7.34
  11   3  11   24.84    8.47
  11   3  11   51.23   10.80
  11   3  11   26.05    9.84
  11   3  11   21.24    8.24
  11  -3  11   38.82   10.49
  11   3  12   -1.58    4.77
  11   3  12   -1.86    6.76
  11  -3  12    7.82    6.74
  11   3  13   33.62    7.62
  11  -3  13   20.26    6.62
  11   5 -20    7.40    3.91
 -11   5  20    5.72    6.01
 -11   5  20    2.14    5.70
 -11   5  20   21.33    8.14
  11   5 -19   79.71   12.72
 -11  -5  19   91.94   18.44
 -11   5  19   75.17   16.58
  11  -5 -19   94.46   13.34
  11   5 -18    6.96    6.00
  11   5 -18    1.76    4.65
  11  -5 -18    3.44    4.55
  11   5 -17  166.90   22.22
  11   5 -17  151.92   21.35
 -11  -5  17  150.85   35.78
  11  -5 -17  136.78   20.73
 -11   5  17  169.20   29.83
  11   5 -16    6.96    7.02
  11   5 -16   10.76    6.99
 -11  -5  16   -7.36   19.48
  11  -5 -16    2.13    5.65
 -11   5  16   16.25   15.70
  11   5 -15  235.14   28.88
  11   5 -15  238.11   28.14
 -11  -5  15  193.63   45.08
  11  -5 -15  183.75   26.12
 -11   5  15  120.17   33.25
 -11   5  14   51.07   20.29
  11  -5 -14   27.69    8.92
  11   5 -14   42.87   10.76
  11   5 -14   49.42   12.62
 -11   5  13  188.13   43.50
  11  -5 -13  282.95   33.68
  11   5 -13  269.15   33.88
  11   5 -13  290.62   35.28
 -11   5  12   64.25   27.61
  11  -5 -12   96.24   16.90
 -11   5  12   82.38   17.60
  11   5 -12   99.22   17.62
  11   5 -12  143.37   20.26
  11  -5 -11  360.84   39.28
 -11   5  11  308.44   40.99
  11   5 -11  384.67   39.85
  11   5 -11  363.91   40.81
  11   5 -10    2.66    6.68
 -11   5  10   -8.42   19.91
  11   5  -9  334.42   40.11
 -11   5   9  278.53   56.17
  11   5  -8   32.22   10.74
  11   5  -8   16.81    9.32
 -11   5   8   18.12   21.53
  11   5  -7  233.54   28.48
  11   5  -7  149.02   24.32
  11   5  -7  192.22   26.87
  11  -5  -7  193.55   27.78
  11  -5  -7  156.68   25.24
  11   5  -7  209.03   28.63
  11   5  -6    2.67    7.74
  11   5  -6   -2.34    7.31
  11   5  -6   -2.96    6.07
  11  -5  -6    3.20    9.27
  11   5  -6   23.38   11.97
  11   5  -6    8.76    9.76
  11  -5  -6   -2.73    6.84
  11  -5  -5  250.07   34.12
  11   5  -5  256.89   33.98
  11   5  -5  250.88   32.57
  11  -5  -5  391.33   40.32
  11   5  -5  250.29   34.85
  11   5  -5  232.67   33.43
  11   5  -5  277.65   35.93
  11   5  -5  245.43   34.92
  11   5  -4   15.45    8.39
  11  -5  -4   13.42    9.07
  11  -5  -4   31.83   11.75
  11   5  -4   41.95   14.08
  11   5  -4   20.79   11.80
  11   5  -4   15.70    9.21
  11   5  -4   21.17    8.55
  11  -5  -3  252.14   34.59
  11   5  -3  226.43   32.68
  11  -5  -3  249.00   33.05
  11   5  -3  285.89   35.12
  11   5  -3  286.79   33.96
  11   5  -3  266.04   33.64
  11   5  -3  209.19   30.65
  11   5  -3  189.01   29.58
  11   5  -2  162.27   23.83
  11  -5  -2  164.54   24.45
  11  -5  -2  104.31   20.37
  11   5  -2  100.06   19.01
  11  -5  -2  119.55   21.83
  11  -5  -2  126.05   20.25
  11   5  -2  172.32   25.21
  11   5  -2  115.40   20.40
  11   5  -2  125.34   21.86
  11  -5  -1  240.64   33.37
  11   5  -1  202.77   31.40
  11  -5  -1  268.25   34.39
  11  -5  -1  300.30   36.50
  11   5  -1  290.54   35.84
  11  -5  -1  250.95   32.90
  11   5  -1  302.43   36.95
  11   5  -1  235.80   32.97
  11   5  -1  256.55   34.51
  11  -5   0   11.75    7.79
  11   5   0    3.06    9.92
  11  -5   0   13.72    7.63
  11   5   0   11.03    8.95
  11  -5   0    2.73    7.93
  11   5   0   -2.58    7.17
  11   5   0    7.37    7.14
  11  -5   1  239.27   33.32
  11  -5   1  273.88   33.44
  11   5   1  223.08   31.72
  11   5   1  262.36   34.17
  11  -5   1  237.74   32.39
  11   5   1  274.29   34.36
  11  -5   1  216.02   30.98
  11   5   1  201.98   30.55
  11  -5   2   26.47   11.78
  11  -5   2   21.24   10.11
  11  -5   2   29.57   10.08
  11   5   2   18.91    9.34
  11   5   2   25.44   11.22
  11   5   2   28.00   10.99
  11  -5   2   33.64   12.49
  11   5   3   67.15   16.55
  11  -5   3   88.20   17.08
  11  -5   3  108.27   19.54
  11   5   3  102.40   20.12
  11   5   3  102.42   18.77
  11  -5   3  106.26   18.89
  11  -5   3   97.89   18.75
  11   5   4    2.89    8.72
  11  -5   4    5.26    6.96
  11  -5   4    3.24    7.66
  11   5   4   -3.40    9.43
  11   5   4   -3.03    7.60
  11  -5   4    5.86    7.75
  11  -5   4    3.04    7.62
  11   5   5  193.90   27.62
  11  -5   5  124.35   23.68
  11   5   5  155.04   26.09
  11  -5   5  188.79   28.06
  11   5   5  258.33   32.00
  11   5   5  199.23   28.60
  11  -5   5  200.47   27.68
  11  -5   5  207.54   27.93
  11  -5   6   88.74   16.82
  11  -5   6   58.83   14.90
  11  -5   6   52.27   14.59
  11   5   6   72.40   16.42
  11   5   6  105.35   17.75
  11  -5   6   57.31   13.87
  11   5   6   54.28   14.62
  11   5   6   77.92   18.38
  11   5   6   89.91   18.16
  11  -5   6   62.86   14.45
  11   5   7   63.02   15.24
  11   5   7   64.27   14.25
  11   5   7   43.73   13.15
  11  -5   7   43.82   11.69
  11  -5   7   54.82   13.99
  11   5   7  105.35   18.61
  11   5   7   90.24   17.15
  11  -5   7   66.68   14.72
  11  -5   7   65.47   13.71
  11  -5   8   14.73    8.23
  11  -5   8    8.81    6.67
  11   5   8   12.79    8.84
  11   5   8   -2.86    7.94
  11  -5   8    7.96    6.30
  11  -5   8    3.94    4.97
  11   5   8   -2.35    7.63
  11   5   8   15.49    9.08
  11   5   8    9.91    7.77
  11  -5   9    7.44    5.82
  11   5   9   37.05    9.63
  11  -5   9   15.60    6.51
  11   5   9   18.85    7.98
  11  -5   9   30.93    9.46
  11   5   9    9.00    8.13
  11   5   9   16.96    8.73
  11  -5  10    4.48    4.39
  11   5  10   14.52    7.32
  11  -5  10    4.09    6.66
  11   5  10    7.70    6.67
  11   5  10   15.68    7.89
  11   5  11   47.18   10.16
  11   5  11   63.63   10.92
  11   5  11   48.51    9.97
  11  -5  11   59.42   10.75
 -11  -7  18    6.88    6.66
 -11  -7  18    8.28    8.95
  11  -7 -18    4.49    3.29
 -11   7  18    4.11    5.97
  11  -7 -17   48.61    9.18
 -11  -7  17   45.36   13.68
 -11  -7  17   58.21   18.35
  11  -7 -16   22.62    6.66
 -11  -7  16   19.29   14.68
  11  -7 -15  119.34   17.01
 -11  -7  15   77.89   27.88
  11  -7 -14   25.52    8.26
 -11  -7  14    6.12   18.55
  11  -7 -13  218.89   28.22
 -11  -7  13  242.18   44.30
  11  -7 -12   -2.18    5.15
 -11   7  12   -3.11    6.37
  11  -7 -11  294.08   32.05
 -11   7  11  199.97   32.05
 -11  -7  11  222.16   44.18
 -11   7  10   31.15   11.93
 -11  -7  10   29.58   19.76
 -11   7   9  259.30   35.12
 -11  -7   9  188.96   45.22
 -11   7   8   19.15   11.68
  11  -7  -8   18.94    8.35
 -11   7   7  194.88   29.98
  11  -7  -7  146.77   24.78
 -11   7   6    4.08    8.35
  11  -7  -6   -5.85    6.92
 -11   7   5  111.36   23.45
  11  -7  -5  123.70   21.28
  11  -7  -4    3.10    7.33
  11  -7  -3  348.21   43.54
  11  -7  -2    9.38    9.82
  11  -7  -1  115.86   20.55
  11   7   0   24.13   10.35
  11  -7   0   32.05   11.20
  11   7   1   72.36   16.16
  11  -7   1  110.63   20.05
  11  -7   2   70.76   16.32
  11  -7   2   85.37   16.24
  11  -7   2   83.79   16.30
  11   7   2   85.64   15.99
  11   7   2   70.75   15.83
  11  -7   3   39.86   12.00
  11  -7   3   78.37   16.64
  11   7   3   98.09   17.76
  11   7   3   65.88   13.27
  11  -7   3   67.56   14.46
  11  -7   4    2.62    7.28
  11  -7   4   11.46    8.64
  11   7   4   -2.74    7.94
  11  -7   4   10.81    7.83
  11   7   4    6.20    5.74
  11   7   4   -2.35    6.80
  11  -7   5   30.68   10.43
  11  -7   5   26.15    9.73
  11   7   5   28.89   10.71
  11  -7   5   13.04    9.19
  11   7   5   13.15    7.80
  11  -7   6   -2.28    6.33
  11  -7   6    9.77    7.08
  11   7   6    2.45    7.10
  11  -7   6    4.86    7.05
  11   7   6    8.00    6.04
  11  -7   7   44.95   11.05
  11  -7   7   35.91    9.54
  11   7   7   35.40   10.90
  11  -7   7   55.23   12.07
  11   7   7   48.03   10.54
  11  -7   8    9.74    6.34
  11  -7   8    5.94    4.35
  11   7   8    3.06    4.29
  11   7   8    9.60    6.45
  11  -7   8    9.79    5.93
  11   7   9   50.69   10.88
  11  -7   9   75.18   12.23
 -11  -9  15   89.95   14.59
  11  -9 -15   91.97   11.89
 -11  -9  14    5.78    9.13
  11  -9 -14   15.28    4.46
 -11  -9  13   30.34   14.94
  11  -9 -13   47.40    8.43
 -11  -9  12   -7.63   11.05
  11  -9 -12    6.95    4.20
 -11  -9  11   67.12   20.15
  11  -9 -11   56.12   10.61
 -11   9  11   85.69   14.67
 -11   9  10    7.60    6.03
 -11   9   9   56.19   13.88
 -11   9   8    5.61    7.80
  11  -9  -7  109.49   17.10
 -11   9   7  107.85   19.71
  11  -9  -6    9.09    6.89
 -11   9   6    6.01    7.57
  11  -9  -5  111.63   18.97
 -11   9   5  132.05   21.64
  11   9  -4   -2.29    5.75
  11  -9  -4    2.55    6.41
 -11   9   4   -3.13    6.41
  11   9  -3   34.99   10.51
  11  -9  -3   15.75    8.16
 -11   9   3   19.15    8.68
  11   9  -2    2.33    7.02
  11  -9  -2    5.25    6.94
 -11   9   2   -3.26    7.21
  11   9  -1   93.40   17.09
  11  -9  -1   99.30   17.89
 -11   9   1  116.46   20.73
  11  -9   0   20.11    8.73
 -11   9   0   16.88   10.62
  11   9   0   13.09    8.03
  11  -9   0    4.81    6.76
  11  -9   1   70.11   14.55
 -11   9  -1   67.30   15.95
  11   9   1   81.61   14.19
  11   9   1   71.33   13.95
  11  -9   1   55.63   12.58
  11  -9   2   26.73   10.91
  11   9   2   20.32    7.64
  11   9   2   16.83    7.57
  11  -9   3   56.72   13.23
  11   9   3   61.53   11.16
  11   9   3   59.93   11.56
  11  -9   4   18.07    7.76
  11  -9   4    8.32    5.66
  11   9   4   18.38    6.63
  11   9   4    5.47    4.40
  11   9   4   13.72    6.20
  11   9   5   31.50    8.01
  11  -9   5   43.26    9.06
  11  -9   5   35.15    8.53
  11   9   5   42.18    8.33
  11  -9   6    1.33    3.34
  11  -9   6    1.28    3.70
  11   9   6    5.51    3.45
  11   9   6   -2.60    4.06
  11  -9   6   -1.32    4.14
 -11  11   8    1.25    2.34
  11 -11  -7  100.06   12.22
 -11  11   7   66.49   11.43
  11 -11  -6    1.26    3.16
 -11  11   6    2.79    3.87
 -11  11   5   76.31   12.61
 -11  11   5   72.53   12.35
 -11  11   4    8.80    4.50
  11 -11  -4    8.08    4.44
 -11  11   4   11.80    5.85
 -11  11   3   41.08    8.42
  11 -11  -3   32.26    7.64
 -11  11   3   32.11    8.43
  11 -11  -2   48.55    8.05
 -11  11   2   30.06    7.47
  12   0 -21   -2.58    3.74
 -12   0  21    5.42    8.47
  12   0 -20  106.48   15.06
 -12   0  20   78.41   19.87
 -12   0  19   -3.51   10.17
 -12   0  19   -9.70   12.83
 -12   0  18  123.30   25.08
 -12   0  18  100.86   29.61
 -12   0  17   -5.30   13.30
 -12   0  16   45.07   23.03
 -12   0  15   15.73   18.66
  12   0 -14   69.29   13.62
 -12   0  14   96.24   32.86
  12   0 -13   -4.40    5.22
 -12   0  13   -8.10   20.31
 -12   0  12  385.15   64.10
  12   0 -11   -2.56    6.07
 -12   0  11  -16.64   26.02
  12   0 -10  330.12   39.77
  12   0  -9   -4.71    7.12
  12   0  -8   31.30    8.51
  12   0  -7    2.10    5.27
  12   0  -6  441.57   49.10
  12   0  -5   -1.89    5.46
  12   0  -5    2.12    5.88
  12   0  -4  651.97   69.73
  12   0  -4  692.78   70.89
  12   0  -3    1.97    5.21
  12   0  -3   -2.13    5.34
  12   0  -2  111.24   17.69
  12   0  -2  119.66   18.58
  12   0  -1   -2.07    6.01
  12   0   0  215.86   29.10
  12   0   0  260.02   30.70
  12   0   0  240.68   30.59
  12   0   1   -2.17    6.02
  12   0   1    2.41    7.26
  12   0   1   -2.14    6.21
  12   0   2  335.69   42.47
  12   0   2  355.03   43.49
  12   0   2  414.20   43.46
  12   0   2  387.10   45.81
  12   0   3   -2.40    7.23
  12   0   3   -2.74    7.95
  12   0   3   -2.53    7.00
  12   0   3    2.19    7.08
  12   0   3    3.07    9.24
  12   0   4  564.75   61.61
  12   0   4  511.95   58.10
  12   0   4  551.92   60.14
  12   0   4  485.94   57.98
  12   0   5    3.25    9.79
  12   0   5   -2.61    7.55
  12   0   5   -3.05    8.45
  12   0   6   57.91   14.73
  12   0   6   54.47   13.72
  12   0   6   64.12   14.01
  12   0   6   30.75   12.13
  12   0   7   -5.00    6.63
  12   0   7    5.80    8.06
  12   0   7   -9.35   10.44
  12   0   7    2.69    6.39
  12   0   7  -11.92    9.67
  12   0   8  133.16   21.82
  12   0   8  106.98   21.08
  12   0   8  160.45   24.05
  12   0   9   -4.99    7.24
  12   0   9   11.20    9.38
  12   0   9  -10.96    8.88
  12   0  10   69.72   13.91
  12   0  10   93.17   16.64
  12   0  10   64.32   14.79
  12   0  11   -7.38    6.38
  12   0  11   -2.30    7.47
  12   0  12   41.59    9.12
  12   0  12   47.89   11.01
 -12   2  21   -6.27    6.05
  12   2 -21    2.44    3.53
 -12  -2  21   -2.61    8.17
  12   2 -21    3.62    3.90
 -12   2  20   57.09   15.77
  12   2 -20  101.04   14.43
 -12  -2  20   91.66   20.70
  12   2 -20  108.03   14.81
 -12   2  19   -7.56   10.47
  12   2 -19   -1.79    4.23
 -12  -2  19    4.52   11.96
  12   2 -19    4.06    5.37
 -12   2  18  161.83   33.37
 -12  -2  18  133.86   33.71
  12   2 -18  199.09   27.66
  12  -2 -17   16.62    7.51
 -12   2  17   22.42   14.88
  12   2 -17   15.06    6.88
 -12  -2  17    6.59   16.59
 -12   2  17   13.08   17.35
 -12   2  16  167.16   39.73
  12  -2 -16  298.27   33.78
  12   2 -16  350.56   35.49
 -12  -2  16  262.25   48.66
 -12   2  16  181.02   44.68
  12  -2 -15    2.23    4.57
 -12   2  15   -6.48   15.32
 -12  -2  15   -8.12   24.49
 -12   2  15   -7.59   20.06
 -12   2  14  277.25   50.64
  12  -2 -14  433.87   42.31
 -12  -2  14  322.10   59.18
  12   2 -14  424.49   44.96
 -12   2  13    6.72   17.77
  12  -2 -13    2.23    5.61
 -12  -2  13    8.61   20.36
 -12   2  13  -15.42   20.38
  12   2 -13    5.84    9.45
  12  -2 -12  162.72   21.87
 -12   2  12   96.95   30.31
 -12  -2  12  128.55   40.23
 -12   2  12   69.64   28.44
  12   2 -12  213.37   26.70
  12   2 -11  261.15   34.48
  12  -2 -11  282.33   34.74
  12   2 -11  295.02   34.35
 -12   2  11  223.69   46.75
 -12  -2  11  152.32   43.43
  12   2 -10   92.79   16.54
  12   2 -10   63.31   12.91
  12  -2 -10   59.24   13.98
 -12   2  10   37.34   24.08
 -12  -2  10   25.03   24.86
  12   2  -9    2.69    8.10
 -12   2   9   -7.48   20.75
  12   2  -9    2.33    4.78
  12  -2  -9   -2.76    5.65
  12  -2  -8  304.77   35.91
  12   2  -8  304.05   35.62
 -12   2   8  207.07   44.07
  12  -2  -8  232.56   32.21
  12   2  -8  276.06   33.37
  12  -2  -7    2.33    7.32
  12   2  -7   13.10    7.54
  12   2  -7    2.59    6.16
  12  -2  -6  162.36   22.93
  12  -2  -6  148.38   22.49
  12   2  -6  169.89   23.83
  12   2  -6  130.98   21.59
  12   2  -6  175.49   24.47
  12  -2  -5    9.43    6.97
  12  -2  -5   24.25    8.48
  12   2  -5   21.89    9.07
  12   2  -5    9.23    7.60
  12   2  -5   15.02    8.49
  12  -2  -4  189.59   27.38
  12  -2  -4  225.98   28.60
  12   2  -4  239.52   28.32
  12   2  -4  223.68   28.20
  12  -2  -4  186.32   26.32
  12   2  -4  192.84   28.12
  12  -2  -3   21.25    9.12
  12   2  -3   22.11    8.80
  12   2  -3    9.60    7.05
  12  -2  -3   19.32    8.41
  12  -2  -3   17.40    8.22
  12   2  -3    2.21    7.25
  12   2  -3   13.74    7.75
  12  -2  -2  666.77   76.30
  12   2  -2  798.31   77.94
  12  -2  -2  801.63   77.79
  12   2  -2  720.02   76.76
  12  -2  -2  714.90   76.57
  12   2  -2  691.34   75.89
  12  -2  -1    9.87    7.76
  12   2  -1   22.24    9.28
  12  -2  -1   14.29    7.75
  12   2  -1    4.47    6.78
  12  -2  -1    7.47    6.95
  12   2  -1    9.33    7.84
  12  -2  -1    2.37    6.62
  12  -2   0  602.58   66.40
  12   2   0  575.18   66.90
  12  -2   0  622.63   68.03
  12   2   0  636.74   67.31
  12  -2   0  592.07   67.01
  12  -2   0  682.72   68.48
  12   2   0  679.50   68.74
  12   2   0  664.14   68.94
  12   2   0  585.67   67.27
  12  -2   1    9.40    6.81
  12   2   1    2.52    7.32
  12   2   1   10.55    7.65
  12  -2   1   10.92    6.85
  12  -2   1   -2.46    6.83
  12   2   1    7.15    8.22
  12   2   1    2.78    8.05
  12  -2   1    2.69    7.13
  12   2   1   -2.65    8.00
  12  -2   2  473.13   49.76
  12   2   2  421.82   49.46
  12   2   2  408.64   49.70
  12  -2   2  473.27   51.32
  12   2   2  437.68   48.97
  12  -2   2  376.61   48.07
  12  -2   2  411.66   49.96
  12   2   2  441.25   50.97
  12   2   2  415.14   49.60
  12  -2   3   15.11    7.36
  12   2   3   13.87    8.73
  12   2   3    8.98    9.75
  12   2   3   11.38    7.59
  12  -2   3   14.66    7.98
  12  -2   3   14.86    8.66
  12   2   3   12.00   10.69
  12   2   3    2.95    8.94
  12  -2   3   12.37    7.82
  12   2   3    2.53    7.38
  12  -2   4  111.18   21.23
  12   2   4  182.77   25.01
  12   2   4  170.63   25.01
  12   2   4  141.80   23.59
  12  -2   4  144.38   22.00
  12  -2   4  125.83   22.87
  12   2   4  189.85   26.31
  12  -2   4  157.63   24.93
  12   2   4  126.39   21.85
  12   2   4  148.21   24.71
  12  -2   5   -2.62    6.94
  12   2   5    5.96    8.99
  12   2   5    3.03    8.78
  12   2   5   -6.14    8.51
  12  -2   5   -2.92    8.08
  12   2   5    3.23    9.34
  12   2   5   -3.11    9.02
  12  -2   5    3.40    9.84
  12   2   5   -2.60    7.21
  12   2   6  210.69   30.97
  12  -2   6  251.39   32.91
  12   2   6  170.76   27.30
  12   2   6  196.01   29.47
  12  -2   6  186.12   27.58
  12   2   6  187.20   29.59
  12   2   6  205.75   29.40
  12   2   6  252.72   32.04
  12   2   7    6.25    8.68
  12   2   7   14.72   10.15
  12  -2   7    3.28    8.24
  12   2   7    2.53    8.21
  12  -2   7   -2.57    7.74
  12   2   7    5.71    8.27
  12   2   7    5.57    8.07
  12   2   7   12.70   10.29
  12   2   8   83.21   18.14
  12  -2   8  105.18   19.87
  12   2   8   82.93   16.81
  12   2   8  115.27   20.30
  12  -2   8   93.29   17.50
  12   2   8   89.70   18.44
  12   2   8  113.82   18.81
  12   2   8  146.34   22.43
  12   2   9    2.57    7.45
  12  -2   9   -2.86    8.64
  12   2   9   -4.60    6.66
  12  -2   9    2.30    6.07
  12   2   9   -2.36    7.64
  12   2  10   55.24   12.01
  12   2  10   49.01   12.43
  12   2  10   33.62   10.96
  12  -2  10   72.90   14.84
  12   2  11    1.71    5.55
  12   2  11   12.23    7.81
  12   2  11   -1.82    5.90
  12  -2  11   -2.27    6.57
  12   2  12   50.14    9.60
  12  -2  12   49.43   10.74
  12   4 -20  128.28   16.98
 -12  -4  20  161.09   23.66
 -12   4  20  136.09   21.31
  12   4 -19    4.70    5.25
  12   4 -19    3.05    4.43
 -12  -4  19   10.38   10.02
  12  -4 -19    1.48    4.12
 -12   4  19    3.25    9.03
  12   4 -18   83.32   14.83
  12   4 -18  101.87   15.33
 -12  -4  18   88.16   22.78
  12  -4 -18  107.48   15.40
 -12   4  18   68.48   21.14
  12   4 -17    6.83    6.97
  12   4 -17   15.59    7.73
 -12  -4  17    4.91   13.05
 -12  -4  17    6.85   18.16
 -12   4  17   15.72   15.22
  12  -4 -17   19.29    7.13
  12   4 -16  155.00   23.01
  12   4 -16  199.66   22.97
 -12  -4  16  127.44   29.99
  12  -4 -16  134.49   20.82
 -12   4  16   89.90   29.05
  12   4 -15   32.44   11.10
  12   4 -15   44.25   11.12
  12  -4 -15   41.07   10.11
 -12   4  15    6.47   15.66
  12   4 -14   97.11   17.83
  12   4 -14  111.54   17.07
  12  -4 -14   91.00   15.80
  12   4 -13   13.95    8.33
  12   4 -13   16.05    8.16
  12  -4 -13   36.05   10.17
  12   4 -12    8.34    8.21
  12   4 -12   20.40    7.98
 -12   4  12    7.64   16.97
  12  -4 -12   27.24    9.05
  12   4 -11   97.03   18.02
 -12   4  11   33.08   24.99
  12   4 -10  347.00   41.13
 -12   4  10  249.81   54.86
  12   4  -9    2.80    7.40
 -12   4   9   18.62   24.61
  12  -4  -9   -2.57    6.80
  12   4  -9    5.35    7.76
  12  -4  -8  486.73   54.43
  12   4  -8  415.79   51.46
 -12   4   8  411.13   72.62
  12  -4  -8  433.02   51.58
  12   4  -8  456.97   51.88
  12  -4  -7    8.48    7.87
  12  -4  -7   11.74    8.17
  12   4  -7    8.67   10.56
  12   4  -7   13.83    9.28
  12   4  -7   -2.86    8.97
  12   4  -7   19.52   10.23
  12  -4  -6  172.31   31.18
  12  -4  -6  387.02   38.52
  12   4  -6  280.47   34.90
  12   4  -6  308.38   35.02
  12   4  -6  235.86   32.92
  12   4  -6  212.01   30.81
  12  -4  -5    6.12    7.23
  12  -4  -5    6.29    8.31
  12   4  -5   -2.83    8.85
  12   4  -5    2.90    9.08
  12   4  -5    2.89    8.70
  12   4  -5   -4.86    7.32
  12  -4  -4  101.47   18.59
  12  -4  -4  109.98   19.81
  12   4  -4   68.16   16.63
  12  -4  -4   73.38   15.74
  12   4  -4  102.23   19.75
  12   4  -4   86.43   17.81
  12   4  -4   94.41   17.00
  12  -4  -3   12.11    8.81
  12  -4  -3   18.48   10.65
  12   4  -3    2.83    8.89
  12   4  -3    2.95    9.26
  12   4  -3   12.10    9.08
  12  -4  -2  117.82   19.98
  12   4  -2   94.88   17.17
  12  -4  -2   89.60   17.39
  12  -4  -2  122.48   20.96
  12   4  -2   98.10   19.34
  12  -4  -2   92.91   17.34
  12   4  -2   84.00   18.33
  12   4  -1   19.72    8.52
  12  -4  -1   20.82    8.70
  12  -4  -1   19.10    9.92
  12   4  -1   29.81   12.40
  12   4  -1   24.65   10.71
  12  -4  -1   31.74   11.77
  12  -4   0   51.61   12.99
  12  -4   0   51.01   13.68
  12   4   0   53.36   14.65
  12  -4   0   41.85   12.57
  12   4   0   61.39   14.68
  12   4   0   60.51   13.24
  12  -4   1    2.75    7.63
  12  -4   1    2.86    7.56
  12   4   1   -2.95    7.81
  12   4   1   -2.91    9.12
  12  -4   1   -2.95    6.99
  12  -4   1   -5.34    7.41
  12   4   1   -2.99    8.30
  12  -4   2   80.40   18.48
  12  -4   2  118.94   20.27
  12   4   2  113.39   20.65
  12   4   2  149.41   22.46
  12  -4   2   88.71   19.15
  12  -4   2  106.28   19.09
  12  -4   2  118.15   19.88
  12   4   2  126.73   21.58
  12  -4   3   11.11    8.37
  12  -4   3   -5.76    8.35
  12   4   3   -3.16    9.16
  12   4   3   -3.05    8.84
  12  -4   3   -2.78    8.37
  12  -4   3    9.34    9.02
  12   4   3    3.21    8.49
  12  -4   3   16.90    9.71
  12  -4   4  143.01   23.46
  12  -4   4  166.25   25.07
  12   4   4  146.43   23.75
  12   4   4  171.77   25.93
  12   4   4  217.14   28.40
  12  -4   4  164.63   24.32
  12  -4   4  185.08   26.54
  12   4   4  201.97   28.32
  12   4   4  151.27   24.48
  12  -4   4   99.28   21.31
  12   4   4  152.67   23.93
  12  -4   5    8.17    7.91
  12  -4   5    5.34    7.76
  12   4   5    2.60    7.56
  12   4   5   15.02    9.07
  12   4   5    6.56    9.12
  12  -4   5   14.98    8.63
  12  -4   5   -2.96    7.03
  12   4   5   10.04   11.21
  12   4   5   10.13    8.22
  12   4   5    2.85    8.60
  12  -4   5    8.32    9.58
  12  -4   6  158.33   24.16
  12  -4   6  159.81   23.43
  12   4   6  163.86   23.68
  12   4   6  145.36   23.98
  12   4   6  181.07   26.89
  12  -4   6  201.87   26.62
  12   4   6  176.18   27.06
  12  -4   6  120.71   22.26
  12   4   6  123.66   21.97
  12   4   6  175.86   25.17
  12  -4   7   11.72    7.37
  12   4   7   16.11    7.96
  12   4   7   13.10    9.06
  12   4   7    3.06    8.52
  12  -4   7    2.51    7.61
  12   4   7   12.16   11.10
  12   4   7    5.13    7.46
  12  -4   7    2.41    7.29
  12   4   7    9.07    8.92
  12  -4   8   54.52   11.88
  12   4   8   58.60   13.82
  12   4   8   74.03   15.45
  12  -4   8   80.21   14.03
  12   4   8   41.83   12.12
  12  -4   8   66.89   13.05
  12   4   8   68.26   13.53
  12   4   8   67.61   15.27
  12  -4   9   -1.81    5.25
  12   4   9   -4.10    6.18
  12  -4   9    1.90    5.73
  12   4   9   -1.83    5.94
  12  -4   9   -1.91    4.52
  12   4   9    2.31    6.69
  12   4  10   56.34   11.16
  12   4  10   44.10   10.11
  12  -4  10   47.26   10.02
  12   4  11    1.45    4.36
  12  -4  11    1.31    3.95
  12  -6 -19    6.88    3.52
 -12  -6  19    2.01    5.05
 -12   6  19    3.97    5.27
 -12  -6  18   71.11   17.14
 -12  -6  18   53.87   17.95
  12  -6 -18  110.60   13.39
  12   6 -18   78.75   11.79
  12  -6 -17   16.66    6.24
  12   6 -17   22.14    6.31
  12  -6 -16  116.42   16.79
 -12   6  16   97.81   24.48
  12   6 -16  110.68   16.31
 -12  -6  15   -6.64   19.24
  12  -6 -15    5.61    4.95
 -12   6  15    5.23   13.84
  12   6 -15    1.83    5.74
 -12  -6  14  177.00   38.92
  12  -6 -14  231.19   26.98
 -12   6  14  140.46   33.90
  12   6 -14  211.59   26.59
 -12   6  13   -6.42   16.12
  12  -6 -13   -4.18    6.05
  12   6 -13   10.63    7.33
 -12   6  12  185.39   44.17
  12  -6 -12  280.61   33.00
  12   6 -12  272.10   32.92
 -12   6  11    8.10   20.33
 -12   6  11   -3.29    7.29
  12   6 -11   -6.97    6.74
 -12   6  10   75.19   32.96
  12   6 -10  113.31   18.16
  12  -6  -9    2.82    6.67
 -12   6   9  -10.83   25.61
  12   6  -9    2.49    6.91
 -12   6   8   11.79   26.11
  12   6  -8   15.34    8.12
 -12   6   7   11.55   27.33
  12   6  -7    5.19    8.70
  12   6  -6   36.39   10.60
  12   6  -6   17.26    8.49
  12   6  -5   35.04   11.04
  12  -6  -5   26.74    9.72
  12   6  -4  224.92   32.10
  12  -6  -4  291.52   35.43
  12   6  -3   -2.54    7.66
  12  -6  -3    3.04    8.05
  12   6  -2  130.80   21.51
  12  -6  -2  181.87   25.25
  12   6  -1    2.38    6.34
  12  -6  -1   17.48    9.37
  12  -6  -1   12.33    9.32
  12   6   0  160.54   24.12
  12  -6   0  193.93   27.33
  12  -6   0  164.07   25.22
  12  -6   0  190.48   26.88
  12  -6   1   14.01    8.63
  12  -6   1   27.15    9.53
  12   6   1   23.52    9.18
  12   6   1   14.13    8.07
  12  -6   2  124.77   20.62
  12  -6   2  102.54   18.41
  12   6   2  162.58   22.02
  12  -6   2  137.09   21.02
  12   6   2   78.04   16.14
  12  -6   2  111.09   18.63
  12   6   2   80.11   16.84
  12  -6   3   48.65   12.34
  12  -6   3   23.21    8.87
  12   6   3   27.43   10.71
  12  -6   3   16.89    9.04
  12   6   3   16.36    8.08
  12  -6   3   17.84    7.27
  12  -6   4   89.95   17.24
  12   6   4   86.05   17.91
  12  -6   4  103.54   18.61
  12  -6   4  101.63   18.34
  12   6   4   88.75   16.81
  12  -6   4   84.77   15.45
  12  -6   5    9.51    7.72
  12  -6   5   19.11    7.76
  12   6   5    7.76    8.40
  12  -6   5    2.31    6.71
  12  -6   5   18.18    8.98
  12   6   5   10.73    6.74
  12   6   5    2.25    6.28
  12  -6   5    1.87    5.00
  12  -6   6   33.62    9.65
  12  -6   6   48.64   10.87
  12   6   6   48.31   12.14
  12  -6   6   54.22   11.53
  12  -6   6   38.27   11.17
  12   6   6   23.32    8.49
  12   6   6   39.74   10.33
  12  -6   6   13.28    6.88
  12  -6   7   -2.04    4.51
  12  -6   7   -5.42    5.23
  12   6   7    2.18    6.04
  12  -6   7   -2.16    6.50
  12   6   7   -1.86    5.61
  12  -6   7   -4.32    4.35
  12   6   7    3.37    5.98
  12  -6   8   45.44    8.62
  12   6   8   37.47    9.65
  12  -6   8   51.13   10.48
  12  -6   8   20.75    6.31
  12  -6   9   11.16    4.81
  12   6   9    7.63    5.69
  12  -6   9   25.39    7.37
 -12  -8  16   43.55   10.41
 -12  -8  16   41.02   13.33
  12  -8 -16   42.11    7.19
 -12  -8  15    2.34    7.06
 -12  -8  15   -6.79   11.36
  12  -8 -15   -1.13    3.52
 -12  -8  14   31.76   15.87
  12  -8 -14   52.96    9.01
 -12  -8  13   -4.49   12.44
  12  -8 -13    1.44    4.17
 -12  -8  12   44.50   19.83
 -12   8  11   18.14    8.56
 -12   8  10   84.69   16.63
  12  -8  -9    2.31    6.40
 -12   8   9    2.87    5.88
 -12   8   8  167.89   25.94
 -12   8   7    3.12    6.91
  12  -8  -6  114.04   20.46
 -12   8   6  161.56   24.29
  12   8  -5   -2.35    6.23
  12  -8  -5    5.20    6.15
 -12   8   5    3.34    6.24
  12  -8  -4   32.07   10.95
  12   8  -4   36.01   11.26
  12  -8  -3   29.43   10.57
  12   8  -3   26.49    9.79
  12  -8  -2   80.87   15.14
  12   8  -2   30.90   11.25
  12  -8  -1    8.27    7.65
  12  -8  -1    2.48    5.87
  12   8  -1    2.31    7.48
  12  -8   0  125.62   19.67
  12   8   0  111.95   18.55
  12  -8   1   62.28   12.91
  12   8   1   28.58    9.33
  12   8   1   41.91   10.88
  12  -8   2   41.96   10.39
  12   8   2   16.66    7.31
  12   8   2   25.65    9.33
  12  -8   3   17.60    7.83
  12  -8   3   18.82    7.06
  12   8   3    1.89    5.73
  12   8   3    3.27    4.57
  12   8   3    1.82    5.51
  12  -8   4   35.81    9.48
  12  -8   4   32.22    9.20
  12   8   4   36.78    9.61
  12  -8   4   61.13   11.73
  12   8   4   37.63    8.42
  12  -8   4   53.52   10.26
  12   8   4   47.44    9.78
  12  -8   5   -1.66    4.16
  12  -8   5    6.81    5.52
  12   8   5   -6.33    5.12
  12  -8   5    1.70    5.33
  12   8   5    1.43    4.48
  12  -8   6   65.46   11.27
  12   8   6   59.45   10.46
  12   8   6   81.66   11.90
  12  -8   6   77.97   11.84
 -12  10   9    4.51    4.38
 -12  10   8   41.61    9.27
  12 -10  -8   58.89    9.77
 -12  10   7    8.45    5.00
  12 -10  -7   13.95    6.02
 -12  10   6   60.40   12.02
  12 -10  -6   78.23   12.82
 -12  10   5    7.42    5.18
  12 -10  -5    5.32    4.95
 -12  10   4   59.71   12.57
  12 -10  -4  104.36   14.76
 -12  10   3    1.97    4.67
  12 -10  -3    3.41    4.73
  12  10  -3    1.37    3.97
 -12  10   2   57.36   12.78
  12  10  -2   78.63   12.31
  12 -10  -1   12.80    5.57
  12  10  -1   24.63    6.44
  12 -10   0   16.48    5.20
  12 -10   0   31.25    6.28
  12  10   0   26.32    6.31
  12 -10   1    2.19    3.30
  12 -10   1   -1.08    2.55
  12  10   1   -2.12    3.66
  13   1 -21   39.99    7.37
  13  -1 -21   48.59    7.84
 -13  -1  21   32.62   10.37
 -13   1  21   24.94    8.77
  13   1 -20    1.37    3.62
  13  -1 -20   -1.38    4.00
 -13  -1  20    3.23    9.34
 -13   1  20   -6.16    7.73
 -13   1  20    2.47    7.14
  13   1 -19  105.02   14.15
 -13  -1  19   59.27   18.21
 -13   1  19   57.84   18.50
  13   1 -19   88.06   13.75
 -13   1  19   62.23   16.99
  13   1 -18   -1.83    4.83
 -13  -1  18  -10.63   12.57
 -13   1  18   -5.19   13.02
  13   1 -18    2.00    5.79
 -13   1  18    4.19   12.14
  13   1 -17   90.07   14.55
 -13  -1  17   69.92   24.09
 -13   1  17   30.52   22.05
  13   1 -17   93.07   15.66
 -13   1  17   30.28   18.61
 -13  -1  16   -7.26   20.13
 -13   1  16   -6.76   16.00
  13   1 -16   -4.91    7.41
 -13   1  16    5.71   12.65
 -13  -1  15   -7.92   19.21
 -13   1  15   50.48   26.62
  13   1 -15   46.07   12.28
  13  -1 -15   72.15   12.76
 -13   1  15   24.46   21.50
 -13  -1  14    8.39   19.85
 -13   1  14    7.52   14.06
  13   1 -14    2.61    6.56
 -13   1  14   -6.36   14.06
  13  -1 -14    4.35    5.47
 -13  -1  13   78.26   31.33
 -13   1  13   93.63   28.57
  13   1 -13  184.69   23.54
 -13   1  13   98.54   27.18
 -13  -1  12   62.56   28.98
 -13   1  12   56.92   28.24
  13   1 -12  122.43   18.98
 -13   1  12   48.12   22.08
 -13  -1  11  183.05   47.04
 -13   1  11  212.35   47.04
  13   1 -11  258.55   31.07
 -13   1  11  146.43   38.53
 -13  -1  10   37.32   22.88
 -13   1  10   54.91   26.12
  13   1 -10   81.76   16.29
 -13   1   9   82.46   31.51
  13  -1  -9  146.87   21.81
  13   1  -9  127.85   20.60
  13   1  -8   90.03   17.02
  13  -1  -8   82.10   15.92
  13   1  -8   80.13   14.99
  13   1  -7  219.82   29.92
  13  -1  -7  207.22   28.63
  13   1  -7  230.10   28.63
  13   1  -6   18.23    9.32
  13  -1  -6   14.16    8.91
  13   1  -6   17.42    7.16
  13   1  -6    4.56    7.48
  13   1  -5  324.50   40.30
  13  -1  -5  377.53   40.90
  13   1  -5  305.84   39.06
  13  -1  -5  366.74   39.48
  13   1  -5  316.62   39.12
  13  -1  -4   -2.37    6.59
  13  -1  -4    6.35    6.38
  13   1  -4    2.19    6.85
  13   1  -4    4.55    8.30
  13   1  -3  822.92   72.83
  13  -1  -3  624.83   68.78
  13   1  -3  654.07   68.85
  13  -1  -3  589.69   67.76
  13   1  -3  600.02   67.80
  13  -1  -2   18.88    8.94
  13  -1  -2   15.90    8.18
  13   1  -2   13.27    7.53
  13   1  -2   13.91    8.34
  13   1  -1  424.38   49.66
  13   1  -1  409.09   49.59
  13  -1  -1  459.31   50.23
  13   1  -1  475.03   50.16
  13  -1  -1  445.79   50.16
  13   1   0   -2.40    6.34
  13  -1   0    2.24    5.91
  13   1   0   12.69    7.94
  13   1   0   -2.64    7.32
  13  -1   0   11.72    8.08
  13   1   0   -7.06    7.36
  13   1   0   -4.70    5.89
  13   1   1  397.52   43.93
  13  -1   1  377.17   43.02
  13   1   1  345.76   43.30
  13   1   1  420.28   45.40
  13   1   1  361.40   42.80
  13  -1   1  375.46   42.88
  13   1   1  306.73   41.91
  13   1   2   12.99    7.58
  13  -1   2    7.23    7.59
  13   1   2    5.46    7.63
  13   1   2    8.37    7.79
  13  -1   2   11.67    7.61
  13   1   2    7.10    7.96
  13   1   2   17.51    8.42
  13   1   3  226.13   31.44
  13  -1   3  231.00   30.56
  13   1   3  244.60   32.63
  13   1   3  227.03   32.16
  13   1   3  211.56   29.64
  13  -1   3  202.64   29.24
  13  -1   3  280.08   34.52
  13   1   3  280.71   34.95
  13   1   3  248.30   31.93
  13   1   4   55.52   13.72
  13  -1   4   12.73    7.41
  13   1   4   29.24   10.89
  13   1   4   17.36    9.93
  13  -1   4   36.04   10.04
  13   1   4   36.09   12.77
  13   1   4   23.73   10.11
  13  -1   4   15.99   10.93
  13   1   4   19.07   10.18
  13   1   5   93.28   19.44
  13   1   5   86.21   16.92
  13  -1   5  125.53   20.89
  13   1   5   59.76   15.23
  13  -1   5   90.62   17.49
  13   1   5   99.42   18.81
  13   1   6   19.95    9.26
  13   1   6   24.60   10.75
  13  -1   6   18.73   10.59
  13   1   6   16.01    9.09
  13  -1   6   32.68   12.04
  13  -1   6   15.59    8.59
  13   1   6   11.26    9.57
  13   1   7   86.52   18.42
  13  -1   7  128.88   20.77
  13   1   7   72.07   16.53
  13  -1   7  129.99   20.59
  13   1   7   82.31   16.20
  13  -1   7  104.98   18.57
  13   1   7  114.22   19.38
  13   1   8    6.91    7.94
  13  -1   8    6.35    6.86
  13  -1   8   -2.67    7.42
  13   1   8   12.13    8.61
  13  -1   8   -2.56    7.41
  13   1   9   43.45   11.18
  13  -1   9   49.65   10.65
  13  -1   9   59.40   13.24
  13   1   9   48.41   11.96
  13   1  10   -1.64    4.94
  13  -1  10    4.64    5.01
  13  -1  10   -2.02    6.31
  13   1  10    9.28    5.81
  13   1  11   42.62    8.23
  13  -1  11   30.91    8.18
  13   3 -20   -1.19    3.45
 -13  -3  20   -2.77    8.36
  13   3 -20    1.20    3.32
 -13   3  20    2.37    6.85
  13   3 -19   52.13    9.52
 -13  -3  19   29.35   13.07
  13   3 -19   57.86   10.45
 -13   3  19   42.14   13.48
  13   3 -18    3.33    5.02
 -13  -3  18    4.61   14.43
  13   3 -18   -3.85    5.57
 -13   3  18   -4.19   11.62
  13   3 -17  112.88   15.86
 -13  -3  17   55.96   22.58
  13   3 -17  123.42   18.04
  13  -3 -17   81.75   14.34
 -13   3  17   55.67   20.30
  13   3 -16   -2.00    5.54
 -13  -3  16   -6.50   17.18
  13   3 -16   -2.48    7.76
  13  -3 -16    3.92    5.91
 -13   3  16   11.41   15.83
  13   3 -15  169.96   20.64
 -13  -3  15   86.99   31.33
 -13   3  15   67.93   26.78
  13   3 -15  175.86   23.37
  13  -3 -15  113.80   18.36
 -13   3  15   80.04   26.82
  13   3 -14    2.15    5.97
 -13  -3  14  -15.41   22.32
 -13   3  14   -7.23   19.11
  13   3 -14   -2.69    8.42
 -13   3  14   13.04   17.24
  13  -3 -14    2.15    5.69
 -13   3  13   -7.64   17.20
 -13   3  13   13.85   19.48
 -13   3  12   -8.09   17.91
 -13   3  12   -7.49   16.58
  13   3 -12   -2.72    8.52
 -13   3  11    8.23   18.44
  13   3 -11   43.77   12.22
 -13   3  10    9.04   20.00
  13   3 -10   -2.76    9.80
 -13   3   9  183.18   48.33
  13   3  -9  287.58   35.25
  13  -3  -9  251.67   33.43
  13   3  -9  324.89   37.17
 -13   3   8   48.47   28.16
  13   3  -8   22.73   11.10
  13  -3  -8   20.56    9.62
  13   3  -8   23.55   10.02
  13   3  -7  425.04   47.07
  13  -3  -7  316.15   43.87
  13   3  -7  390.66   45.87
  13   3  -7  394.12   45.25
  13   3  -6   -2.88    8.70
  13   3  -6   -2.65    8.59
  13  -3  -6   -2.79    7.75
  13   3  -6   -8.00    8.92
  13   3  -6   16.88   10.25
  13   3  -5  339.55   42.64
  13   3  -5  329.20   41.40
  13  -3  -5  396.45   43.64
  13   3  -5  336.72   42.24
  13   3  -5  319.15   41.27
  13   3  -4   34.50   11.12
  13  -3  -4   39.41   12.00
  13   3  -4   16.13    9.82
  13  -3  -4   18.72    8.62
  13   3  -4   25.26   12.63
  13  -3  -3  240.44   31.35
  13   3  -3  223.30   31.23
  13  -3  -3  218.00   31.33
  13   3  -3  256.05   33.43
  13  -3  -3  235.25   31.10
  13   3  -3  241.68   31.63
  13  -3  -2    5.00    7.24
  13   3  -2    5.35    8.07
  13  -3  -2   -2.69    8.41
  13   3  -2   -2.67    7.05
  13  -3  -2   13.16    9.84
  13   3  -2    2.82    8.84
  13  -3  -1  153.51   22.94
  13   3  -1  178.11   24.83
  13   3  -1  130.17   22.95
  13   3  -1  131.46   22.42
  13  -3  -1  159.44   23.78
  13   3  -1  141.09   24.00
  13  -3  -1  187.83   24.64
  13  -3   0   24.78    9.42
  13  -3   0   16.26    8.94
  13   3   0    2.80    9.53
  13  -3   0   28.45   10.05
  13   3   0   14.31    8.46
  13   3   0   24.93   10.24
  13  -3   1  218.78   26.28
  13   3   1  170.75   25.77
  13  -3   1  170.54   25.60
  13   3   1  218.11   27.47
  13  -3   1  153.21   24.99
  13   3   1  149.20   25.24
  13  -3   1  129.56   23.53
  13  -3   2   48.08   11.92
  13   3   2   56.49   14.74
  13  -3   2   74.88   14.56
  13   3   2   69.99   14.77
  13  -3   2   26.92   11.49
  13   3   2   56.65   14.35
  13  -3   2   53.85   13.32
  13   3   2   57.30   14.27
  13   3   2   68.79   14.39
  13  -3   3  200.06   28.83
  13   3   3  234.85   31.16
  13   3   3  233.51   32.29
  13  -3   3  249.16   32.07
  13  -3   3  205.53   29.56
  13   3   3  224.91   30.27
  13  -3   3  176.88   29.90
  13   3   3  298.67   34.21
  13   3   3  223.33   31.79
  13  -3   4   55.18   13.27
  13   3   4   41.32   13.76
  13   3   4   46.21   12.97
  13  -3   4   37.03   11.81
  13  -3   4   30.49   10.25
  13   3   4   53.87   14.25
  13   3   4   40.89   13.22
  13  -3   4   26.93   11.85
  13   3   4    5.04    8.43
  13  -3   5  147.27   22.96
  13   3   5  136.47   23.64
  13   3   5  170.53   25.99
  13  -3   5  200.91   25.74
  13   3   5  147.37   24.16
  13   3   5  167.63   25.76
  13  -3   5  164.02   24.87
  13   3   5  112.57   21.11
  13  -3   6    4.72    7.11
  13   3   6    7.54    8.67
  13   3   6   15.29   10.54
  13  -3   6   -2.38    6.88
  13   3   6   -2.94    8.52
  13   3   6   -2.71    8.17
  13  -3   6   11.03    9.78
  13   3   6   -2.33    7.30
  13   3   7   37.22   12.87
  13   3   7   32.17   11.62
  13  -3   7   75.37   15.05
  13   3   7   67.46   13.58
  13  -3   7   86.37   14.39
  13   3   7   75.25   14.75
  13   3   7   92.76   17.72
  13  -3   8   -2.02    5.85
  13   3   8    6.62    6.90
  13  -3   8   -2.23    5.60
  13   3   8   -5.95    7.04
  13  -3   9   24.77    8.06
  13  -3   9   40.69   10.00
  13   3   9   29.80    8.76
  13   3  10   -1.47    4.43
  13  -3  10   -1.60    4.65
  13   5 -19  103.81   12.15
 -13   5  19   70.23   15.18
 -13  -5  19   61.26   14.84
  13   5 -18    2.64    3.66
  13  -5 -18   -1.31    3.46
 -13   5  18   -3.36    9.31
 -13  -5  18    8.34   13.94
  13   5 -17  119.70   16.06
 -13   5  17   57.20   20.78
  13  -5 -17  108.21   15.21
 -13  -5  17  106.86   27.91
  13   5 -16   -3.76    5.45
 -13   5  16   -5.31   15.38
  13  -5 -16    3.40    4.02
  13   5 -16    8.53    5.71
 -13  -5  16  -13.46   21.05
  13   5 -15  141.98   19.42
 -13   5  15   54.20   24.61
  13  -5 -15  114.26   17.18
  13   5 -15  129.78   18.05
 -13  -5  15  148.87   36.92
  13   5 -14   -1.96    4.63
 -13   5  14   13.22   19.14
  13  -5 -14    1.96    5.17
  13   5 -14    4.48    6.76
 -13   5  13   86.85   29.74
  13   5 -13  150.73   21.32
 -13   5  12   16.12   25.21
  13   5 -12    2.44    7.38
 -13   5  11  109.85   36.97
  13   5 -11  129.03   20.89
 -13   5  10   10.43   26.19
  13   5 -10   15.69    9.38
  13  -5  -9  127.92   21.06
 -13   5   9  103.42   41.41
  13   5  -9  135.34   21.52
  13   5  -9  129.73   20.15
 -13   5   8   35.13   30.12
  13   5  -8   91.06   16.86
  13  -5  -8   69.38   15.79
  13   5  -8   80.97   16.70
  13   5  -8   60.79   14.35
 -13   5   7  216.40   48.89
  13   5  -7  168.59   26.50
  13   5  -7  166.83   24.86
  13  -5  -7  157.12   26.34
  13   5  -7  196.61   27.19
  13   5  -6    2.89    8.74
  13   5  -6   12.67    8.23
  13  -5  -6    3.20    8.50
  13   5  -6    8.74   10.36
  13   5  -5  307.36   37.72
  13  -5  -5  291.47   39.43
  13   5  -5  278.52   39.07
  13   5  -5  335.75   40.00
  13   5  -4  185.51   26.44
  13  -5  -4  152.96   27.34
  13   5  -4  208.52   29.51
  13   5  -4  202.67   28.62
  13   5  -3  214.19   29.21
  13  -5  -3  242.85   31.36
  13  -5  -3  167.70   27.53
  13   5  -3  236.86   30.76
  13   5  -3  189.31   29.35
  13   5  -2   83.99   17.25
  13   5  -2  116.07   19.00
  13  -5  -2   85.02   17.70
  13  -5  -2   95.95   18.29
  13   5  -2  113.80   20.28
  13   5  -2   69.96   16.43
  13   5  -1  401.70   47.86
  13   5  -1  425.99   49.56
  13  -5  -1  440.14   49.25
  13  -5  -1  372.05   47.51
  13  -5   0    2.57    6.45
  13  -5   0    2.82    8.15
  13   5   0    2.83    7.84
  13  -5   0   -2.75    7.61
  13  -5   0   -2.50    5.90
  13   5   0   -2.76    7.29
  13  -5   1  325.36   39.42
  13  -5   1  322.39   39.78
  13  -5   1  310.00   39.87
  13   5   1  382.52   41.86
  13  -5   1  320.17   40.04
  13  -5   1  295.20   38.35
  13   5   1  320.84   40.11
  13  -5   2   29.84   10.73
  13  -5   2   35.61   10.32
  13   5   2   34.80   11.28
  13  -5   2   33.52   11.27
  13  -5   2   25.74   10.22
  13  -5   2   21.73    8.97
  13   5   2   22.20   10.71
  13  -5   3   66.30   15.84
  13  -5   3  106.00   18.16
  13   5   3  106.40   19.04
  13  -5   3  128.05   20.05
  13  -5   3  103.66   17.95
  13   5   3  129.48   20.35
  13  -5   3  104.88   17.63
  13  -5   4    2.30    6.37
  13   5   4    2.61    6.90
  13  -5   4    2.58    8.07
  13  -5   4   -2.22    6.16
  13   5   4   -5.35    7.75
  13  -5   4   -4.39    6.08
  13  -5   5  143.53   20.87
  13   5   5  168.21   23.41
  13  -5   5  142.67   21.58
  13  -5   5  143.27   20.45
  13   5   5  170.95   22.76
  13   5   5  145.71   22.65
  13  -5   5  100.07   18.44
  13  -5   6    9.71    6.84
  13   5   6   16.42    8.67
  13  -5   6   25.67    8.12
  13   5   6   22.56    8.76
  13   5   6   14.86    7.58
  13  -5   6   10.65    5.73
  13  -5   7   62.81   11.85
  13   5   7   86.21   14.45
  13  -5   7   77.16   13.15
  13   5   7   72.72   12.50
  13  -5   7   47.71   10.71
  13   5   7   98.60   14.73
  13  -5   8    5.22    4.09
  13  -5   8    1.42    4.44
  13   5   8   -1.78    5.38
  13  -5   9   18.12    5.17
 -13  -7  16    3.69   11.53
  13  -7 -16   -1.07    2.97
 -13  -7  15   57.30   19.86
  13  -7 -15   71.37   10.87
 -13  -7  14   19.93   17.71
  13  -7 -14   11.24    5.10
 -13  -7  13   65.52   22.73
 -13  -7  12    5.88   17.02
 -13  -7  11   81.02   27.13
 -13  -7  10   19.58   18.99
  13  -7  -9  120.85   19.10
 -13   7   9   94.14   35.98
  13  -7  -8   15.63    9.32
 -13   7   8  -10.28   25.81
  13  -7  -7   97.55   18.23
 -13   7   7   62.48   33.65
  13  -7  -6   -2.89    8.38
 -13   7   6    9.64   25.49
  13  -7  -5   69.94   15.19
 -13   7   5   41.78   25.87
  13  -7  -4    2.87    7.58
  13  -7  -3  199.74   27.15
  13  -7  -3  164.64   24.64
  13  -7  -2    2.65    7.36
  13  -7  -2   -2.40    6.34
  13   7  -2    2.32    6.71
  13  -7  -1  155.72   22.25
  13  -7  -1  127.36   20.83
  13   7  -1  122.83   19.98
  13  -7   0   44.20   11.46
  13  -7   0   49.33   11.96
  13   7   0   25.40    9.16
  13  -7   1   82.42   14.50
  13  -7   1   72.15   14.92
  13   7   1   92.66   15.08
  13  -7   2   56.66   12.08
  13  -7   2   70.37   13.71
  13   7   2   50.43   11.45
  13  -7   3   59.59   12.07
  13  -7   3   77.58   12.48
  13   7   3   52.51   11.42
  13  -7   3   47.56   11.10
  13   7   3   47.20   11.26
  13  -7   4    5.47    4.84
  13   7   4    6.97    6.02
  13  -7   4    5.36    5.80
  13   7   4    1.72    5.00
  13  -7   5   35.28    8.80
  13   7   5   23.71    7.84
  13  -7   5   33.55    7.82
  13   7   5   37.93    8.28
  13   7   6    5.09    4.12
  13   7   6    1.39    4.01
  13  -7   6   -1.34    3.71
 -13   9   9   75.38   13.05
  13  -9  -9   82.02   12.37
 -13   9   8    3.72    5.23
  13  -9  -8   16.27    6.29
  13  -9  -7  159.85   21.56
  13  -9  -6   30.97    9.18
  13  -9  -5  152.31   19.42
  13   9  -5   99.18   15.98
  13  -9  -4    7.82    6.64
  13   9  -4   16.18    6.30
  13  -9  -3  150.56   19.52
  13   9  -3  114.77   17.51
  13  -9  -2    5.31    5.21
  13   9  -2   17.30    6.51
  13  -9  -1  115.53   15.87
  13  -9  -1  114.55   15.08
  13   9  -1   81.84   14.08
  13  -9   0    8.32    4.39
  13   9   0    8.19    4.76
  13   9   0    5.32    4.77
  13  -9   1   60.83   10.10
  13   9   1   48.39    9.56
  13   9   1   78.35   10.95
  13  -9   1   69.11   10.50
  13  -9   2    1.16    3.37
  13   9   2   -1.02    3.08
  13   9   2    3.26    3.28
  13  -9   2    2.29    2.71
  14   0 -20   55.13    8.51
 -14   0  20   19.69    9.86
  14   0 -19    1.39    4.18
 -14   0  19   -3.77    9.97
  14   0 -18   65.59   11.33
 -14   0  18   33.40   17.29
 -14   0  17  -11.51   16.71
 -14   0  16   13.20   18.34
 -14   0  15   14.57   21.14
 -14   0  14   39.20   21.05
 -14   0  13    8.34   19.73
 -14   0  12  168.01   40.83
 -14   0  11  -18.70   23.51
 -14   0  10  274.47   57.24
  14   0  -9    2.16    5.99
  14   0  -8   92.10   16.09
  14   0  -7   -4.45    6.45
  14   0  -6  161.43   22.60
  14   0  -6  148.26   22.39
  14   0  -5    2.28    7.38
  14   0  -5   -2.25    6.52
  14   0  -4  798.63   82.80
  14   0  -4  785.31   82.46
  14   0  -3   -2.25    6.53
  14   0  -3   -7.10    8.40
  14   0  -2  124.02   18.28
  14   0  -2   76.63   16.44
  14   0  -1    4.53    6.57
  14   0  -1    4.81    7.80
  14   0   0   45.57   11.26
  14   0   0   45.53   12.43
  14   0   1    2.47    6.54
  14   0   1   -7.12    7.95
  14   0   2  275.89   33.69
  14   0   2  243.28   32.11
  14   0   3   -2.58    8.36
  14   0   3   -4.59    7.19
  14   0   4   28.81   10.39
  14   0   4   28.70   11.82
  14   0   5    2.45    7.95
  14   0   5  -11.12    9.32
  14   0   6   53.91   12.26
  14   0   6   57.73   13.80
  14   0   7    3.97    6.20
  14   0   7   -2.39    6.92
  14   0   8    1.69    5.29
  14   0   8   -4.12    5.97
  14   0   9    2.78    3.85
  14   0   9   -3.22    4.85
  14   2 -20   38.96    7.49
 -14  -2  20   39.28   11.41
  14  -2 -20   44.43    7.81
  14   2 -20   48.77    7.78
 -14   2  20   29.71   10.16
  14   2 -19    1.29    3.75
 -14  -2  19    7.09   10.26
  14   2 -19   -5.43    4.68
 -14   2  19   -5.88    9.21
  14   2 -18  118.94   14.88
 -14  -2  18   64.12   20.28
 -14   2  18   53.54   20.54
  14   2 -18  112.62   15.81
 -14   2  18   65.40   18.24
  14   2 -17    6.77    4.94
 -14  -2  17    5.66   14.21
 -14   2  17   -5.42   15.72
  14   2 -17    9.79    6.58
 -14   2  17    9.39   15.72
  14   2 -16  140.08   18.36
 -14  -2  16   80.48   28.59
 -14   2  16   92.75   28.65
  14   2 -16  134.81   19.58
 -14   2  16   91.79   25.20
  14   2 -15   31.24    8.43
 -14  -2  15   37.75   25.39
 -14   2  15   20.40   20.67
  14   2 -15   37.16   10.44
  14  -2 -15   42.61    9.54
 -14   2  15   -5.91   16.62
 -14  -2  14  146.53   35.88
 -14   2  14   88.11   30.48
 -14   2  14   88.72   28.16
 -14  -2  13  -17.00   18.83
 -14   2  13   23.77   24.81
  14   2 -13   22.47    8.68
 -14   2  13   -6.82   17.14
 -14  -2  12  138.34   39.24
 -14   2  12  120.58   35.64
  14   2 -12  230.93   26.51
 -14   2  12   89.66   33.63
 -14  -2  11   -8.68   19.19
 -14   2  11    9.40   22.22
 -14   2  11   -8.36   20.97
  14   2 -11    2.64    7.31
 -14   2  10   47.13   28.27
  14   2 -10  152.00   21.95
 -14   2   9   10.42   21.35
  14   2  -9   -2.48    7.49
  14  -2  -9    2.36    6.24
  14   2  -9    8.36    9.03
 -14   2   8  676.28   94.51
  14   2  -8  532.27   61.58
  14  -2  -8  553.41   61.80
  14   2  -8  596.43   63.88
 -14   2   7  -21.18   27.99
  14   2  -7   -2.86    8.62
  14  -2  -7    2.56    7.11
  14   2  -7   -5.06    7.92
  14   2  -7    2.70    8.14
  14   2  -6  620.53   67.39
  14  -2  -6  564.87   65.67
  14   2  -6  678.08   67.64
  14   2  -6  572.79   65.53
  14   2  -5   14.42   10.23
  14  -2  -5    5.26    7.61
  14  -2  -5   -2.18    6.57
  14   2  -5   -2.55    6.40
  14   2  -5   -2.69    8.10
  14   2  -4  274.28   36.15
  14  -2  -4  258.13   34.55
  14   2  -4  280.14   35.51
  14  -2  -4  244.12   33.03
  14   2  -4  314.27   35.79
  14   2  -3    2.88    7.63
  14  -2  -3   -2.57    6.44
  14  -2  -3   -4.82    6.37
  14   2  -3   -2.56    7.40
  14   2  -3    2.69    7.47
  14   2  -2  675.59   62.41
  14   2  -2  492.12   58.26
  14  -2  -2  501.42   58.37
  14   2  -2  543.08   59.78
  14  -2  -2  464.48   57.50
  14   2  -2  546.23   59.06
  14   2  -1    2.58    7.16
  14  -2  -1    2.51    7.85
  14   2  -1   15.20    8.48
  14   2  -1   -8.01    9.74
  14  -2  -1    4.95    6.86
  14  -2   0  198.95   29.68
  14   2   0  253.74   31.96
  14  -2   0  246.25   31.62
  14  -2   0  247.02   31.63
  14   2   0  258.35   32.03
  14  -2   1   47.54   11.11
  14   2   1   43.46   12.94
  14  -2   1   26.70    9.11
  14   2   1   31.23   10.63
  14  -2   1   42.05   11.59
  14   2   1   23.48    9.48
  14   2   1   23.26    9.64
  14  -2   2   66.96   14.91
  14   2   2  111.35   18.67
  14  -2   2   51.44   13.86
  14   2   2   86.27   16.58
  14   2   2  105.32   17.37
  14  -2   2  101.11   17.47
  14   2   2   67.91   15.20
  14  -2   3    2.39    5.99
  14   2   3   -2.94    8.16
  14  -2   3   -2.24    5.91
  14   2   3    2.63    6.96
  14  -2   3    2.80    8.43
  14   2   3   -2.60    8.12
  14   2   4   97.52   18.57
  14  -2   4  130.42   20.36
  14   2   4  124.40   19.60
  14  -2   4  101.45   16.79
  14  -2   4   78.26   16.38
  14   2   5   -2.42    7.01
  14  -2   5   10.59    8.57
  14   2   5   -2.44    7.06
  14  -2   5   -5.26    8.23
  14  -2   5    2.33    5.51
  14   2   6   50.32   12.21
  14  -2   6   55.90   13.19
  14   2   6   59.66   13.95
  14  -2   6   47.17   12.07
  14  -2   6   58.68   12.95
  14  -2   7   -2.16    5.98
  14  -2   7   -6.41    6.19
  14  -2   8   42.57   10.58
  14   2   8   37.32   10.19
  14   2   9    3.08    5.61
  14  -2   9   -1.51    3.99
  14   4 -19    4.29    3.11
 -14   4  19   -2.54    6.72
  14   4 -18   79.62   11.71
  14   4 -18   82.43   12.25
 -14   4  18   49.76   17.51
  14   4 -17   -1.71    4.73
  14  -4 -17    4.30    3.39
 -14   4  17   -4.55   12.02
  14   4 -17    1.45    3.63
 -14  -4  17    5.80   17.50
  14   4 -16   64.62   11.30
  14   4 -16   78.73   13.31
  14  -4 -16   48.16   10.24
 -14   4  16   48.52   20.42
  14   4 -15    1.74    5.05
  14   4 -15    2.17    6.28
  14  -4 -15   -3.51    4.40
 -14   4  15   18.15   18.24
  14   4 -14  106.20   16.81
 -14   4  14   33.18   21.34
  14   4 -13    2.41    7.00
 -14   4  13   29.27   18.36
 -14   4  12    8.71   22.40
  14   4 -12   59.78   13.59
  14   4 -12   73.00   13.37
 -14   4  12   24.65   22.27
 -14   4  11   -9.69   23.13
 -14   4  11   28.21   27.42
  14   4 -11   35.96   11.41
  14   4 -11   43.04   11.02
  14  -4 -10  285.95   32.68
 -14   4  10  247.45   56.21
  14   4 -10  262.77   33.71
  14   4 -10  224.57   31.87
 -14   4   9  -11.88   31.40
  14   4  -9    7.87    8.78
  14  -4  -9    7.47    8.34
  14   4  -9    5.49    7.62
  14   4  -9    2.45    7.11
 -14   4   8  485.94   84.63
  14   4  -8  515.33   55.68
  14   4  -8  480.49   54.89
  14  -4  -8  450.38   54.20
  14   4  -8  440.71   54.74
  14   4  -8  515.84   55.18
 -14   4   7   34.05   26.89
  14   4  -7   23.10   11.70
  14   4  -7   10.39    8.85
  14  -4  -7   28.34   11.73
  14   4  -7   16.82   10.61
  14   4  -7   13.93   11.05
  14   4  -6  280.41   39.95
  14   4  -6  326.71   40.74
  14  -4  -6  365.08   42.55
  14   4  -6  334.91   41.68
  14   4  -6  376.28   42.99
  14   4  -5   13.49    9.32
  14  -4  -5    5.86    7.37
  14   4  -5   11.64   10.91
  14   4  -5    2.84    7.91
  14   4  -4  256.00   32.24
  14  -4  -4  266.41   33.33
  14   4  -4  241.19   33.11
  14   4  -4  268.45   32.90
  14  -4  -4  177.79   29.10
  14   4  -3   35.55   11.63
  14  -4  -3   41.32   11.71
  14  -4  -3   33.07   10.88
  14   4  -3   61.88   16.45
  14   4  -3   16.65   10.07
  14   4  -2  165.59   27.86
  14   4  -2  208.05   28.75
  14  -4  -2  225.63   29.01
  14  -4  -2  175.94   27.84
  14   4  -2  221.88   30.34
  14   4  -2  239.68   30.05
  14   4  -1   -5.68    8.22
  14  -4  -1    2.63    6.96
  14   4  -1   -2.85    9.24
  14   4  -1    2.57    7.12
  14  -4  -1    9.94    7.78
  14  -4   0  212.61   30.79
  14   4   0  281.10   34.29
  14  -4   0  242.50   31.34
  14   4   0  250.06   33.61
  14  -4   0  253.74   32.62
  14  -4   1    4.92    7.13
  14   4   1    8.54    8.91
  14  -4   1    4.59    6.38
  14  -4   1    4.88    7.91
  14   4   1   -2.59    9.21
  14   4   2  116.67   20.26
  14  -4   2   88.49   17.29
  14  -4   2   96.42   17.08
  14   4   2   90.99   17.60
  14  -4   2  116.80   18.26
  14   4   3   -2.80    8.10
  14  -4   3    7.20    7.51
  14  -4   3   -4.34    7.47
  14   4   3    7.71    8.59
  14  -4   3    2.12    5.87
  14   4   4  104.47   18.53
  14  -4   4   86.16   15.84
  14   4   4   71.17   14.65
  14  -4   4   80.77   15.24
  14   4   4  125.37   18.79
  14  -4   4   84.78   14.77
  14   4   5    7.38    7.70
  14  -4   5    2.07    5.47
  14   4   5   -1.96    6.57
  14  -4   5    1.95    4.90
  14   4   5    7.21    7.52
  14  -4   5    5.12    5.89
  14   4   6   55.81   12.32
  14  -4   6   44.86    9.89
  14   4   6   64.69   13.34
  14  -4   6   20.08    7.82
  14   4   6   35.83    9.53
  14  -4   7   -1.60    5.00
  14   4   7   -4.74    5.91
  14  -4   7    3.14    4.92
  14  -4   8   29.60    7.52
  14   4   8   31.84    7.68
  14  -4   8   26.27    6.59
 -14  -6  17    6.91   11.22
  14   6 -17    9.62    4.04
 -14  -6  16   75.89   22.32
 -14   6  16   93.18   22.72
  14  -6 -16   97.52   13.15
  14   6 -16   99.64   13.54
 -14  -6  15   10.44   13.90
 -14   6  15    5.10   14.24
  14   6 -15   21.53    6.45
 -14  -6  14  132.86   31.82
 -14   6  14   64.80   24.75
  14   6 -14  118.31   16.26
 -14   6  13  -13.13   19.80
  14   6 -13    5.32    5.36
 -14  -6  12  170.94   37.90
 -14   6  12  123.72   35.89
  14   6 -12  203.78   24.75
 -14   6  11    8.12   20.57
  14   6 -11   34.37    9.38
 -14   6  10  117.89   40.35
  14   6 -10  206.35   25.82
  14  -6  -9    6.93    5.91
 -14   6   9   -9.87   24.79
  14   6  -9   31.12    9.36
  14  -6  -8   70.37   14.35
  14   6  -8   59.82   12.91
  14  -6  -7   37.25   10.52
 -14   6   7   19.49   25.89
  14   6  -7   22.25    8.91
  14  -6  -6  311.37   38.37
 -14   6   6  289.78   55.60
  14   6  -6  289.21   36.31
  14  -6  -5   73.49   14.85
 -14   6   5   53.79   26.35
  14   6  -5   56.26   13.13
  14   6  -4  343.98   41.90
  14  -6  -4  370.63   43.35
  14   6  -3   28.29   10.07
  14  -6  -3   25.29    9.21
  14  -6  -3   15.69    8.21
  14   6  -2  215.89   29.11
  14  -6  -2  212.53   29.06
  14  -6  -2  235.40   29.51
  14   6  -1    6.85    6.96
  14  -6  -1   20.34    8.52
  14  -6  -1    8.91    7.75
  14   6   0  132.10   19.79
  14  -6   0  135.07   19.95
  14   6   0  126.30   19.27
  14  -6   0  115.18   18.45
  14   6   1    2.18    6.84
  14  -6   1    8.23    6.24
  14   6   1    3.81    5.78
  14  -6   1   15.45    7.07
  14   6   2  110.22   17.36
  14  -6   2  105.24   16.51
  14  -6   2  100.25   16.27
  14   6   3   17.36    7.74
  14   6   3   -3.93    6.37
  14  -6   3    5.24    5.48
  14   6   3    5.44    6.08
  14  -6   3    7.03    5.10
  14   6   4   53.24   10.53
  14   6   4   58.40   11.56
  14  -6   4   46.50    9.73
  14   6   4   45.51   10.56
  14  -6   4   63.51   10.98
  14   6   5    4.49    4.52
  14   6   5    2.91    4.71
  14   6   5    3.05    5.41
  14  -6   5    1.46    4.25
  14  -6   5    3.91    4.09
  14   6   6   38.31    8.56
  14  -6   6   40.19    8.15
 -14  -8  13   11.75   10.76
  14  -8  -9   18.65    6.60
  14  -8  -8  205.07   25.54
  14  -8  -7   11.38    6.23
  14  -8  -6  149.74   20.03
  14   8  -6  116.25   17.66
  14  -8  -5   23.73    8.40
  14   8  -5   23.99    8.03
  14  -8  -4  104.34   15.25
  14   8  -4   62.19   12.52
  14  -8  -3   14.79    6.88
  14   8  -3   15.34    6.53
  14  -8  -2  117.93   17.54
  14   8  -2  126.82   17.75
  14  -8  -2  120.66   16.93
  14  -8  -1    7.48    4.88
  14   8  -1    4.66    4.73
  14   8  -1    9.50    6.10
  14  -8   0   93.15   13.48
  14   8   0   91.32   13.39
  14   8   0   76.60   12.96
  14  -8   1    4.99    3.61
  14  -8   1   -1.34    3.70
  14   8   1    2.53    3.34
  14   8   1   -1.39    4.34
  14  -8   2   54.51    9.05
  14  -8   2   53.02    9.03
  14   8   2   49.76    8.44
  14   8   2   47.00    8.84
  15   1 -19  107.68   13.37
  15  -1 -19  133.12   14.08
 -15  -1  19   38.90   16.38
 -15   1  19   55.65   17.60
  15   1 -18    1.29    3.40
  15  -1 -18   -1.31    4.09
 -15  -1  18    4.24   11.75
 -15   1  18   -4.32   13.01
  15   1 -17  156.59   18.69
 -15  -1  17   95.38   25.93
 -15   1  17  116.66   28.81
 -15  -1  16   12.60   15.80
 -15   1  16  -12.36   15.50
 -15  -1  15   64.29   26.16
 -15   1  15   76.52   28.05
 -15  -1  14    7.82   17.30
 -15   1  14    7.66   21.26
 -15  -1  13  166.30   38.97
 -15   1  13   83.86   31.65
 -15  -1  12   -8.69   20.61
 -15   1  12  -18.37   21.76
 -15  -1  11  170.94   40.52
 -15   1  11  150.45   42.95
 -15  -1  10    9.24   21.86
  15   1 -10    2.30    5.80
  15  -1 -10   12.33    7.11
  15   1  -9  420.05   45.59
  15  -1  -9  428.39   44.96
  15  -1  -8    8.89    6.85
  15   1  -8   28.88    9.76
  15   1  -7  236.20   30.17
  15   1  -7  197.50   28.77
  15  -1  -7  235.01   29.24
  15  -1  -6  127.27   18.77
  15   1  -6  100.74   18.17
  15   1  -6   99.06   18.13
  15  -1  -6   90.92   16.52
  15   1  -6  108.40   19.45
  15  -1  -5  164.60   24.77
  15   1  -5  218.67   27.37
  15   1  -5  182.10   26.93
  15  -1  -5  151.22   24.62
  15   1  -5  247.35   29.95
  15  -1  -4   13.81    7.76
  15   1  -4   14.72    8.76
  15   1  -4   20.68   10.85
  15  -1  -4    2.37    7.74
  15   1  -4   14.03    9.44
  15   1  -3  254.71   31.47
  15  -1  -3  211.05   29.88
  15   1  -3  220.37   29.88
  15  -1  -3  234.44   29.68
  15  -1  -2   12.24    7.20
  15   1  -2   24.45    9.23
  15   1  -2   12.93    9.51
  15  -1  -2    9.00    7.86
  15   1  -2   12.25    7.76
  15  -1  -1  114.20   19.68
  15   1  -1  133.71   21.20
  15  -1  -1  113.49   19.31
  15   1  -1  132.72   21.50
  15   1  -1  173.39   22.37
  15  -1   0    4.75    7.17
  15   1   0    5.00    7.83
  15   1   0   -2.38    6.61
  15   1   1   70.71   15.05
  15   1   1   72.98   15.15
  15  -1   1   80.49   15.62
  15  -1   1   85.27   15.74
  15   1   2   -2.30    6.38
  15   1   2   18.64    9.96
  15   1   2    4.71    6.83
  15  -1   2    2.20    6.65
  15  -1   2    2.37    5.60
  15   1   3   19.72    9.40
  15   1   3   15.63    8.70
  15  -1   3   25.17    9.02
  15  -1   3   30.49    9.23
  15   1   4   32.37    9.72
  15   1   4   37.40   11.54
  15  -1   4   54.23   13.04
  15  -1   4   30.02    9.86
  15   1   5   20.93   10.31
  15  -1   5   63.15   12.98
  15   1   6   -2.10    6.79
  15  -1   6    4.03    6.07
  15   1   7   23.35    8.10
  15  -1   7   33.84    8.40
  15   1   8    1.40    4.53
 -15   3  19   23.75    9.37
  15   3 -18    3.31    3.69
 -15  -3  18   -9.28    8.96
  15   3 -18    1.28    3.39
 -15   3  18    3.38    9.38
  15   3 -17   67.60   12.08
 -15   3  17   96.41   22.07
 -15  -3  17   78.93   20.08
 -15  -3  17   49.38   22.98
 -15   3  16    5.78   16.73
  15   3 -16   -1.82    6.08
 -15   3  16    5.26   14.57
 -15   3  15   46.57   26.23
 -15   3  15  130.85   31.77
 -15   3  14   22.38   22.59
  15   3 -14   25.78    8.14
 -15   3  14   13.17   19.21
 -15   3  13   66.83   30.47
  15   3 -13  101.74   15.95
 -15   3  13   29.27   21.51
 -15   3  12    9.42   27.35
  15   3 -12   23.56    9.25
 -15   3  12   16.58   22.01
 -15   3  11  149.32   47.53
 -15   3  11  124.81   38.48
  15   3 -11  154.46   22.98
 -15   3  10   11.20   25.12
  15   3 -10   46.07   12.52
  15  -3 -10   41.71   11.17
  15   3 -10   58.51   13.74
  15   3 -10   41.33   12.04
 -15   3   9  255.34   60.65
  15   3  -9  288.17   34.52
  15  -3  -9  264.63   33.36
  15   3  -9  252.72   33.90
  15   3  -9  249.39   33.34
 -15   3   8   54.48   42.70
  15   3  -8   46.99   12.27
  15   3  -8   49.55   12.64
  15  -3  -8   27.64    9.80
  15   3  -8   18.93    9.99
  15   3  -8   18.23   10.13
  15   3  -7  393.85   45.87
  15   3  -7  380.27   45.44
  15  -3  -7  359.28   44.71
  15   3  -7  362.42   44.83
 -15   3   6   11.95   24.48
  15   3  -6    2.68    7.78
  15   3  -6   16.57    9.80
  15  -3  -6   -2.67    7.42
  15   3  -6    8.26    8.93
  15   3  -5  375.33   43.57
  15  -3  -5  287.90   39.34
  15   3  -5  346.09   42.52
  15  -3  -5  372.47   42.61
  15   3  -5  392.65   43.73
  15   3  -4   -2.66    7.04
  15  -3  -4    2.31    6.68
  15   3  -4   11.27   10.54
  15  -3  -4    7.79    7.53
  15   3  -4    2.83    8.21
  15  -3  -3  122.44   20.31
  15   3  -3  120.65   21.77
  15   3  -3  123.08   21.21
  15  -3  -3  157.80   21.82
  15   3  -3  104.19   19.95
  15   3  -3  135.92   22.04
  15  -3  -2    2.44    6.44
  15   3  -2   -2.76    8.00
  15   3  -2   -2.55    7.38
  15  -3  -2   -4.80    5.68
  15   3  -2    7.89    7.93
  15   3  -2    8.42    8.13
  15   3  -1   46.84   12.07
  15  -3  -1   48.10   12.46
  15   3  -1   40.26   13.19
  15  -3   0   13.96    7.58
  15   3   0    2.58    6.88
  15  -3   0    6.93    7.78
  15   3   0   23.18   10.36
  15  -3   1   41.97   11.17
  15   3   1   43.37   12.10
  15  -3   1   27.63    9.83
  15  -3   1   41.49   10.54
  15   3   1   60.92   13.28
  15   3   2   14.96    8.65
  15  -3   2   25.34    8.67
  15  -3   2    4.14    6.55
  15  -3   2   12.21    7.29
  15   3   3   92.73   16.87
  15  -3   3   81.89   15.58
  15   3   3   93.38   16.44
  15  -3   3   87.96   15.49
  15  -3   3  110.45   16.32
  15   3   4   -2.19    6.35
  15  -3   4    2.05    6.42
  15   3   4   -2.02    6.31
  15  -3   4    8.02    6.92
  15  -3   4   -1.91    5.99
  15  -3   4    6.78    6.02
  15   3   5   21.24    7.98
  15  -3   5   25.65    8.20
  15   3   5   29.85    8.90
  15  -3   5   25.46    8.17
  15  -3   5   34.36    9.04
  15  -3   6    1.58    4.58
  15   3   6   -1.67    5.21
  15  -3   6    1.67    4.84
  15  -3   7   11.83    5.35
  15   3   7   22.48    7.29
 -15  -5  17   41.47   16.97
 -15   5  17   32.32   14.72
  15   5 -17   52.23    8.27
 -15  -5  16   19.40   16.85
 -15   5  16   21.72   15.12
  15   5 -16   23.03    6.35
 -15  -5  15   84.92   25.71
 -15   5  15   31.42   17.37
  15   5 -15   69.56   11.46
 -15  -5  14   12.53   17.38
 -15   5  14  -11.89   14.92
  15   5 -14    7.05    6.60
 -15   5  13  118.93   33.76
  15   5 -13  173.40   22.56
 -15   5  12    7.34   21.26
  15   5 -12   -2.02    5.86
 -15   5  11  147.86   41.00
  15   5 -11  163.66   24.82
  15   5 -11  229.10   25.67
  15  -5 -10    2.00    5.54
 -15   5  10    9.16   21.67
  15   5 -10   11.10    7.87
  15   5 -10   -1.98    6.62
  15  -5  -9  155.84   21.68
 -15   5   9  119.40   40.42
  15   5  -9  138.34   21.60
  15   5  -9  142.39   20.70
  15  -5  -8   16.54    8.04
 -15   5   8  -10.27   24.32
  15   5  -8   19.75    8.54
  15  -5  -7  354.15   42.57
 -15   5   7  308.86   63.98
  15   5  -7  369.64   42.00
  15  -5  -6    2.52    6.32
 -15   5   6   -9.21   25.55
  15   5  -6    2.35    7.36
  15  -5  -5  186.36   27.18
 -15   5   5  217.05   46.40
  15   5  -5  211.96   27.72
  15   5  -4  149.66   22.01
  15   5  -4  122.05   21.12
  15  -5  -4  165.25   22.54
  15  -5  -4  130.82   20.19
  15   5  -3  128.74   19.63
  15  -5  -3  118.08   18.05
  15  -5  -3   88.98   16.49
  15   5  -2    9.82    7.76
  15  -5  -2   10.65    7.64
  15  -5  -2   14.91    6.99
  15   5  -1  160.29   22.82
  15  -5  -1  141.25   21.17
  15   5   0   14.33    7.87
  15  -5   0   19.74    8.38
  15   5   0   13.76    7.12
  15   5   1   88.29   15.17
  15  -5   1   77.79   12.84
  15  -5   1   51.44   11.96
  15   5   2   55.22   12.05
  15  -5   2   29.79    8.34
  15  -5   2   37.07    8.92
  15   5   3   44.57   10.70
  15  -5   3   39.14    8.83
  15   5   3   29.18    8.30
  15  -5   3   34.89    8.02
  15  -5   4   -1.33    3.68
  15  -5   4    2.92    3.66
  15   5   4    3.55    5.93
  15  -5   5   19.93    6.33
  15   5   5   24.89    7.02
 -15  -7  13   33.54   15.58
 -15  -7  12   24.88   17.05
 -15   7  12   12.06   12.22
 -15   7  11   53.10   18.05
 -15   7  10    4.78   13.85
  15  -7  -9  124.71   16.52
 -15   7   9   61.44   24.04
  15   7  -8    4.64    5.17
  15  -7  -8   -1.75    4.86
  15   7  -8   -1.48    4.11
 -15   7   7   16.97   18.05
  15   7  -7   39.35    8.97
  15  -7  -7   38.88    9.71
  15   7  -7   41.34    9.03
 -15   7   6    5.78   16.75
  15   7  -6    5.10    5.32
  15  -7  -6    7.55    6.51
  15   7  -6   -3.13    4.90
 -15   7   5   34.87   21.71
  15   7  -5   53.53   10.79
  15  -7  -5   54.13   10.96
  15   7  -5   49.05    9.98
 -15   7   4   -5.77   15.28
  15   7  -4   10.35    6.33
  15  -7  -4    9.02    6.44
  15   7  -4    7.93    5.19
 -15   7   3   56.89   23.81
  15  -7  -3   97.55   14.71
  15   7  -3   89.78   14.40
 -15   7   2  -11.13   15.44
  15  -7  -2    1.60    4.23
  15  -7  -2   -5.92    4.80
  15   7  -2    1.63    5.12
  15  -7  -1   54.76   10.05
  15   7  -1   66.22   11.23
 -15   7   1   48.24   20.77
  15  -7   0    1.36    4.14
  15   7   0    9.87    5.02
  15   7   0    6.34    5.32
  15  -7   1   39.08    7.88
  15   7   1   35.02    8.37
  15  -7   2    4.31    3.00
  15  -7   2    7.92    4.14
  15   7   2   -1.28    3.73
 -16   0  18   42.65   16.05
 -16   0  17    4.94   13.71
 -16   0  16   59.43   25.45
 -16   0  15    6.80   18.00
 -16   0  14  105.59   33.03
 -16   0  13    8.16   21.59
 -16   0  12   61.03   26.89
 -16   0  11   -9.25   25.65
 -16   0  10   58.36   41.15
  16   0 -10  254.34   28.35
 -16   0   9   20.30   25.46
  16   0  -9   -2.22    6.15
  16   0  -8   71.16   14.23
  16   0  -7  -11.73    7.64
  16   0  -7   -2.53    6.39
  16   0  -6   56.77   13.23
  16   0  -6   61.57   14.24
  16   0  -5    7.08    7.89
  16   0  -5   -4.87    7.62
  16   0  -4  205.73   27.84
  16   0  -4  187.02   26.30
  16   0  -3   -6.92    6.68
  16   0  -3    9.97    9.08
  16   0  -2  138.76   21.61
  16   0  -2  165.19   23.87
  16   0  -1    2.40    8.04
  16   0   0   46.24   11.91
  16   0   1   -2.20    8.01
  16   0   2   87.22   15.23
  16   0   2   78.08   15.99
  16   0   3   -2.30    7.44
  16   0   4   12.53    7.29
  16   0   5   -3.62    5.67
  16   0   6   33.50    7.85
 -16  -2  18   62.22   14.66
 -16   2  18   31.56   14.49
 -16   2  18   27.36   11.29
 -16  -2  17    3.87   12.13
 -16   2  17  -14.37   14.99
 -16   2  17   -3.81   11.05
 -16  -2  16  105.41   26.79
 -16   2  16   76.93   26.98
 -16   2  16  125.26   27.80
  16   2 -16  149.46   17.96
 -16  -2  15   11.22   16.91
 -16   2  15   -6.91   18.28
 -16   2  15    5.62   16.29
  16   2 -15   -5.02    5.05
 -16  -2  14  112.61   29.52
 -16   2  14   62.76   30.12
 -16   2  14  100.73   30.14
  16   2 -14  151.86   19.15
 -16   2  13   -8.82   22.28
 -16   2  13   13.91   18.57
  16   2 -13   37.31    9.36
 -16   2  12  109.20   39.03
 -16   2  12   69.91   30.08
  16   2 -12  154.57   20.49
 -16   2  11   11.14   28.08
 -16   2  11    8.85   18.36
  16   2 -11   41.93   10.68
 -16   2  10  174.30   45.27
  16   2 -10  183.17   27.04
  16   2 -10  227.65   28.51
  16   2 -10  182.19   26.77
  16  -2 -10  261.11   27.68
  16   2  -9   24.66   10.24
 -16   2   9   23.72   28.10
  16   2  -9   14.16    9.20
  16  -2  -9   16.38    7.25
  16   2  -8  258.37   31.65
  16   2  -8  214.61   29.95
  16  -2  -8  217.92   29.27
  16   2  -7   -5.19    6.86
  16  -2  -7   -2.23    6.99
  16   2  -7   -2.48    7.49
  16   2  -7    2.49    7.21
  16   2  -6  192.63   26.69
  16   2  -6  142.48   24.01
  16   2  -6  171.87   25.31
  16  -2  -6  185.44   24.30
  16   2  -5   -2.52    7.60
  16   2  -5    2.66    8.01
  16  -2  -5   -2.24    6.51
  16   2  -5  -12.45    8.84
  16   2  -5   -2.61    8.19
  16  -2  -5    2.19    6.87
  16   2  -4   42.12   12.13
  16   2  -4   42.16   13.16
  16   2  -4   56.61   13.55
  16   2  -4   52.62   13.51
  16  -2  -4   61.53   12.82
  16  -2  -4   52.64   11.99
  16   2  -3    2.43    6.77
  16   2  -3   12.85    8.34
  16   2  -3   12.09    8.11
  16   2  -3   15.69   10.04
  16  -2  -3   -2.12    6.43
  16  -2  -3    9.28    7.79
  16   2  -2   21.45    8.74
  16   2  -2   18.83    9.07
  16   2  -2   -5.11    8.86
  16  -2  -2   12.28    7.32
  16  -2  -2   25.40    9.89
  16   2  -1    9.35    7.82
  16   2  -1   -2.46    7.14
  16  -2  -1    4.48    7.27
  16   2   0   61.55   13.46
  16   2   0   70.34   14.72
  16  -2   0   53.28   12.74
  16   2   1   17.51    8.24
  16   2   1   23.31    9.60
  16  -2   1   32.55    9.08
  16   2   1   19.82    8.69
  16  -2   1   19.92    8.58
  16   2   2   14.38    8.05
  16   2   2   24.79    8.97
  16  -2   2   31.45    8.88
  16  -2   2   36.82    9.30
  16  -2   3   -3.37    5.63
  16   2   3   -1.86    5.16
  16   2   3    3.93    6.16
  16  -2   3   -4.11    7.09
  16   2   4   54.87   11.31
  16   2   4   61.69   12.18
  16  -2   4   71.23   12.72
  16   2   5    1.60    4.83
  16  -2   5    4.34    4.85
  16   4 -17    1.04    3.00
 -16   4  17   -6.33    8.37
  16   4 -16  108.10   14.27
 -16   4  16   64.32   21.67
 -16  -4  16   99.96   26.18
  16   4 -15   25.89    7.16
 -16   4  15   26.01   17.01
  16   4 -14   42.38    9.10
 -16   4  14   -5.94   15.98
 -16   4  13   -7.05   21.27
  16   4 -13   -1.83    5.52
  16   4 -13   -4.75    5.46
 -16   4  13    6.64   18.42
  16   4 -12  195.36   22.28
  16   4 -12  150.15   20.02
 -16   4  11   -9.11   27.46
  16   4 -11    4.05    5.35
  16   4 -11    1.88    5.22
 -16   4  11  -16.85   19.92
 -16   4  10   50.91   34.95
 -16   4  10   76.58   33.92
  16   4 -10   89.93   14.96
  16  -4  -9   14.57    6.85
  16   4  -9    8.41    8.52
 -16   4   8  149.95   47.40
  16   4  -8  168.06   23.18
  16  -4  -8  135.20   21.56
  16   4  -8  155.89   22.07
 -16   4   7  -11.78   31.15
  16   4  -7    2.30    6.93
  16  -4  -7    2.30    6.66
  16   4  -7    2.28    8.09
  16   4  -6   64.86   16.24
  16  -4  -6   71.66   14.77
  16   4  -6  103.40   16.66
 -16   4   5   32.53   28.68
  16   4  -5    2.35    8.40
  16   4  -5   13.77    8.85
  16  -4  -5   15.85    7.87
  16   4  -5   11.64    7.10
  16   4  -5    9.60    8.81
  16  -4  -4   70.51   13.25
  16   4  -4   75.21   14.58
  16   4  -4   55.96   12.84
  16  -4  -4   60.79   13.06
  16   4  -4   65.07   14.32
  16   4  -4   79.94   15.49
  16   4  -3   13.85    8.20
  16  -4  -3    2.00    5.81
  16   4  -3    4.61    8.41
  16   4  -2   98.32   16.01
  16  -4  -2   77.06   14.04
  16   4  -2   66.27   15.37
  16   4  -1    2.25    6.79
  16  -4  -1   -3.79    5.71
  16   4  -1    2.07    6.72
  16   4   0   68.04   13.34
  16  -4   0   62.16   12.21
  16   4   1    4.19    7.44
  16  -4   1   -1.64    4.74
  16   4   2   52.40   10.78
  16  -4   2   31.47    7.82
  16  -4   2   31.13    7.85
  16   4   3    1.72    4.76
  16  -4   3   -1.43    3.96
  16  -4   3    4.24    4.42
  16  -4   3    1.32    3.82
  16   4   4   18.66    6.56
  16  -4   4   17.03    5.72
 -16  -6  14   33.10   15.31
 -16   6  14   53.83   14.36
 -16  -6  13    8.52   12.84
 -16   6  13   -7.49   11.30
 -16  -6  12   70.65   23.70
 -16   6  12   79.71   20.77
 -16   6  11    4.60   12.16
  16  -6 -10   82.00   11.64
 -16   6  10   25.03   16.82
  16  -6  -9   -4.71    5.11
 -16   6   9   -5.44   12.86
  16  -6  -8   38.83    8.99
  16   6  -8   37.06    8.64
 -16   6   8   17.62   16.62
  16  -6  -7    1.75    5.48
  16   6  -7    1.66    5.36
 -16   6   7    6.30   16.65
  16  -6  -6   80.95   12.77
  16   6  -6   52.40   11.10
 -16   6   6   60.30   25.13
  16  -6  -5   -8.60    5.42
  16   6  -5   -1.71    5.20
 -16   6   5    7.10   23.01
  16   6  -4   22.35    7.58
 -16   6   4    7.55   19.15
  16   6  -4   28.12    8.20
  16  -6  -4   52.67    9.55
  16   6  -3   -3.42    4.96
 -16   6   3   -8.08   21.35
  16  -6  -3   -1.42    4.27
  16   6  -3    1.62    4.88
  16  -6  -3   -1.55    4.67
  16   6  -2   18.53    6.60
 -16   6   2   17.32   27.16
  16  -6  -2   27.94    6.59
  16   6  -2   17.08    6.66
  16   6  -1    1.62    4.90
 -16   6   1   -9.15   26.50
  16  -6  -1   -2.68    4.03
  16   6  -1    7.24    4.69
  16  -6   0    2.49    4.06
  16   6   0    6.07    5.25
  16   6   0    7.77    5.68
  16  -6   1    1.14    3.16
  16   6   1   -4.07    5.07
  16   6   1   -1.37    4.30
 -17  -1  17   42.54   15.67
 -17   1  17   34.81   17.81
  17   1 -17   61.79    9.18
 -17  -1  16   -4.50   13.04
 -17   1  16   16.78   16.20
  17   1 -16    5.33    4.19
 -17  -1  15   58.77   21.67
 -17   1  15   59.78   26.04
 -17  -1  14   18.04   18.85
 -17   1  14    7.54   19.96
 -17  -1  13   19.61   17.34
 -17   1  13    8.30   22.00
 -17  -1  12    6.93   18.38
 -17   1  12   36.13   26.20
 -17  -1  11   65.37   26.45
 -17   1  11   29.29   33.75
  17   1 -11  112.89   16.93
 -17   1  10   10.52   26.40
  17   1 -10   12.08    7.93
  17  -1 -10   11.34    6.75
  17   1 -10    2.14    6.48
  17   1  -9  108.64   16.77
  17   1  -9   87.71   15.89
  17  -1  -9  111.07   16.33
  17   1  -8    4.41    7.59
  17   1  -8   -4.46    6.73
  17  -1  -8    6.35    6.62
  17   1  -7   59.93   13.79
  17   1  -7   41.06   12.60
  17  -1  -7   78.27   14.50
  17   1  -7   85.92   15.00
  17   1  -6   24.33    9.11
  17   1  -6   16.03    8.38
  17  -1  -6   26.21    9.88
  17   1  -6   11.54    7.99
  17  -1  -6   42.57   10.43
  17   1  -5   15.85    8.95
  17  -1  -5   38.76   10.59
  17   1  -5   47.55   11.27
  17  -1  -5   30.93    9.68
  17   1  -4    6.64    7.17
  17  -1  -4   -2.09    6.07
  17   1  -4    4.82    9.66
  17  -1  -4   -2.26    6.82
  17   1  -3   51.51   12.01
  17  -1  -3   48.42   10.59
  17   1  -3   21.45   10.89
  17  -1  -3   49.75   12.15
  17   1  -2   22.58    8.48
  17  -1  -2   34.71    9.50
  17   1  -2   29.99   10.37
  17  -1  -2   28.64   10.43
  17   1  -1  137.89   20.76
  17  -1  -1  138.31   20.52
  17   1   0    4.07    6.23
  17  -1   0    7.80    6.19
  17   1   1   86.43   14.43
  17  -1   1   79.04   14.56
  17   1   1  102.02   15.48
  17  -1   1   73.33   13.92
  17   1   2   12.07    6.68
  17  -1   2    9.07    6.69
  17  -1   2   11.22    6.08
  17   1   3   29.51    7.91
  17  -1   3   27.05    7.86
 -17  -3  16    4.32   11.98
 -17   3  15   90.10   25.92
  17   3 -15  119.20   14.11
 -17   3  14    6.47   17.12
  17   3 -14   -9.68    4.85
 -17   3  14  -16.95   14.96
 -17   3  13   15.07   26.49
  17   3 -13   61.19   10.96
 -17   3  13   57.28   24.94
 -17   3  12   -8.64   23.95
  17   3 -12    3.43    5.37
 -17   3  12    7.11   20.59
 -17   3  11    9.82   26.53
  17   3 -11   73.23   12.23
 -17   3  11   32.08   23.87
  17   3 -10    5.77    5.81
 -17   3  10  -18.38   25.48
 -17   3  10  -22.13   33.35
  17  -3 -10   -4.91    5.65
  17   3 -10   -1.84    5.33
  17   3  -9   88.05   14.90
 -17   3   9  127.33   39.33
 -17   3   9   49.13   40.41
  17   3  -9   78.86   14.45
  17  -3  -9   65.37   12.92
  17  -3  -8    7.47    6.25
  17   3  -8   -4.13    6.23
  17   3  -8   -2.07    5.99
 -17   3   8  -24.37   33.79
  17   3  -7   64.57   13.03
  17   3  -7   54.95   12.57
  17  -3  -7   59.60   12.01
  17   3  -7   59.93   12.48
  17   3  -7   72.14   13.69
 -17   3   7   54.86   40.14
  17   3  -6   23.23    8.87
  17   3  -6    2.12    6.68
  17  -3  -6   11.54    6.49
  17   3  -6    4.05    6.61
  17   3  -6   17.25    7.49
  17   3  -5  110.27   18.65
  17   3  -5  118.61   18.91
  17  -3  -5  103.16   17.23
  17  -3  -5   90.49   16.50
  17   3  -5  128.24   18.47
  17   3  -5  138.50   19.35
  17   3  -4    8.64    7.46
  17   3  -4    4.03    6.31
  17  -3  -4    1.79    5.21
  17  -3  -4    1.90    5.96
  17   3  -4   10.17    6.15
 -17   3   4  -16.61   46.07
  17   3  -3   67.33   14.13
  17  -3  -3   61.01   12.09
  17   3  -3   68.99   13.81
  17  -3  -3   64.52   12.65
  17   3  -3   90.82   14.38
 -17   3   3   68.89   50.29
  17   3  -2    2.00    6.69
  17  -3  -2   -3.68    6.16
  17   3  -2    1.98    5.74
  17   3  -1   18.52    7.94
  17  -3  -1   12.16    6.88
  17   3  -1   26.91    7.74
  17   3   0   -1.67    5.03
  17  -3   0   -1.60    5.00
  17   3   0    5.46    6.09
  17  -3   1   55.10   10.13
  17   3   1   58.24   11.33
  17  -3   2    2.57    4.02
  17   3   2    4.35    4.69
  17  -3   2   -1.47    4.08
 -17   5  13   81.04   19.91
 -17  -5  13   13.47   14.45
 -17   5  12   -4.35   12.07
 -17  -5  12   -5.03   14.58
 -17   5  11   48.33   19.90
  17   5 -11   86.41   12.17
  17  -5 -10    3.64    3.94
 -17   5  10   -5.30   14.70
  17   5 -10    1.39    3.86
 -17   5   9   12.03   16.15
  17  -5  -9   25.36    6.63
 -17   5   9   30.28   19.15
  17   5  -9   39.08    8.24
  17   5  -9   32.76    7.78
 -17   5   8    6.78   17.94
  17  -5  -8    2.84    4.44
 -17   5   8   13.77   22.29
  17   5  -8    1.55    4.67
  17   5  -8    1.57    4.73
 -17   5   7   23.12   22.09
  17   5  -7   68.15   11.75
 -17   5   6    8.85   26.67
  17   5  -6    1.61    5.22
  17  -5  -5   16.92    6.36
 -17   5   5   30.97   27.34
  17   5  -5   19.54    6.89
  17  -5  -4   13.40    5.07
 -17   5   4  -12.35   30.98
  17   5  -4    4.90    4.98
  17   5  -3   20.39    6.99
  17  -5  -3   32.58    7.05
  17  -5  -3   25.48    6.69
  17   5  -3   25.86    7.78
  17   5  -2    9.49    4.72
  17  -5  -2    6.48    4.26
 -17   5   2   19.37   60.61
  17   5  -2    6.30    5.31
  17  -5  -1   43.80    8.46
  17   5  -1   49.35    9.69
  17  -5   0    1.12    3.10
 -17   5   0  -30.09   75.47
  17   5   0    5.45    4.97
 -18   0  15   -4.91   12.98
  18   0 -15   -2.40    3.33
 -18   0  14   51.69   23.99
  18   0 -14   97.01   13.63
 -18   0  13   12.81   18.55
  18   0 -13   -1.48    4.29
 -18   0  12   62.59   27.60
  18   0 -12  107.47   15.44
 -18   0  11   -7.50   23.46
  18   0 -11   -3.21    5.21
  18   0 -10   49.80   10.07
  18   0 -10   34.32    8.62
  18   0  -9   -1.86    5.39
 -18   0   9   -9.00   22.57
  18   0  -8   50.89   11.39
  18   0  -7    2.00    5.55
  18   0  -6  159.09   21.20
  18   0  -6  135.30   20.44
  18   0  -5   -1.93    5.61
  18   0  -5   -8.17    6.85
  18   0  -4  117.55   16.88
  18   0  -4   95.11   16.85
  18   0  -3   -1.71    4.97
  18   0  -3   -4.04    6.77
  18   0  -2  198.31   25.70
  18   0  -1   -1.74    5.26
  18   0  -1   -1.51    4.37
  18   0   0  200.37   22.05
  18   0   0  140.56   20.22
  18   0   1    1.29    4.06
  18   0   1    7.71    5.16
 -18   2  14   18.64   24.52
  18   2 -14   96.58   12.93
 -18   2  13   -7.25   21.00
  18   2 -13    2.81    4.24
 -18   2  12    8.19   24.00
  18   2 -12   42.72    8.77
 -18   2  11   27.46   30.61
  18   2 -11    1.61    4.66
  18  -2 -10   81.77   13.18
  18   2 -10   83.01   13.48
  18   2 -10  109.83   15.01
  18  -2  -9   -1.67    5.04
  18   2  -9    1.74    5.04
 -18   2   9  -11.57   33.50
  18   2  -9   -3.40    5.32
  18  -2  -8   93.25   15.21
  18   2  -8   93.38   15.85
 -18   2   8   93.30   44.05
  18   2  -8   96.43   15.13
  18  -2  -7    1.79    5.62
  18   2  -7    3.45    5.01
  18   2  -7    1.87    6.06
  18   2  -7    5.17    5.59
  18  -2  -6   42.61   10.09
  18   2  -6   66.10   12.41
  18   2  -6   57.56   11.84
  18   2  -6   63.03   11.59
  18  -2  -5    6.84    5.93
  18   2  -5   13.26    7.45
  18  -2  -5   -1.77    5.37
  18   2  -5   16.19    7.55
  18  -2  -4   54.90   10.67
  18   2  -4   51.04   11.52
  18  -2  -4   60.93   12.00
  18   2  -4   40.90   10.19
  18  -2  -3    1.50    4.86
  18   2  -3    1.82    6.99
  18   2  -3    3.14    5.59
  18  -2  -3   17.54    7.49
  18   2  -2   66.03   11.64
  18  -2  -2   44.79   10.39
  18   2  -1    6.07    5.56
  18  -2  -1   10.62    5.56
  18  -2  -1    4.48    4.88
  18   2   0   51.75    9.17
  18  -2   0   47.21    9.01
  18  -2   0   33.22    8.27
 -18   4  12   39.90   18.04
  18   4 -12   60.88    9.07
  18   4 -12   45.76    8.60
 -18   4  11  -15.95   17.22
 -18   4  11   -5.03   16.82
  18   4 -11    1.16    3.62
  18   4 -11   -1.22    3.53
 -18   4  10   34.28   24.11
  18  -4 -10   80.68   11.71
 -18   4  10   69.28   27.38
  18   4 -10   75.74   11.83
  18   4 -10   98.59   13.08
 -18   4   9   -6.61   18.33
  18  -4  -9   -1.26    3.94
 -18   4   9  -22.41   22.51
  18   4  -9   -1.27    3.99
  18   4  -9    1.38    4.17
 -18   4   8   23.58   22.23
  18  -4  -8   47.82    8.91
 -18   4   8    8.95   25.21
  18   4  -8   52.57    9.17
 -18   4   7    9.70   25.64
  18  -4  -7    2.70    3.92
 -18   4   7   32.88   28.98
  18   4  -7    1.34    4.21
  18  -4  -6   70.38   11.20
 -18   4   6   88.13   42.56
  18   4  -6   62.78   10.88
  18  -4  -5    6.35    4.14
 -18   4   5  -17.66   41.76
  18   4  -5    4.12    4.00
  18  -4  -4  114.18   14.68
  18  -4  -4  105.85   14.30
 -18   4   4  169.21   97.71
  18   4  -4   95.26   14.51
  18  -4  -3    6.13    4.53
 -18   4   3  -58.90  139.30
  18   4  -3   11.90    5.69
  18   4  -2  112.05   16.13
  18  -4  -2  135.28   16.14
  19   1 -11   86.06   11.54
 -19   1  11    7.72   21.51
  19   1 -10    3.52    3.81
  19  -1 -10    1.29    3.57
  19   1 -10    2.53    3.97
 -19   1  10    8.98   27.08
  19  -1  -9   76.68   12.44
  19   1  -9   94.35   13.13
  19  -1  -8    1.50    4.16
  19   1  -8    1.49    4.83
 -19   1   8   27.86   38.63
  19  -1  -7   77.08   12.83
  19   1  -7   86.13   13.38
  19  -1  -6    1.46    4.06
  19   1  -6    1.42    4.59
  19   1  -6    1.47    4.25
  19  -1  -5   51.74   10.48
  19   1  -5   86.54   12.70
  19  -1  -5   77.99   11.84
  19   1  -5   73.80   11.85
  19   1  -4    2.89    5.26
  19  -1  -4    1.44    3.98
  19   1  -4   -2.43    3.94
  19  -1  -4   -1.22    3.81
  19   1  -3   61.74   10.38
  19  -1  -3   48.72    9.62
  19  -3  -8    2.31    3.20
 -19   3   8  -11.34   32.85
  19  -3  -7  100.81   13.52
 -19   3   7   15.41   49.06
   0   0   0    0.00    0.00
TITL exp_858_L2CdJ2 in C2/c
REM C2/c (#15 in standard setting)
CELL 1.54184  15.901243  11.089666  18.947540  90.0000 109.1819  90.0000
ZERR   14.00   0.000337   0.000224   0.000489   0.0000   0.0026   0.0000
LATT  7
SYMM -x, y,-z+1/2
SFAC C H N O
UNIT 154.00 140.00 14.00 14.00
TREF
HKLF 4
END
_computing_structure_solution     'SHELXT 2018/2 (Sheldrick, 2018)'
;
_shelx_hkl_checksum     12205
_shelx_res_file
;
TITL exp_858_l2cdj2_a.res in C2/c
    exp_858_l2cdj2.res
    created by SHELXL-2016/6 at 11:49:06 on 22-Jan-2025
REM Old TITL exp_858_l2cdj2_a.res in C2/c
REM SHELXT solution in C2/c: R1 0.103, Rweak 0.026, Alpha 0.041
REM <I/s> 0.242 for 154 systematic absences, Orientation as input
REM Formula found by SHELXT: C28 N4 O16 I
CELL 1.54184 15.901243 11.089666 18.94754 90 109.1819 90
ZERR 4 0.000337 0.000224 0.000489 0 0.0026 0
LATT 7
SYMM -X,+Y,0.5-Z
SFAC C H Cd N O
UNIT 112 96 4 40 40
EQIV $1 1-X,+Y,1.5-Z
EQIV $2 0.5+X,-0.5+Y,+Z
EQIV $3 0.5+X,0.5+Y,+Z
L.S. 4 0 0
PLAN  50
HTAB N2 O3_$3
HTAB N2 O2_$1
HTAB N4 O2_$2
HTAB N4 O1_$1
CONF
BOND
list 4
MORE -1
BOND $H
fmap 2 53
acta
REM <olex2.extras>
REM <HklSrc "%.\\exp_858_L2CdJ2.hkl">
REM </olex2.extras>
WGHT    0.063100
EXTI    0.000414
FVAR       0.26904
CD1   3    0.500000    0.245049    0.750000    10.50000    0.04254    0.04102 =
         0.04635    0.00000    0.01946    0.00000
O5    5    0.519763   -0.097434    0.635418    11.00000    0.06782    0.05099 =
         0.07430   -0.01500    0.02764    0.00316
O4    5    0.531963    0.594916    0.867954    11.00000    0.07252    0.05072 =
         0.07402   -0.00967    0.02713   -0.00634
O1    5    0.340586    0.215565    0.700901    11.00000    0.03802    0.08136 =
         0.07463   -0.00229    0.02146    0.00229
N1    4    0.518092    0.398879    0.837087    11.00000    0.05005    0.04581 =
         0.04610   -0.00344    0.02080   -0.00112
N3    4    0.504935    0.094541    0.666827    11.00000    0.04953    0.04906 =
         0.04659   -0.00518    0.02145    0.00141
N5    4    0.277910    0.243356    0.725445    11.00000    0.03460    0.07729 =
         0.06007   -0.00028    0.01616    0.00030
N4    4    0.611193   -0.036597    0.749220    11.00000    0.05936    0.05269 =
         0.07511    0.00180    0.02165    0.01583
AFIX  93
H4A   2    0.629684    0.016170    0.784177    11.00000   -1.20000
H4B   2    0.634011   -0.107721    0.755194    11.00000   -1.20000
AFIX   0
O2    5    0.252494    0.347499    0.717264    11.00000    0.10047    0.09558 =
         0.12649    0.01843    0.05306    0.05004
N2    4    0.625202    0.521501    0.809409    11.00000    0.06828    0.07252 =
         0.09370   -0.01698    0.03853   -0.02499
AFIX  93
H2A   2    0.645052    0.464034    0.788780    11.00000   -1.20000
H2B   2    0.647782    0.592541    0.812309    11.00000   -1.20000
AFIX   0
[truncated: 5,798 more chars]
