# Supplementary material for: Synthesis, crystal structure and Hirshfeld surface analysis of a coordination compound of cadmium nitrate with 2-amino­benzoxazole
Source: Acta Crystallogr E Crystallogr Commun. 2025 May 9;81(Pt 6):482–5. doi: 10.1107/S2056989025004049 (PMC12142408; doi:10.1107/S2056989025004049)
Supplement: Supplementary file 2 [file e-81-00482-Isup2.hkl]

data_I                                                                          
_shelx_title ' exp_858_l2cdj2_a.res in C2/c'                                    
_shelx_refln_list_code          4                                               
_shelx_F_calc_maximum      396.01                                               
_exptl_crystal_F_000      1560.00                                               
_reflns_d_resolution_high  0.8148                                               
                                                                                
loop_                                                                           
 _space_group_symop_operation_xyz                                               
 'x, y, z'                                                                      
 '-x, y, -z+1/2'                                                                
 'x+1/2, y+1/2, z'                                                              
 '-x+1/2, y+1/2, -z+1/2'                                                        
 '-x, -y, -z'                                                                   
 'x, -y, z-1/2'                                                                 
 '-x+1/2, -y+1/2, -z'                                                           
 'x+1/2, -y+1/2, z-1/2'                                                         
                                                                                
_cell_length_a    15.9012                                                       
_cell_length_b    11.0897                                                       
_cell_length_c    18.9475                                                       
_cell_angle_alpha  90.000                                                       
_cell_angle_beta  109.182                                                       
_cell_angle_gamma  90.000                                                       
                                                                                
_shelx_F_squared_multiplier     1.000                                           
                                                                                
loop_                                                                           
 _refln_index_h                                                                 
 _refln_index_k                                                                 
 _refln_index_l                                                                 
 _refln_F_squared_calc                                                          
 _refln_F_squared_meas                                                          
 _refln_F_squared_sigma                                                         
 _refln_observed_status                                                         
   2   0   0     149943.25     170405.00      7961.33 o                         
   4   0   0      31950.61      33444.86      1828.22 o                         
   6   0   0      26914.93      28869.93      1930.59 o                         
   8   0   0      32078.64      29069.79      2776.76 o                         
  10   0   0        538.33        464.79        51.23 o                         
  12   0   0       4028.24       3318.21       240.87 o                         
  14   0   0        854.20        629.74       115.37 o                         
  16   0   0        592.92        639.15       164.62 o                         
  18   0   0       2462.99       2398.77       414.25 o                         
   1   1   0        160.47        157.67         9.56 o                         
   3   1   0          7.39          9.58         8.57 o                         
   5   1   0         61.71         65.05        25.99 o                         
   7   1   0        131.93        176.55        43.10 o                         
   9   1   0        186.32        128.50        48.31 o                         
  11   1   0        567.36        564.01        48.65 o                         
  13   1   0         61.64         12.63        35.75 o                         
  15   1   0         17.69         31.07        57.05 o                         
  17   1   0        168.76         82.09        60.68 o                         
   0   2   0      22623.88      19705.96      2553.98 o                         
   2   2   0      12969.32      13481.19       455.60 o                         
   4   2   0      43492.59      39208.93      1520.21 o                         
   6   2   0       6056.92       5407.31       394.08 o                         
   8   2   0      19052.99      18905.70      1050.24 o                         
  10   2   0      13233.58      13742.27       400.23 o                         
  12   2   0       9384.04       8744.29       313.85 o                         
  14   2   0       4017.68       3349.05       194.27 o                         
  16   2   0        683.07        852.77       108.29 o                         
  18   2   0        579.83        619.80        70.16 o                         
   1   3   0        516.47        473.44        38.75 o                         
   3   3   0       1066.13        918.94        56.92 o                         
   5   3   0        712.56        732.39        70.15 o                         
   7   3   0       2060.06       2187.60       233.76 o                         
   9   3   0          1.39         17.18        23.91 o                         
  11   3   0         12.83          9.99        30.63 o                         
  13   3   0        277.66        253.29        52.91 o                         
  15   3   0        118.85        147.01        55.10 o                         
  17   3   0         14.41          6.00        42.34 o                         
   0   4   0       3679.01       2460.38       685.85 o                         
   2   4   0       4732.86       4348.01       209.36 o                         
   4   4   0       1407.07       1417.10        95.44 o                         
   6   4   0      12182.54      12481.79       716.36 o                         
   8   4   0       1879.87       1816.79       250.69 o                         
  10   4   0        919.34        994.65        70.33 o                         
  12   4   0        824.60        741.94        76.56 o                         
  14   4   0       3373.93       3440.48       201.01 o                         
  16   4   0        834.14        898.31       124.53 o                         
   1   5   0       1526.88       1298.15       116.08 o                         
   3   5   0         35.39        -24.53        27.86 o                         
   5   5   0        723.93        783.35        87.43 o                         
   7   5   0        185.47        183.54        76.81 o                         
   9   5   0        109.58        128.67        35.22 o                         
  11   5   0         82.58         92.32        41.42 o                         
  13   5   0          2.50         -0.95        39.85 o                         
  15   5   0        207.63        218.22        61.73 o                         
  17   5   0         26.21         27.25       118.51 o                         
   0   6   0      34074.99      30076.28      5692.09 o                         
   2   6   0      41147.39      44960.91      1804.25 o                         
   4   6   0      22707.02      23651.22      1637.81 o                         
   6   6   0      23512.62      25588.76      1113.59 o                         
   8   6   0       3905.76       4514.94       224.96 o                         
  10   6   0       6206.85       6764.81       553.54 o                         
  12   6   0       2698.98       2451.37       178.52 o                         
  14   6   0       1732.33       1759.36       133.77 o                         
  16   6   0        120.72         70.74        38.63 o                         
   1   7   0       1176.18       1214.11       104.53 o                         
   3   7   0         39.18         36.02        35.66 o                         
   5   7   0        104.67        141.03        37.79 o                         
   7   7   0        155.50        191.39        60.15 o                         
   9   7   0        248.99        105.08        66.34 o                         
  11   7   0        425.09        386.05       105.05 o                         
  13   7   0        614.00        550.84        92.13 o                         
  15   7   0        121.35         76.62        37.84 o                         
   0   8   0       9307.11       8875.61       440.38 o                         
   2   8   0       5280.05       5029.77       424.67 o                         
   4   8   0       4264.56       3850.12       392.25 o                         
   6   8   0       3310.47       3258.24       174.96 o                         
   8   8   0       3716.53       3839.15       228.25 o                         
  10   8   0       3150.91       4064.63       370.03 o                         
  12   8   0       1445.96       1642.95       186.67 o                         
  14   8   0       1310.24       1209.26       105.99 o                         
   1   9   0        287.04        232.36        46.48 o                         
   3   9   0        155.12        145.82        40.79 o                         
   5   9   0       1095.72       1167.46       127.86 o                         
   7   9   0        785.33        926.14        98.85 o                         
   9   9   0         55.75         36.24        64.55 o                         
  11   9   0        146.92        179.04        56.70 o                         
  13   9   0        127.19        100.96        36.93 o                         
   0  10   0        950.74        643.59       163.97 o                         
   2  10   0        281.73        237.69        73.66 o                         
   4  10   0       1060.39       1237.19       147.89 o                         
   6  10   0        339.59        313.67        71.52 o                         
   8  10   0       1973.42       2370.49       156.21 o                         
  10  10   0        888.79       1008.77       124.52 o                         
  12  10   0        265.59        349.73        51.41 o                         
   1  11   0        291.43        294.19        66.90 o                         
   3  11   0         70.82         64.46        51.78 o                         
   5  11   0         68.67        112.59        50.24 o                         
   7  11   0         78.04         61.49        43.28 o                         
   9  11   0         34.46         52.33        52.36 o                         
   2  12   0       1811.84       1697.19       125.86 o                         
   4  12   0       2317.71       2332.60       152.45 o                         
   6  12   0        875.26        918.55        73.23 o                         
   8  12   0        550.75        624.34        58.49 o                         
   1  13   0        156.47         94.59        45.81 o                         
   3  13   0        152.54        189.89        50.93 o                         
   5  13   0        189.94        176.13        34.84 o                         
 -17   1   1       1641.67       1910.72       201.91 o                         
 -15   1   1       1989.50       1864.21       128.19 o                         
 -13   1   1       7354.26       6165.21       310.40 o                         
 -11   1   1       4810.67       4521.37       197.81 o                         
  -9   1   1      14060.30      13278.25       930.18 o                         
  -7   1   1      21715.55      22689.05      1245.57 o                         
  -5   1   1      34008.89      32129.06      1350.14 o                         
  -3   1   1       8294.33       7598.73       275.93 o                         
  -1   1   1      78762.73      82315.68      2552.19 o                         
   1   1   1      34051.50      35728.00      1179.75 o                         
   3   1   1      11443.58      11246.25       474.16 o                         
   5   1   1      37934.61      36377.38      1714.42 o                         
   7   1   1      14600.36      15152.40       865.79 o                         
   9   1   1       8224.09       6703.21       500.31 o                         
  11   1   1       5281.12       4825.30       161.24 o                         
  13   1   1       5612.74       5146.55       226.99 o                         
  15   1   1       1106.74       1072.75       106.35 o                         
  17   1   1       1002.67       1185.87       100.71 o                         
 -18   2   1         30.30         95.92        42.30 o                         
 -16   2   1         77.83         50.00        58.97 o                         
 -14   2   1         33.79         51.73        48.42 o                         
 -12   2   1        168.65        129.88        38.86 o                         
 -10   2   1         69.36         72.46        23.76 o                         
  -8   2   1       1503.31       1704.87       131.24 o                         
  -6   2   1        683.10        676.19        64.44 o                         
  -4   2   1        708.11        762.45        39.91 o                         
  -2   2   1       4529.35       4841.22       168.76 o                         
   0   2   1         20.09         23.98        11.72 o                         
   2   2   1       3345.44       3504.21       148.03 o                         
   4   2   1        782.02        730.62        56.98 o                         
   6   2   1         34.55         47.93        26.04 o                         
   8   2   1       1528.65       1321.19       113.19 o                         
  10   2   1        209.49        217.37        30.24 o                         
  12   2   1         54.23         63.53        33.95 o                         
  14   2   1        475.72        472.00        54.50 o                         
  16   2   1        305.96        315.45        54.40 o                         
 -17   3   1        208.15        266.81        59.64 o                         
 -15   3   1        538.47        629.26       100.13 o                         
 -13   3   1       2148.37       2158.95       123.47 o                         
 -11   3   1       2985.09       2912.23       137.35 o                         
  -9   3   1       8201.82       8277.98       500.92 o                         
  -7   3   1      11583.30      10994.37       632.99 o                         
  -5   3   1      11854.63      10079.24       571.28 o                         
  -3   3   1       9345.16       9321.80       372.53 o                         
  -1   3   1      52700.40      45605.62      2174.81 o                         
   1   3   1      38919.28      35176.67      1365.77 o                         
   3   3   1       6785.26       6717.53       342.33 o                         
   5   3   1      13793.88      12138.92       605.97 o                         
   7   3   1      12514.51      12950.31       744.38 o                         
   9   3   1       6996.26       6701.15       219.53 o                         
  11   3   1       2712.33       2519.99       108.18 o                         
  13   3   1       2418.34       2437.68       154.98 o                         
  15   3   1        635.79        600.21        69.23 o                         
  17   3   1        813.52        781.76       104.42 o                         
 -16   4   1          2.76         -0.71        50.62 o                         
 -14   4   1         25.90         21.87        47.84 o                         
 -12   4   1        291.34        327.57        56.61 o                         
 -10   4   1         91.86         91.26        30.98 o                         
  -8   4   1         58.19        110.20        44.43 o                         
  -6   4   1        142.37        118.57        48.92 o                         
  -4   4   1         23.26         21.05        25.27 o                         
  -2   4   1        782.48        745.01        47.46 o                         
   0   4   1       3958.10       2946.91       302.88 o                         
   2   4   1       1350.51       1415.89        86.47 o                         
   4   4   1        264.31        223.52        55.04 o                         
   6   4   1       3300.11       3803.96       252.97 o                         
   8   4   1        587.23        566.07        46.13 o                         
  10   4   1         76.70         58.89        30.06 o                         
  12   4   1         36.95        -22.44        40.52 o                         
  14   4   1         25.99         57.98        47.50 o                         
  16   4   1         63.27          8.69        55.23 o                         
 -17   5   1        581.28        640.96        88.10 o                         
 -15   5   1       2058.88       2084.97       214.78 o                         
 -13   5   1       5306.29       5697.96       336.53 o                         
 -11   5   1       3284.94       3623.59       157.81 o                         
  -9   5   1       3074.32       3328.17       190.65 o                         
  -7   5   1       7167.61       7903.79       523.45 o                         
  -5   5   1      23492.01      25230.06      1414.87 o                         
  -3   5   1      11416.48      12099.96       491.87 o                         
  -1   5   1       6463.24       4898.00       398.01 o                         
   1   5   1       9968.65       8076.10       438.52 o                         
   3   5   1      13519.63      14677.38       844.69 o                         
   5   5   1      21579.72      24147.16      1475.29 o                         
   7   5   1       5089.69       5429.59       234.60 o                         
   9   5   1       3484.71       3535.17       169.00 o                         
  11   5   1       3248.55       3348.83       159.30 o                         
  13   5   1       4149.96       4518.07       208.93 o                         
  15   5   1        915.95       1013.59       134.70 o                         
 -16   6   1         11.49         16.98        41.26 o                         
 -14   6   1        158.61        160.15        61.14 o                         
 -12   6   1        191.51        132.47        63.21 o                         
 -10   6   1        134.96        106.29        47.52 o                         
  -8   6   1          8.52         48.79        30.98 o                         
  -6   6   1       1244.31       1270.82        91.07 o                         
  -4   6   1        796.59        875.99       121.31 o                         
  -2   6   1       1100.48       1168.72       102.06 o                         
   0   6   1       3858.65       3385.05       191.09 o                         
   2   6   1        357.34        352.17        92.60 o                         
   4   6   1        390.72        398.29        77.42 o                         
   6   6   1       1572.29       1385.70        94.35 o                         
   8   6   1       1695.74       1716.83       108.76 o                         
  10   6   1         65.80        127.27        62.05 o                         
  12   6   1        292.14        267.61        60.80 o                         
  14   6   1         43.77         99.73        44.36 o                         
  16   6   1         11.38        -14.08        31.44 o                         
 -15   7   1        842.63        815.09        97.41 o                         
 -13   7   1       1743.89       1875.75       167.41 o                         
 -11   7   1       1301.19       1602.28       284.20 o                         
  -9   7   1       6750.10       7770.03       443.65 o                         
  -7   7   1       5017.82       5408.39       264.74 o                         
  -5   7   1       7763.71       7925.99       386.68 o                         
  -3   7   1       6199.87       6910.45       310.91 o                         
  -1   7   1      17269.66      16779.06       866.12 o                         
   1   7   1      14591.31      14673.06       778.70 o                         
   3   7   1       5448.18       6050.64       245.70 o                         
   5   7   1       6972.84       6680.26       444.29 o                         
   7   7   1       3565.13       3997.43       182.13 o                         
   9   7   1       6319.64       5980.34       418.16 o                         
  11   7   1       1181.08       1264.31       264.60 o                         
  13   7   1       1224.75       1150.24       118.39 o                         
  15   7   1        538.79        515.39        79.31 o                         
 -14   8   1         91.93         97.04        41.00 o                         
 -12   8   1          9.26         57.59        54.62 o                         
 -10   8   1         38.87        131.42        69.37 o                         
  -8   8   1       2487.99       2536.34       195.35 o                         
  -6   8   1       1319.73       1073.87        92.46 o                         
  -4   8   1        101.40        148.85        46.00 o                         
  -2   8   1        713.60        700.56       116.52 o                         
   0   8   1       1700.26       1578.04        86.16 o                         
   2   8   1         28.02        -10.00        36.59 o                         
   4   8   1        291.67        201.64        42.85 o                         
   6   8   1        428.81        343.74        62.59 o                         
   8   8   1        515.07        579.31        80.34 o                         
  10   8   1        246.71        209.38       105.11 o                         
  12   8   1        603.53        621.66       119.78 o                         
  14   8   1         23.95         18.69        25.55 o                         
 -13   9   1       1227.36       1453.22       140.79 o                         
 -11   9   1       1174.05       1415.65       146.79 o                         
  -9   9   1       3189.31       3530.53       241.46 o                         
  -7   9   1       1360.76       1723.23       154.43 o                         
  -5   9   1       4599.57       4531.19       341.28 o                         
  -3   9   1       2996.97       2547.61       354.46 o                         
  -1   9   1       2284.98       2122.62       113.72 o                         
   1   9   1       1896.91       2050.55       117.96 o                         
   3   9   1       3080.32       2857.56       198.85 o                         
   5   9   1       3840.81       3809.11       205.01 o                         
   7   9   1       1281.10       1540.60       116.72 o                         
   9   9   1       2315.13       2677.32       229.74 o                         
  11   9   1        841.30        963.49        87.30 o                         
  13   9   1       1002.84        899.11        76.34 o                         
 -12  10   1        269.95        262.63        81.74 o                         
 -10  10   1        136.18        166.07        60.35 o                         
  -8  10   1          6.61         64.44        48.00 o                         
  -6  10   1         73.41        162.50        73.53 o                         
  -4  10   1         11.06        -26.14        64.78 o                         
  -2  10   1         11.73         -5.04        64.06 o                         
   0  10   1        241.77        313.79       103.22 o                         
   2  10   1        255.27        243.71       105.02 o                         
   4  10   1        300.20        433.45        64.53 o                         
   6  10   1       1097.97       1106.91        93.84 o                         
   8  10   1        350.49        408.39        63.48 o                         
  10  10   1          5.76        -33.23        46.99 o                         
  12  10   1         11.52         -4.84        24.41 o                         
  -9  11   1       1066.57       1108.98       137.73 o                         
  -7  11   1        589.91        645.69        80.60 o                         
  -5  11   1        994.77       1127.44       143.99 o                         
  -3  11   1       1606.37       1614.99       218.91 o                         
  -1  11   1       3215.41       3076.22       400.96 o                         
   1  11   1       3030.64       2528.68       251.32 o                         
   3  11   1       1619.07       1714.83       121.09 o                         
   5  11   1       1044.72        929.59       114.58 o                         
   7  11   1       1013.78        983.96        95.29 o                         
   9  11   1        853.79       1127.27       132.96 o                         
  -8  12   1         10.12          4.24        24.78 o                         
  -6  12   1        113.03         67.51        31.33 o                         
  -4  12   1        313.18        375.29        55.84 o                         
  -2  12   1        561.60        465.58        89.20 o                         
   0  12   1        235.69        282.45        96.04 o                         
   2  12   1         85.96         43.47        36.99 o                         
   4  12   1        148.43        124.71        40.80 o                         
   6  12   1        392.10        377.90        44.58 o                         
   8  12   1        170.53        217.68        35.01 o                         
  -5  13   1        943.99        957.49        69.09 o                         
  -3  13   1        907.24        823.36        78.95 o                         
  -1  13   1        507.02        539.83        63.89 o                         
   1  13   1        569.80        562.37        83.77 o                         
   3  13   1        971.11        883.37        82.00 o                         
   5  13   1        705.53        594.79        72.93 o                         
 -18   0   2       2089.81       2745.33       355.78 o                         
 -16   0   2       2284.68       2101.18       221.73 o                         
 -14   0   2       1948.59       1431.99       327.85 o                         
 -12   0   2       2064.29       1596.91       177.30 o                         
  -8   0   2      45326.27      43821.30      4163.75 o                         
  -6   0   2       8297.38       9034.32       502.45 o                         
  -4   0   2     156825.52     168102.27      7793.08 o                         
  -2   0   2       4822.91       4874.86       270.83 o                         
   0   0   2      87200.41      88527.62      3736.94 o                         
   2   0   2      18854.87      18292.17       773.00 o                         
   4   0   2      83707.16      81862.95      5425.23 o                         
   6   0   2       6037.82       6401.12       459.27 o                         
  10   0   2       3871.20       3480.00       189.12 o                         
  12   0   2       5377.31       5198.07       303.52 o                         
  14   0   2       3711.77       3599.90       322.04 o                         
  16   0   2       1139.33       1149.53       152.51 o                         
 -17   1   2        364.41        401.91        66.28 o                         
 -15   1   2        193.85        191.49        50.50 o                         
 -13   1   2        143.67        212.47        56.66 o                         
 -11   1   2        215.76        230.42        42.31 o                         
  -9   1   2        570.54        636.98       129.25 o                         
  -7   1   2        154.88        130.06        41.00 o                         
  -5   1   2        488.99        383.28        37.38 o                         
  -3   1   2       6835.30       6226.26       181.90 o                         
  -1   1   2         18.93         23.06         4.74 o                         
   1   1   2       2543.69       2402.53        80.52 o                         
   3   1   2        257.44        292.05        27.47 o                         
   5   1   2       1534.59       1535.62        96.46 o                         
   7   1   2       1175.26       1273.35       124.82 o                         
   9   1   2       2326.31       2148.30        91.39 o                         
  11   1   2        798.83        801.10        52.68 o                         
  13   1   2        141.93        137.75        40.64 o                         
  15   1   2        121.51         55.73        41.55 o                         
  17   1   2        155.98        149.25        51.57 o                         
 -18   2   2        551.99        777.74       146.80 o                         
 -16   2   2        220.72        196.96        61.15 o                         
 -14   2   2       6883.21       7525.71       335.47 o                         
 -12   2   2      10661.47      10235.74       437.15 o                         
 -10   2   2       2232.45       2189.16       105.32 o                         
  -8   2   2      17992.42      17968.43      1284.28 o                         
  -6   2   2      31214.29      30527.11      1451.62 o                         
  -4   2   2      18881.43      17021.10       726.35 o                         
  -2   2   2       1931.48       2073.26        72.49 o                         
   0   2   2      66051.34      67034.80      2115.06 o                         
   2   2   2        485.49        620.83        34.70 o                         
   4   2   2      65296.02      65135.65      3038.23 o                         
   6   2   2      18832.16      18180.66       889.26 o                         
   8   2   2       2205.10       2046.22       214.87 o                         
  10   2   2       2050.53       1891.34        81.56 o                         
  12   2   2       6781.89       5972.85       230.21 o                         
  14   2   2       1225.67       1186.90       106.39 o                         
  16   2   2        309.51        377.76        60.54 o                         
 -17   3   2         20.48          1.32        49.14 o                         
 -15   3   2          1.16         14.36        39.86 o                         
 -13   3   2         84.58         43.30        45.60 o                         
 -11   3   2          1.24          4.82        31.51 o                         
  -9   3   2       1948.12       2553.72       238.94 o                         
  -7   3   2        451.57        591.82        70.33 o                         
  -5   3   2        624.12        736.77        56.79 o                         
  -3   3   2       7035.32       6735.56       277.26 o                         
  -1   3   2       3095.75       2774.59       141.51 o                         
   1   3   2       1567.62       1589.07        84.85 o                         
   3   3   2       4815.34       4321.72       231.69 o                         
   5   3   2       6097.71       7174.74       479.82 o                         
   7   3   2       2498.76       2926.32       183.81 o                         
   9   3   2         44.91         34.89        25.94 o                         
  11   3   2        123.99        137.03        32.72 o                         
  13   3   2        806.06        800.29        62.61 o                         
  15   3   2        133.76        184.63        52.68 o                         
  17   3   2         12.29         23.57        33.77 o                         
 -18   4   2       1581.93       1726.76       160.77 o                         
 -16   4   2        944.12       1132.69       120.31 o                         
 -14   4   2       2681.48       2881.15       163.49 o                         
 -12   4   2       1364.46       1383.76        96.70 o                         
 -10   4   2       6539.05       6891.75       239.11 o                         
  -8   4   2       2744.26       2787.40       211.54 o                         
  -6   4   2       4688.97       4511.10       455.84 o                         
  -4   4   2        465.05        424.22        49.56 o                         
  -2   4   2      38234.03      36172.30      1401.08 o                         
   0   4   2      54160.13      48478.14      2072.77 o                         
   2   4   2       7990.39       7629.96       320.66 o                         
   4   4   2       1387.66       1300.82        99.85 o                         
   6   4   2       9928.41      10617.25       538.30 o                         
   8   4   2       7513.18       7385.60       267.51 o                         
  10   4   2       6713.05       7174.20       280.56 o                         
  12   4   2       1727.56       1578.21        98.22 o                         
  14   4   2       1380.38       1413.21       111.32 o                         
  16   4   2        608.46        522.13        89.83 o                         
 -17   5   2        127.16        106.86        37.51 o                         
 -15   5   2        200.15        164.40        59.35 o                         
 -13   5   2       1290.30       1313.32       101.82 o                         
 -11   5   2       1545.04       1833.91       112.03 o                         
  -9   5   2       1333.43       1425.42        79.14 o                         
  -7   5   2       2749.18       3284.38       534.66 o                         
  -5   5   2        585.70        576.82        63.28 o                         
  -3   5   2        729.15        860.15        61.23 o                         
  -1   5   2        399.73        337.52        41.50 o                         
   1   5   2       3523.08       3591.66       182.45 o                         
   3   5   2        704.85        802.09        74.36 o                         
   5   5   2        246.58        196.33        62.24 o                         
   7   5   2        617.65        708.64        73.06 o                         
   9   5   2        888.16        826.25        76.04 o                         
  11   5   2        377.06        357.36        55.99 o                         
  13   5   2        417.24        400.39        54.41 o                         
  15   5   2        537.80        553.44        92.52 o                         
 -16   6   2        301.37        299.96        52.28 o                         
 -14   6   2       2766.08       3068.21       233.63 o                         
 -12   6   2       1982.17       2164.73       353.32 o                         
 -10   6   2       8629.38      10392.05       497.54 o                         
  -8   6   2       5904.95       6112.49       289.78 o                         
  -6   6   2      21970.72      23555.23       869.72 o                         
  -4   6   2      12958.04      15103.18      1074.57 o                         
  -2   6   2      13509.98      12638.67       977.79 o                         
   0   6   2       4384.31       3677.99       169.46 o                         
   2   6   2      16549.39      17319.27       888.49 o                         
   4   6   2       9499.28       9820.31      1347.58 o                         
   6   6   2       9632.50      10187.64       481.19 o                         
   8   6   2       5470.66       5691.95       391.03 o                         
  10   6   2       5405.20       5535.35       327.27 o                         
  12   6   2       1718.30       1589.15       135.17 o                         
  14   6   2       1610.26       1455.15       133.35 o                         
 -15   7   2          8.58        -24.65        40.44 o                         
 -13   7   2          2.68         10.21        53.96 o                         
 -11   7   2        216.52        129.61       135.69 o                         
  -9   7   2        711.99       1046.31       125.30 o                         
  -7   7   2       3647.74       4088.44       221.49 o                         
  -5   7   2       1640.26       1656.15       122.25 o                         
  -3   7   2         62.14         56.46        30.13 o                         
  -1   7   2       3343.79       3499.08       191.03 o                         
   1   7   2         10.25         18.01        35.48 o                         
   3   7   2        516.30        612.92        60.63 o                         
   5   7   2          7.69         44.04        37.73 o                         
   7   7   2         15.71        111.01        48.07 o                         
   9   7   2         53.90         76.15        84.05 o                         
  11   7   2       1077.00       1103.97        99.76 o                         
  13   7   2        849.09        816.34        98.25 o                         
  15   7   2        156.94         49.28        32.39 o                         
 -14   8   2       1509.60       1685.79       138.96 o                         
 -12   8   2        583.66        820.48       345.35 o                         
 -10   8   2       2066.28       2300.26       237.62 o                         
  -8   8   2       3365.02       4131.75       270.77 o                         
  -6   8   2       5247.08       4842.07       215.20 o                         
  -4   8   2       6440.44       6389.07       679.66 o                         
  -2   8   2       7957.87       7265.65       656.23 o                         
   0   8   2       9305.54       9071.77       331.49 o                         
   2   8   2       6409.79       6337.23       255.99 o                         
   4   8   2       7226.27       7481.25       304.86 o                         
   6   8   2       3304.86       3376.98       187.99 o                         
   8   8   2       1602.44       1705.73       154.35 o                         
  10   8   2        480.02        482.47       127.04 o                         
  12   8   2        570.01        387.23        90.13 o                         
  14   8   2        800.02        707.24        61.05 o                         
 -13   9   2        136.82        147.02        82.84 o                         
 -11   9   2         39.87         20.67        56.27 o                         
  -9   9   2        291.99        244.89       102.38 o                         
  -7   9   2        492.91        202.31        75.09 o                         
  -5   9   2        192.89        -11.95        61.72 o                         
  -3   9   2        158.73         80.67        48.90 o                         
  -1   9   2        182.08        147.53        36.86 o                         
   1   9   2        778.40        679.33        63.50 o                         
   3   9   2       2610.12       2582.65       156.19 o                         
   5   9   2       2559.27       2663.36       176.69 o                         
   7   9   2       2123.21       2188.48       155.49 o                         
   9   9   2        788.90        908.05       102.29 o                         
  11   9   2        208.56        285.72        66.65 o                         
  13   9   2         20.29         19.75        21.25 o                         
 -12  10   2       1198.27        968.91       147.11 o                         
 -10  10   2       1448.19       1394.08       138.21 o                         
  -8  10   2       1279.33       1782.02       175.30 o                         
  -6  10   2        672.50        568.16       118.35 o                         
  -4  10   2       1666.90       2052.65       195.05 o                         
  -2  10   2        574.88        395.88       111.90 o                         
   0  10   2       2076.94       2030.41       225.87 o                         
   2  10   2       1069.51        960.14       146.58 o                         
   4  10   2       2254.47       2515.52       170.90 o                         
   6  10   2        803.98        694.34        66.87 o                         
   8  10   2       1908.70       2177.05       163.40 o                         
  10  10   2       1414.65       1584.81       121.70 o                         
 -11  11   2        380.20        564.15       127.78 o                         
  -9  11   2        707.51        752.05       144.05 o                         
  -7  11   2        919.88        967.01        98.47 o                         
  -5  11   2        747.80        828.63        97.76 o                         
  -3  11   2        764.15        744.19       153.79 o                         
  -1  11   2        876.88        669.81       119.92 o                         
   1  11   2         53.46         80.61        56.72 o                         
   3  11   2        176.85        134.92        48.60 o                         
   5  11   2         61.11         66.21        35.59 o                         
   7  11   2         33.64          1.11        47.17 o                         
   9  11   2         24.07         52.26        37.32 o                         
  -8  12   2        542.79        424.58        50.69 o                         
  -6  12   2        854.88        866.99        70.94 o                         
  -4  12   2       2472.75       2449.80       227.94 o                         
  -2  12   2       1553.17       1405.28       218.85 o                         
   0  12   2       1553.88       1565.02       172.28 o                         
   2  12   2       1145.57       1122.53        96.62 o                         
   4  12   2       1488.06       1337.22       101.58 o                         
   6  12   2        645.93        612.49        74.40 o                         
   8  12   2        576.58        666.67       110.33 o                         
  -5  13   2        167.82        165.56        34.10 o                         
  -3  13   2        161.54         67.06        31.75 o                         
  -1  13   2         89.08         49.12        37.57 o                         
   1  13   2         91.45         81.15        33.76 o                         
   3  13   2        209.04        199.09        52.55 o                         
 -19   1   3        741.42        767.54        97.57 o                         
 -17   1   3        599.53        611.31        79.36 o                         
 -15   1   3       3318.76       3195.02       209.16 o                         
 -13   1   3       9593.96       9245.76       483.31 o                         
 -11   1   3       3882.04       3553.57       214.16 o                         
  -9   1   3      11776.44      11573.37      1165.57 o                         
  -7   1   3      16205.11      17423.71       832.90 o                         
  -5   1   3      66929.46      66752.79      2352.62 o                         
  -3   1   3      21364.29      20376.76       682.20 o                         
  -1   1   3      55421.37      50971.50      1802.44 o                         
   1   1   3      22909.00      21204.30       662.83 o                         
   3   1   3      41641.81      42260.20      1983.29 o                         
   5   1   3      30467.15      28362.24      1570.20 o                         
   7   1   3       7172.85       6189.19       481.88 o                         
   9   1   3       4661.29       4158.09       139.64 o                         
  11   1   3       5002.37       4763.71       179.41 o                         
  13   1   3       3496.53       3310.84       146.55 o                         
  15   1   3        258.33        315.93        62.71 o                         
  17   1   3        473.46        391.54        77.07 o                         
 -18   2   3         29.11         72.56        43.04 o                         
 -16   2   3         86.32        103.74        43.26 o                         
 -14   2   3          9.08        -14.82        43.23 o                         
 -12   2   3        244.97        201.04        41.73 o                         
 -10   2   3         27.47         32.14        30.31 o                         
  -8   2   3        179.65        176.05        41.59 o                         
  -6   2   3       4519.34       4305.16       228.00 o                         
  -4   2   3      12733.25      11739.60       463.79 o                         
  -2   2   3       1366.47       1352.99        55.48 o                         
   0   2   3          5.09         45.19        13.01 o                         
   2   2   3       8995.53       8847.58       344.29 o                         
   4   2   3        911.73        960.08        62.77 o                         
   6   2   3       1227.87       1180.79       147.06 o                         
   8   2   3          0.93        -35.09        52.88 o                         
  10   2   3          1.30         19.67        27.00 o                         
  12   2   3        209.68        150.32        36.35 o                         
  14   2   3          9.65          0.81        39.65 o                         
  16   2   3          3.41        -18.44        40.68 o                         
 -17   3   3       1010.39        980.63        81.80 o                         
 -15   3   3       1766.60       1778.91       119.38 o                         
 -13   3   3       3136.87       3267.97       178.94 o                         
 -11   3   3       2925.27       3000.59       131.69 o                         
  -9   3   3       9519.84       9446.66       568.51 o                         
  -7   3   3      15348.32      15869.62       772.71 o                         
  -5   3   3       3606.66       3207.80       145.74 o                         
  -3   3   3       1594.93       1730.54       127.01 o                         
  -1   3   3      38539.83      34442.94      1320.27 o                         
   1   3   3       7187.94       7080.15       246.99 o                         
   3   3   3       4307.12       4422.80       239.37 o                         
   5   3   3      16697.73      16684.23      1300.49 o                         
   7   3   3       5892.74       5571.09       453.03 o                         
   9   3   3       5583.65       5350.33       178.37 o                         
  11   3   3       4072.65       4087.22       155.78 o                         
  13   3   3       3121.10       3171.58       143.12 o                         
  15   3   3       1438.88       1299.44        99.68 o                         
 -18   4   3         74.62        103.43       234.99 o                         
 -16   4   3         13.30         86.36        57.06 o                         
 -14   4   3        558.22        505.85        75.37 o                         
 -12   4   3         53.94        130.44        57.30 o                         
 -10   4   3        158.99        175.57        37.80 o                         
  -8   4   3        357.37        337.10        64.14 o                         
  -6   4   3         96.21         48.45        35.82 o                         
  -4   4   3       2963.32       3466.20       195.28 o                         
  -2   4   3        733.60        881.64        73.83 o                         
   0   4   3       6886.50       6674.75       265.88 o                         
   2   4   3       1166.00       1251.84       104.28 o                         
   4   4   3       1981.97       2360.40       297.80 o                         
   6   4   3         19.27          5.54        51.27 o                         
   8   4   3        137.78        141.09        36.67 o                         
  10   4   3        315.69        336.43        47.32 o                         
  12   4   3         52.85         41.93        42.77 o                         
  14   4   3         56.62         26.33        45.19 o                         
  16   4   3         14.50         18.97        28.96 o                         
 -17   5   3        358.34        369.63        49.03 o                         
 -15   5   3       1343.83       1552.60       148.60 o                         
 -13   5   3       2516.16       2929.91       182.93 o                         
 -11   5   3       2920.94       3417.24       160.36 o                         
  -9   5   3       6641.58       7582.05       274.29 o                         
  -7   5   3      11689.12      10914.79      1423.09 o                         
  -5   5   3      14330.72      15046.06       741.44 o                         
  -3   5   3      17993.85      18889.57       829.39 o                         
  -1   5   3      23589.39      22082.88       826.83 o                         
   1   5   3      14238.25      13621.05       560.23 o                         
   3   5   3       9160.58       9882.84       516.96 o                         
   5   5   3      15894.61      19240.32      1348.46 o                         
   7   5   3       6460.31       6580.32       279.83 o                         
   9   5   3       5241.26       4759.44       232.38 o                         
  11   5   3       1480.92       1335.71        96.24 o                         
  13   5   3       1569.02       1484.53        95.46 o                         
  15   5   3        450.39        508.16        60.83 o                         
 -16   6   3          2.76        -21.46        32.08 o                         
 -14   6   3        205.54        312.94        72.34 o                         
 -12   6   3         10.78          2.50        76.67 o                         
 -10   6   3         33.97         15.90        48.89 o                         
  -8   6   3        573.11        670.83        78.20 o                         
  -6   6   3         13.15         56.06        33.51 o                         
  -4   6   3         82.79         65.56        44.22 o                         
  -2   6   3       2180.32       2259.80       234.01 o                         
   0   6   3        207.11        195.86        48.71 o                         
   2   6   3        883.40       1163.32       140.55 o                         
   4   6   3       3166.27       3103.89       290.71 o                         
   6   6   3        190.45        173.80        44.05 o                         
   8   6   3         66.44         83.45        59.89 o                         
  10   6   3          2.92         33.30        42.62 o                         
  12   6   3        290.89        337.24        52.11 o                         
  14   6   3         50.33         80.90        36.91 o                         
 -15   7   3       1018.81       1232.76       134.60 o                         
 -13   7   3       2065.26       2521.12       252.50 o                         
 -11   7   3       4463.80       4827.08       603.58 o                         
  -9   7   3       9697.94      10828.40       480.34 o                         
  -7   7   3       2406.23       2520.29       151.69 o                         
  -5   7   3       5825.55       6018.44       309.94 o                         
  -3   7   3       6547.89       6625.21       396.51 o                         
  -1   7   3      13431.12      12225.62       482.17 o                         
   1   7   3      11682.00      11478.94       585.82 o                         
   3   7   3       4403.91       5068.02       234.16 o                         
   5   7   3       4980.34       5018.35       304.53 o                         
   7   7   3       4521.07       5218.75       285.45 o                         
   9   7   3       5778.95       5160.08       446.98 o                         
  11   7   3        925.83        971.61       101.53 o                         
  13   7   3        976.95        802.96        71.93 o                         
 -14   8   3         66.68        208.25        65.44 o                         
 -12   8   3        179.73        385.57        99.25 o                         
 -10   8   3         61.14        116.42        71.38 o                         
  -8   8   3        687.59        894.50       106.02 o                         
  -6   8   3       2505.91       2473.35       240.64 o                         
  -4   8   3        372.61        250.31        57.01 o                         
  -2   8   3        147.17        224.05        50.30 o                         
   0   8   3       1983.79       1840.41       108.19 o                         
   2   8   3          7.45         58.11        33.79 o                         
   4   8   3         16.23        -41.33        41.33 o                         
   6   8   3        523.36        440.29        68.18 o                         
   8   8   3        488.28        611.76        85.16 o                         
  10   8   3         43.56         -1.41        59.47 o                         
  12   8   3        130.08        102.94        50.97 o                         
 -13   9   3       1550.12       1842.24       247.59 o                         
 -11   9   3        277.67        315.18        74.58 o                         
  -9   9   3        986.57       1062.56       115.79 o                         
  -7   9   3       1902.75       2819.20       242.48 o                         
  -5   9   3       8514.18       8930.05       663.56 o                         
  -3   9   3       2910.33       2526.02       241.10 o                         
  -1   9   3       2587.52       2381.12       114.76 o                         
   1   9   3       2798.34       2741.65       196.59 o                         
   3   9   3       4914.11       4920.90       298.90 o                         
   5   9   3       2973.34       3140.39       242.17 o                         
   7   9   3        223.64        177.03        55.56 o                         
   9   9   3        506.11        564.73        98.77 o                         
  11   9   3        735.65        825.81        94.89 o                         
 -12  10   3         39.51         30.34        35.21 o                         
 -10  10   3        101.94        157.03        68.62 o                         
  -8  10   3        145.13        193.13        77.21 o                         
  -6  10   3         13.08        -29.75        62.02 o                         
  -4  10   3        100.09         85.80       124.49 o                         
  -2  10   3        683.49        693.07       135.95 o                         
   0  10   3        157.97        283.42        89.17 o                         
   2  10   3        122.11         96.04        46.92 o                         
   4  10   3        529.73        503.75        63.81 o                         
   6  10   3        344.89        386.77        64.22 o                         
   8  10   3         21.31         19.62        48.41 o                         
  10  10   3         87.49        126.84        45.29 o                         
 -11  11   3        490.27        489.95        64.94 o                         
  -9  11   3       1404.86       1479.92       167.97 o                         
  -7  11   3        931.78        990.11       117.31 o                         
  -5  11   3       1466.54       1477.95       128.95 o                         
  -3  11   3        928.05        895.95       134.48 o                         
  -1  11   3       1128.99        947.57       243.72 o                         
   1  11   3       1114.72       1100.15       123.90 o                         
   3  11   3       1792.08       1484.72       123.03 o                         
   5  11   3       1614.48       1467.33       140.63 o                         
   7  11   3       1622.08       1785.17       244.72 o                         
   9  11   3       1199.43       1309.44       140.62 o                         
  -8  12   3         69.62         35.89        28.78 o                         
  -6  12   3        141.45        107.06        36.27 o                         
  -4  12   3         34.57         13.23        52.32 o                         
  -2  12   3         77.78        141.95        62.68 o                         
   0  12   3        231.12        197.63        91.82 o                         
   2  12   3        297.47        247.28        46.29 o                         
   4  12   3        148.57        168.94        56.32 o                         
   6  12   3         95.31         91.24        36.91 o                         
  -5  13   3        832.97        628.90        62.76 o                         
  -3  13   3        975.64        827.57        79.52 o                         
  -1  13   3        879.42        719.27        74.50 o                         
   1  13   3        819.73        626.50        58.77 o                         
   3  13   3        655.02        629.22       138.19 o                         
 -18   0   4       1352.29       1486.95       164.96 o                         
 -16   0   4       2570.28       2717.30       264.66 o                         
 -14   0   4      11912.35      11040.84       814.51 o                         
 -12   0   4       9559.24       9364.24       692.05 o                         
  -8   0   4      52181.57      56225.71      3735.48 o                         
  -6   0   4        446.86        440.92        50.39 o                         
  -4   0   4      19999.91      21852.44      1039.51 o                         
  -2   0   4        573.37        889.91        57.67 o                         
   0   0   4      15091.90      13799.70       588.54 o                         
   2   0   4     130668.61     129369.36      6991.93 o                         
   4   0   4      21726.91      17849.35      1725.74 o                         
   6   0   4       6993.59       5556.09       636.36 o                         
  10   0   4       7578.53       7402.17       360.29 o                         
  12   0   4       7453.09       7349.97       412.65 o                         
  14   0   4        335.72        397.43       107.84 o                         
  16   0   4        406.74        173.18       100.76 o                         
 -19   1   4          1.86         -0.37        28.65 o                         
 -17   1   4         15.00         18.68        49.21 o                         
 -15   1   4        102.39        173.42        53.76 o                         
 -13   1   4        123.48         36.13        47.84 o                         
 -11   1   4        281.27        214.53        47.23 o                         
  -9   1   4       3768.76       4250.19       478.78 o                         
  -7   1   4        289.03        275.66        44.02 o                         
  -5   1   4      29792.06      29281.14      1044.81 o                         
  -3   1   4      60446.07      61508.08      2039.77 o                         
  -1   1   4        625.76        596.98        25.50 o                         
   1   1   4      90049.02      91288.43      2813.53 o                         
   3   1   4      10597.22      10725.22       601.55 o                         
   5   1   4       1257.81       1372.08       116.35 o                         
   7   1   4        452.01        594.40        97.33 o                         
   9   1   4        700.70        652.50        46.78 o                         
  11   1   4         32.45         17.08        36.51 o                         
  13   1   4        410.60        370.00        51.46 o                         
  15   1   4        539.66        532.03        74.67 o                         
 -18   2   4        633.86        722.43        76.22 o                         
 -16   2   4        680.08        720.13        72.32 o                         
 -14   2   4       3753.60       3810.99       216.56 o                         
 -12   2   4       3020.79       2919.88       157.12 o                         
 -10   2   4       1739.24       1581.00       106.64 o                         
  -8   2   4       7295.56       6941.80       355.54 o                         
  -6   2   4      42901.24      44392.93      2096.87 o                         
  -4   2   4     127135.32     127329.60      4867.19 o                         
  -2   2   4      20008.60      19264.79       823.07 o                         
   0   2   4      85788.58      85550.46      2800.42 o                         
   2   2   4      59296.29      63754.36      2938.20 o                         
   4   2   4      50730.04      53790.77      2896.12 o                         
   6   2   4       2287.18       2260.52       175.53 o                         
   8   2   4       5180.19       4625.01       156.27 o                         
  10   2   4       1718.54       1554.98        79.39 o                         
  12   2   4       2192.24       2087.48       103.21 o                         
  14   2   4       1552.04       1479.60       116.96 o                         
  16   2   4        933.50        866.79        96.02 o                         
 -17   3   4        100.70         61.98        37.77 o                         
 -15   3   4         38.74         52.07        47.65 o                         
 -13   3   4        493.10        362.38        65.06 o                         
 -11   3   4          1.60         17.69        39.84 o                         
  -9   3   4        388.59        505.86        74.68 o                         
  -7   3   4       6613.45       7473.07       385.92 o                         
  -5   3   4        162.54        159.67        28.78 o                         
  -3   3   4       2538.80       2576.79       130.77 o                         
  -1   3   4        250.58        219.85        22.01 o                         
   1   3   4         99.40         79.30        15.05 o                         
   3   3   4       3320.92       3480.38       196.22 o                         
   5   3   4          2.22         22.67        42.59 o                         
   7   3   4       1425.31       1415.30       172.34 o                         
   9   3   4         44.97         79.40        30.25 o                         
  11   3   4        616.65        636.39        52.99 o                         
  13   3   4        442.08        504.29        55.69 o                         
  15   3   4         40.54         23.59        35.61 o                         
 -18   4   4       1396.45       1478.77       164.32 o                         
 -16   4   4        836.19        939.79        78.05 o                         
 -14   4   4       3048.98       3377.38       198.25 o                         
 -12   4   4       1326.39       1261.02        92.67 o                         
 -10   4   4      12934.58      14803.86       523.60 o                         
  -8   4   4      15951.38      18718.62      1073.21 o                         
  -6   4   4      15095.35      14973.39       892.76 o                         
  -4   4   4      11273.17      11566.66       575.38 o                         
  -2   4   4      64684.18      60551.94      2184.90 o                         
   0   4   4      45750.39      46096.85      1763.70 o                         
   2   4   4      21880.85      24044.02      1350.62 o                         
   4   4   4      24885.23      26017.20      1472.97 o                         
   6   4   4      24404.74      25767.36      2305.62 o                         
   8   4   4       8484.48       8431.14       371.09 o                         
  10   4   4       4818.73       4844.29       185.88 o                         
  12   4   4       2508.84       2278.72       103.51 o                         
  14   4   4       1263.44       1272.52        93.79 o                         
  16   4   4        307.06        245.86        59.58 o                         
 -17   5   4        160.42        103.66        92.34 o                         
 -15   5   4       1958.95       1974.84       148.12 o                         
 -13   5   4       2115.59       2611.83       193.06 o                         
 -11   5   4        274.30        296.93        51.75 o                         
  -9   5   4        660.95        796.75        68.42 o                         
  -7   5   4       1826.31       1843.25       183.68 o                         
  -5   5   4         63.27         55.48        35.06 o                         
  -3   5   4        917.83        853.61        66.75 o                         
  -1   5   4        979.25        908.62        64.27 o                         
   1   5   4        159.17        157.32        33.70 o                         
   3   5   4        260.42        306.33        87.90 o                         
   5   5   4       1330.69       1568.10       167.19 o                         
   7   5   4         29.55         72.39        40.62 o                         
   9   5   4         91.49         84.80        38.23 o                         
  11   5   4          3.25         29.69        41.05 o                         
  13   5   4         25.61        -11.18        38.16 o                         
  15   5   4          2.62         20.04        32.85 o                         
 -16   6   4        451.19        466.08       123.87 o                         
 -14   6   4       4161.74       4953.26       417.60 o                         
 -12   6   4       3514.20       3591.30       461.29 o                         
 -10   6   4       9468.92      10467.42       502.79 o                         
  -8   6   4       2967.98       3519.62       190.96 o                         
  -6   6   4       6266.70       6421.00       269.65 o                         
  -4   6   4        229.45        181.83        52.93 o                         
  -2   6   4       3086.86       2559.50       177.77 o                         
   0   6   4        498.71        462.25        53.42 o                         
   2   6   4       1223.58       1088.68       141.00 o                         
   4   6   4       1853.44       1560.53        96.13 o                         
   6   6   4       2477.31       2560.86       164.81 o                         
   8   6   4       1962.43       1920.56       141.28 o                         
  10   6   4       2943.00       3038.36       168.96 o                         
  12   6   4       1404.26       1276.64        97.63 o                         
  14   6   4        819.83        743.21        65.67 o                         
 -15   7   4        114.50        101.23        45.94 o                         
 -13   7   4         12.07         39.65       104.72 o                         
 -11   7   4          8.49         42.83       101.27 o                         
  -9   7   4         86.00         67.00        47.04 o                         
  -7   7   4         42.45        113.29        43.44 o                         
  -5   7   4       1037.32       1071.74       118.87 o                         
  -3   7   4        642.30        637.60        87.27 o                         
  -1   7   4       2121.22       2167.82       130.88 o                         
   1   7   4        110.27         90.99        34.46 o                         
   3   7   4         90.00         24.56        40.40 o                         
   5   7   4        728.57        824.56        88.58 o                         
   7   7   4        640.20        812.67       105.16 o                         
   9   7   4          3.05        -74.31        74.31 o                         
  11   7   4         97.22         57.67        40.50 o                         
  13   7   4         82.17         65.94        36.93 o                         
 -14   8   4       1054.91       1169.37       291.45 o                         
 -12   8   4        409.23        470.93       108.49 o                         
 -10   8   4       1345.87       1498.47       159.00 o                         
  -8   8   4       1350.60       1405.37       157.99 o                         
  -6   8   4       6636.06       6484.17       553.87 o                         
  -4   8   4       7751.80       7868.64       863.36 o                         
  -2   8   4       7050.79       6322.98       280.47 o                         
   0   8   4       6580.17       7319.02       364.40 o                         
   2   8   4       3590.47       3985.95       308.00 o                         
   4   8   4       4595.39       5096.11       271.98 o                         
   6   8   4       2163.25       2248.56       150.55 o                         
   8   8   4       1691.65       1857.84       158.23 o                         
  10   8   4        658.65        728.73        82.71 o                         
  12   8   4        710.90        608.96        51.36 o                         
 -13   9   4        192.50        167.34        63.15 o                         
 -11   9   4          4.99        -13.90        49.18 o                         
  -9   9   4         50.17         83.76        62.23 o                         
  -7   9   4         12.92         99.69        62.32 o                         
  -5   9   4         12.57         25.55        57.53 o                         
  -3   9   4         48.10         69.46        43.72 o                         
  -1   9   4        785.20        782.29        75.80 o                         
   1   9   4        147.95        149.41        49.60 o                         
   3   9   4        637.34        651.29        82.56 o                         
   5   9   4        641.32        747.28        86.23 o                         
   7   9   4         91.50        125.19        49.76 o                         
   9   9   4          3.41         -6.34        50.62 o                         
  11   9   4        163.99        163.98        35.89 o                         
 -12  10   4        945.61       1170.87       308.73 o                         
 -10  10   4       1740.89       2315.58       254.58 o                         
  -8  10   4       2330.73       2496.00       216.62 o                         
  -6  10   4       2558.49       2731.68       264.66 o                         
  -4  10   4       4342.40       4286.71       315.98 o                         
  -2  10   4       2598.34       2163.02       234.75 o                         
   0  10   4       5527.74       5618.46       468.86 o                         
   2  10   4       4827.93       4721.99       286.78 o                         
   4  10   4       4154.73       4374.99       241.62 o                         
   6  10   4       1501.15       1738.95       129.42 o                         
   8  10   4       2262.26       2406.80       194.26 o                         
  10  10   4        725.74        704.20        68.75 o                         
 -11  11   4        109.54        129.43        38.42 o                         
  -9  11   4        579.38        882.75       128.83 o                         
  -7  11   4        683.30        637.36       134.72 o                         
  -5  11   4        358.11        433.28       228.85 o                         
  -3  11   4        297.76        262.78        68.30 o                         
  -1  11   4        443.39        522.74       106.29 o                         
   1  11   4        230.72        247.11        70.33 o                         
   3  11   4         70.16         55.66        38.59 o                         
   5  11   4         26.51         23.04        38.10 o                         
   7  11   4         53.09         71.45        42.34 o                         
   9  11   4        214.53        224.31        72.48 o                         
  -8  12   4        774.84        728.22        76.38 o                         
  -6  12   4        748.24        815.60       106.40 o                         
  -4  12   4       1022.22        821.18       112.35 o                         
  -2  12   4        376.60        297.89        76.83 o                         
   0  12   4        529.69        517.63        91.37 o                         
   2  12   4        501.41        581.02        75.04 o                         
   4  12   4        862.10        647.65        93.53 o                         
   6  12   4        491.84        537.10        72.31 o                         
  -5  13   4        112.19        125.21        30.40 o                         
  -3  13   4         90.66         62.25        29.45 o                         
  -1  13   4         90.06         30.37        27.64 o                         
   1  13   4        140.45        133.81        43.88 o                         
   3  13   4        126.14        248.17        67.57 o                         
 -19   1   5        954.30       1012.57        80.44 o                         
 -17   1   5        468.87        466.13        78.86 o                         
 -15   1   5       2730.78       2689.60       224.80 o                         
 -13   1   5       4989.73       4715.21       246.56 o                         
 -11   1   5       1909.33       1920.33       156.74 o                         
  -9   1   5      21178.71      21687.52      1201.77 o                         
  -7   1   5      20501.06      23173.00      1577.02 o                         
  -5   1   5      19198.86      17670.17       641.36 o                         
  -3   1   5       6490.89       5784.95       217.09 o                         
  -1   1   5      60461.78      59701.51      1976.85 o                         
   1   1   5       1668.59       1459.26        62.30 o                         
   3   1   5      25825.16      25976.43      1735.55 o                         
   5   1   5      21484.62      22360.02      1556.24 o                         
   7   1   5       5573.26       5064.94       642.04 o                         
   9   1   5       3643.85       3266.66       120.85 o                         
  11   1   5       2220.26       1966.75       111.08 o                         
  13   1   5       1289.75       1285.46       100.76 o                         
  15   1   5        635.57        617.89       291.81 o                         
 -18   2   5         41.77        105.55        48.62 o                         
 -16   2   5          3.54        -30.61        42.56 o                         
 -14   2   5          0.72         21.70        46.14 o                         
 -12   2   5        278.78        213.83        49.53 o                         
 -10   2   5        378.35        459.21        55.73 o                         
  -8   2   5       1456.68       1559.39       123.96 o                         
  -6   2   5       2925.41       3352.15       140.02 o                         
  -4   2   5       2714.39       2888.24       118.58 o                         
  -2   2   5          1.07          7.68        18.29 o                         
   0   2   5       2391.15       2432.38       125.22 o                         
   2   2   5       2285.08       2593.39       180.24 o                         
   4   2   5       2916.94       3127.98       213.29 o                         
   6   2   5        102.20        138.40        49.21 o                         
   8   2   5        278.89        311.22        33.97 o                         
  10   2   5        315.89        255.17        39.10 o                         
  12   2   5         11.41         -6.03        38.53 o                         
  14   2   5          1.67          6.45        43.32 o                         
  16   2   5          4.84         40.99        47.28 o                         
 -17   3   5       1491.42       1598.21       102.22 o                         
 -15   3   5       4408.75       4937.29       261.99 o                         
 -13   3   5       4495.62       4786.42       261.70 o                         
 -11   3   5       7986.88       9754.97       465.40 o                         
  -9   3   5      12193.33      12989.14       648.02 o                         
  -7   3   5       6654.97       7194.90       373.92 o                         
  -5   3   5      13607.53      13398.56       760.39 o                         
  -3   3   5      24810.57      25271.47      1210.40 o                         
  -1   3   5      49881.38      48952.46      1736.73 o                         
   1   3   5      20166.80      20903.93       814.68 o                         
   3   3   5       8148.50       7901.63       406.84 o                         
   5   3   5       9712.36       9725.58       708.36 o                         
   7   3   5       9204.46       9166.19       345.27 o                         
   9   3   5       7576.77       8016.22       270.62 o                         
  11   3   5       3748.38       3572.75       143.38 o                         
  13   3   5       2323.67       2172.32       118.01 o                         
  15   3   5        425.61        379.60        52.08 o                         
 -18   4   5        134.79         57.39        78.31 o                         
 -16   4   5        130.07        164.38        49.79 o                         
 -14   4   5         91.43        109.93        59.29 o                         
 -12   4   5          9.97         23.95        45.96 o                         
 -10   4   5         97.85        103.20        38.35 o                         
  -8   4   5       3504.91       4290.66       291.02 o                         
  -6   4   5        210.91        253.30        42.48 o                         
  -4   4   5         17.09         11.68        27.11 o                         
  -2   4   5        643.78        661.76        47.94 o                         
   0   4   5       4393.92       4482.12       238.14 o                         
   2   4   5        157.43         88.83        37.95 o                         
   4   4   5         30.59        363.57        89.53 o                         
   6   4   5        394.66        412.59        56.53 o                         
   8   4   5         31.90         30.41        34.74 o                         
  10   4   5        384.56        428.81        51.40 o                         
  12   4   5        116.23         96.75        35.08 o                         
  14   4   5         56.38         46.42        34.37 o                         
 -17   5   5        357.14        270.30        63.66 o                         
 -15   5   5       2566.15       2803.51       247.87 o                         
 -13   5   5       3444.45       4217.76       270.30 o                         
 -11   5   5       3222.44       3758.21       175.46 o                         
  -9   5   5       4043.31       4493.36       192.23 o                         
  -7   5   5      12322.17      14490.34       846.53 o                         
  -5   5   5      16412.51      16714.91       828.02 o                         
  -3   5   5       9198.17       8250.54       468.71 o                         
  -1   5   5       6610.29       5800.94       290.32 o                         
   1   5   5       8509.31       8137.89       425.44 o                         
   3   5   5      12835.22      12765.49      1099.19 o                         
   5   5   5      11147.36      11413.77       373.15 o                         
   7   5   5       1757.04       1803.20       123.73 o                         
   9   5   5       3481.18       3732.74       162.94 o                         
  11   5   5       2520.04       2665.75       134.81 o                         
  13   5   5       2047.36       2012.23       111.23 o                         
  15   5   5        318.80        309.98        64.97 o                         
 -16   6   5         23.23        -52.83        58.01 o                         
 -14   6   5        700.85        875.30       127.39 o                         
 -12   6   5        502.43        424.90       100.83 o                         
 -10   6   5        254.91        253.81        59.31 o                         
  -8   6   5        389.45        368.62        67.04 o                         
  -6   6   5       2021.59       2346.05       140.44 o                         
  -4   6   5       1401.18       1286.45       103.96 o                         
  -2   6   5        684.75        678.01        61.62 o                         
   0   6   5         59.40        112.61        39.62 o                         
   2   6   5       2827.82       2930.12       269.32 o                         
   4   6   5        321.99        351.19        53.76 o                         
   6   6   5        283.56        264.29        59.59 o                         
   8   6   5         72.76         51.21        54.12 o                         
  10   6   5        294.70        273.52        57.59 o                         
  12   6   5        132.88        112.32        33.56 o                         
  14   6   5         59.71         43.71        28.01 o                         
 -15   7   5        700.81        699.53        81.07 o                         
 -13   7   5       1198.37        859.43       194.71 o                         
 -11   7   5       1428.95       1638.20       217.95 o                         
  -9   7   5       6421.14       7109.76       334.51 o                         
  -7   7   5       4739.99       5003.64       244.69 o                         
  -5   7   5       4709.73       4292.23       362.24 o                         
  -3   7   5       4876.49       4349.36       270.04 o                         
  -1   7   5      10981.49      11909.34       553.80 o                         
   1   7   5       5550.47       5574.22       288.81 o                         
   3   7   5       5561.07       6170.97       269.96 o                         
   5   7   5       5765.89       5924.10       291.01 o                         
   7   7   5       1227.21       1508.76       129.52 o                         
   9   7   5       1419.15       1667.70       154.83 o                         
  11   7   5        388.89        298.62        58.01 o                         
  13   7   5        592.52        459.63        56.38 o                         
 -14   8   5        185.45        329.74        80.21 o                         
 -12   8   5         37.66         28.69        49.51 o                         
 -10   8   5          6.91          1.55        75.54 o                         
  -8   8   5         16.36        -26.70        58.84 o                         
  -6   8   5        475.45        312.48        54.56 o                         
  -4   8   5        131.31         80.49        39.51 o                         
  -2   8   5        406.19        334.58        58.60 o                         
   0   8   5        378.99        322.24        85.54 o                         
   2   8   5       1680.24       1619.07       113.09 o                         
   4   8   5       3144.50       3531.11       194.93 o                         
   6   8   5        455.10        426.80        74.82 o                         
   8   8   5        408.82        455.55        81.58 o                         
  10   8   5        510.48        834.95        74.13 o                         
  12   8   5         20.12          3.18        29.88 o                         
 -13   9   5       1396.02       1746.69       367.49 o                         
 -11   9   5       1382.67       1678.47       197.30 o                         
  -9   9   5       2474.43       2899.90       241.42 o                         
  -7   9   5       1231.12       1732.07       177.76 o                         
  -5   9   5       6803.10       6348.06       580.69 o                         
  -3   9   5       3387.97       3135.15       496.44 o                         
  -1   9   5       3906.87       3987.87       251.05 o                         
   1   9   5       2962.81       2620.91       187.38 o                         
   3   9   5       2553.09       2408.71       163.55 o                         
   5   9   5       1775.09       1875.36       142.15 o                         
   7   9   5       2445.04       3075.42       216.57 o                         
   9   9   5       1915.84       1969.83       134.26 o                         
  11   9   5        510.83        530.16        58.45 o                         
 -12  10   5        145.27         87.69        49.45 o                         
 -10  10   5        158.99        130.54        60.59 o                         
  -8  10   5        554.28        698.80       101.88 o                         
  -6  10   5       1081.13       1335.03       170.52 o                         
  -4  10   5        756.49        828.90       115.05 o                         
  -2  10   5       1071.32        845.49       141.53 o                         
   0  10   5        188.09        178.52        65.20 o                         
   2  10   5         20.32         17.24        50.46 o                         
   4  10   5          9.05         26.46        52.19 o                         
   6  10   5        112.32         74.65        49.84 o                         
   8  10   5          3.40          5.35        42.57 o                         
  10  10   5         86.69        116.88        31.33 o                         
 -11  11   5       1031.80       1029.49       122.04 o                         
  -9  11   5       1414.29       1477.80       136.21 o                         
  -7  11   5        576.30        653.30        94.96 o                         
  -5  11   5       1129.99       1279.72       133.88 o                         
  -3  11   5       1055.15       1105.30       120.50 o                         
  -1  11   5       2288.47       2253.38       231.28 o                         
   1  11   5       1355.22       1316.20       116.36 o                         
   3  11   5       1022.07        833.96        84.39 o                         
   5  11   5        881.95        869.79        84.06 o                         
   7  11   5       1220.71       1348.15       162.28 o                         
  -8  12   5        312.45        246.66        45.98 o                         
  -6  12   5        149.77        136.07        53.53 o                         
  -4  12   5         11.93         -8.72        40.82 o                         
  -2  12   5         53.15         33.92        40.88 o                         
   0  12   5        235.82        272.04       105.16 o                         
   2  12   5        234.11        228.32        48.95 o                         
   4  12   5         47.77         63.09        33.66 o                         
   6  12   5         30.17         29.81        25.86 o                         
  -5  13   5        920.01        894.63       156.64 o                         
  -3  13   5        590.30        611.59        77.22 o                         
  -1  13   5        602.37        605.24       136.11 o                         
   1  13   5        766.23        633.03       113.87 o                         
 -18   0   6       1479.77       2043.61       203.56 o                         
 -16   0   6        990.44        817.01       134.01 o                         
 -14   0   6       2188.44       2145.89       220.12 o                         
 -12   0   6       6154.93       6130.61       681.69 o                         
 -10   0   6      15185.38      17073.27      1691.09 o                         
  -8   0   6       7036.52       7615.64       795.64 o                         
  -6   0   6       1655.44       2157.50       161.86 o                         
  -4   0   6      15351.93      16501.47      2094.96 o                         
  -2   0   6       5463.96       4718.47       430.86 o                         
   0   0   6      38093.64      36455.38      1992.95 o                         
   2   0   6       3029.03       3258.09       249.63 o                         
   4   0   6       4106.06       2809.81       329.58 o                         
   8   0   6       8215.37       7297.58       299.45 o                         
  10   0   6        304.81        409.06        68.10 o                         
  12   0   6        696.83        730.98        93.60 o                         
  14   0   6        641.96        769.39       126.70 o                         
  16   0   6        581.56        463.14       108.53 o                         
 -19   1   6          6.67         20.05        34.17 o                         
 -17   1   6        443.81        335.75        57.01 o                         
 -15   1   6       1555.08       1463.16       112.13 o                         
 -13   1   6        160.29        184.68        55.72 o                         
 -11   1   6        146.22        119.59        48.82 o                         
  -9   1   6          7.03        -23.16        35.66 o                         
  -7   1   6        185.67        264.90        47.32 o                         
  -5   1   6       2767.28       2747.15       125.29 o                         
  -3   1   6       1949.16       1882.32       122.60 o                         
  -1   1   6       1420.67       1481.02        67.93 o                         
   1   1   6       3250.91       3581.23       157.70 o                         
   3   1   6        971.63        921.46       123.17 o                         
   5   1   6        276.61        433.24       118.02 o                         
   7   1   6        378.30        356.57        36.01 o                         
   9   1   6         20.10         20.66        26.07 o                         
  11   1   6        880.60        921.15        70.14 o                         
  13   1   6        362.13        266.46        51.25 o                         
  15   1   6          4.22         15.70        62.52 o                         
 -18   2   6        695.17        795.54        78.65 o                         
 -16   2   6       1986.48       2411.06       173.06 o                         
 -14   2   6       7877.89       8494.47       462.37 o                         
 -12   2   6       2366.93       2183.36       142.35 o                         
 -10   2   6       5638.47       6113.44       270.05 o                         
  -8   2   6      23730.81      24531.28      1367.44 o                         
  -6   2   6      10087.63       8998.04       341.29 o                         
  -4   2   6      20879.52      19376.48       763.31 o                         
  -2   2   6      45497.87      44298.93      1580.21 o                         
   0   2   6      31321.35      28933.47      1121.55 o                         
   2   2   6       4670.17       4108.36       199.08 o                         
   4   2   6      41815.85      44851.86      2419.16 o                         
   6   2   6       6210.64       7135.23       577.07 o                         
   8   2   6       5070.68       4910.42       162.93 o                         
  10   2   6       4856.41       5192.95       198.35 o                         
  12   2   6       3270.64       2881.60       145.62 o                         
  14   2   6        831.07        751.05        79.27 o                         
 -17   3   6        164.91        150.33        48.32 o                         
 -15   3   6          8.88         82.35        56.73 o                         
 -13   3   6         28.84         -6.05        53.98 o                         
 -11   3   6        360.98        364.83        60.24 o                         
  -9   3   6        157.41        119.20        73.09 o                         
  -7   3   6       6118.73       6763.01       317.29 o                         
  -5   3   6        741.12        829.19        54.63 o                         
  -3   3   6      13378.18      13943.92       646.88 o                         
  -1   3   6       1157.52       1256.11       101.86 o                         
   1   3   6       3430.60       3367.47       194.85 o                         
   3   3   6       1023.50        969.49        84.35 o                         
   5   3   6       3451.13       3584.76       254.38 o                         
   7   3   6        110.96        122.76        32.56 o                         
   9   3   6        155.36        126.19        38.48 o                         
  11   3   6          8.31         -5.72        36.58 o                         
  13   3   6         39.72         39.25        39.69 o                         
  15   3   6          1.28          8.27        38.74 o                         
 -18   4   6        985.25        940.26       106.16 o                         
 -16   4   6       1143.60       1139.21       160.56 o                         
 -14   4   6       3774.47       4687.67       257.37 o                         
 -12   4   6       3077.47       3788.82       367.14 o                         
 -10   4   6      14187.86      16069.20       661.11 o                         
  -8   4   6      17327.22      20395.74      1000.85 o                         
  -6   4   6      36353.91      37041.39      1449.10 o                         
  -4   4   6      17316.17      16543.53       893.20 o                         
  -2   4   6      25150.14      22700.75      1275.70 o                         
   0   4   6      16840.72      18018.75       787.85 o                         
   2   4   6      20162.89      22608.36      1281.75 o                         
   4   4   6      23973.73      24878.62      1212.80 o                         
   6   4   6      10545.87      10648.45       424.54 o                         
   8   4   6       6453.69       6673.60       233.54 o                         
  10   4   6       4777.26       5121.69       198.03 o                         
  12   4   6       2316.35       2232.94       106.51 o                         
  14   4   6        584.17        607.23        90.57 o                         
 -17   5   6          1.18         38.62        70.78 o                         
 -15   5   6        136.36         14.83        65.11 o                         
 -13   5   6         94.23         94.86        61.17 o                         
 -11   5   6          7.82         37.03        41.09 o                         
  -9   5   6         36.34         29.91        33.61 o                         
  -7   5   6        455.23        522.00        52.73 o                         
  -5   5   6       2391.76       2276.93       160.46 o                         
  -3   5   6       1230.33       1258.10       124.79 o                         
  -1   5   6       2819.17       2943.98       177.03 o                         
   1   5   6       2264.20       2292.81       218.78 o                         
   3   5   6        142.91        101.77        71.54 o                         
   5   5   6        430.35        470.44        51.14 o                         
   7   5   6        314.57        292.99        59.01 o                         
   9   5   6       1080.41       1182.64        84.35 o                         
  11   5   6       1082.34       1009.46        69.13 o                         
  13   5   6        220.79        221.92        41.53 o                         
 -16   6   6        855.51        925.26       114.61 o                         
 -14   6   6       3568.34       4132.07       330.13 o                         
 -12   6   6        426.74        364.97       132.19 o                         
 -10   6   6       1792.47       1946.09       142.22 o                         
  -8   6   6        957.65       1013.17        85.38 o                         
  -6   6   6       9299.40       9701.23       402.66 o                         
  -4   6   6       2720.33       2538.73       233.32 o                         
  -2   6   6       7021.05       7016.54       384.49 o                         
   0   6   6       6319.93       6487.05       354.58 o                         
   2   6   6       7215.00       7046.88       292.02 o                         
   4   6   6       2879.79       2943.80       139.73 o                         
   6   6   6        435.24        332.73        53.20 o                         
   8   6   6        362.78        461.88        71.84 o                         
  10   6   6        459.39        475.18        70.02 o                         
  12   6   6        653.19        513.95        55.25 o                         
  14   6   6        545.81        543.56        81.60 o                         
 -15   7   6        110.39         41.65        42.82 o                         
 -13   7   6         67.58          2.90       109.99 o                         
 -11   7   6          5.56        -18.65        73.61 o                         
  -9   7   6        473.37        557.43        92.65 o                         
  -7   7   6         66.95         29.38        35.64 o                         
  -5   7   6         80.40         58.18        47.76 o                         
  -3   7   6        706.53        600.26        96.21 o                         
  -1   7   6       1510.75       1652.10       127.92 o                         
   1   7   6        146.60        111.68        40.33 o                         
   3   7   6       1658.83       1699.09       122.29 o                         
   5   7   6        308.77        385.17        67.19 o                         
   7   7   6          8.52        -46.12        51.78 o                         
   9   7   6          2.54        -22.45        60.15 o                         
  11   7   6         44.00         62.45        41.23 o                         
  13   7   6         30.27         22.15        31.39 o                         
 -14   8   6       1579.42       1840.20       231.67 o                         
 -12   8   6       1843.53       1907.45       328.74 o                         
 -10   8   6       5972.63       7382.34       607.84 o                         
  -8   8   6       1909.96       1918.24       193.57 o                         
  -6   8   6       1815.35       1686.75       237.77 o                         
  -4   8   6       1866.96       1667.60       148.75 o                         
  -2   8   6       2048.31       2146.51       212.94 o                         
   0   8   6       1105.12       1034.35       107.55 o                         
   2   8   6        966.10       1058.74        90.42 o                         
   4   8   6       3238.86       3678.49       188.82 o                         
   6   8   6       3348.90       3454.33       219.29 o                         
   8   8   6       4202.60       3757.08       284.95 o                         
  10   8   6       1520.43       1726.55       121.50 o                         
  12   8   6        975.56        987.60        78.29 o                         
 -13   9   6        457.18        428.06       126.88 o                         
 -11   9   6         49.58        105.31        70.40 o                         
  -9   9   6        626.05        606.03       100.41 o                         
  -7   9   6        915.09        895.57       214.98 o                         
  -5   9   6       1677.51       1816.92       218.35 o                         
  -3   9   6        387.68         48.29        97.47 o                         
  -1   9   6        320.36        273.13        89.81 o                         
   1   9   6         24.29         -7.07        51.84 o                         
   3   9   6         57.28        122.01        59.84 o                         
   5   9   6          7.16         23.14        46.55 o                         
   7   9   6         65.04          2.10        56.96 o                         
   9   9   6          3.42         -4.04        36.22 o                         
  11   9   6          2.34         14.17        22.85 o                         
 -12  10   6        816.65        966.41       123.27 o                         
 -10  10   6       1500.82       1403.12       250.87 o                         
  -8  10   6       2031.75       2337.12       201.02 o                         
  -6  10   6       3377.82       3585.05       239.71 o                         
  -4  10   6       5666.84       5234.30       361.37 o                         
  -2  10   6       7505.34       6540.41       683.82 o                         
   0  10   6       8899.76       8177.09       637.12 o                         
   2  10   6       3332.40       3042.16       204.03 o                         
   4  10   6       2020.78       1973.20       151.87 o                         
   6  10   6        893.56        960.36       112.22 o                         
   8  10   6       1023.01       1182.84        99.43 o                         
 -11  11   6         12.07         26.91        33.82 o                         
  -9  11   6        198.13        146.25        67.44 o                         
  -7  11   6        103.33        172.87        58.40 o                         
  -5  11   6         12.49         18.17        51.36 o                         
  -3  11   6         67.93         33.39        63.05 o                         
  -1  11   6        382.43        420.44        78.34 o                         
   1  11   6        243.66        211.90        53.31 o                         
   3  11   6        258.58        314.95        52.08 o                         
   5  11   6        318.00        347.25        52.82 o                         
   7  11   6        141.10        212.03        52.71 o                         
  -8  12   6        619.77        565.07        64.21 o                         
  -6  12   6        688.84        708.03       189.12 o                         
  -4  12   6        671.35        595.90        92.73 o                         
  -2  12   6        149.67        135.22        51.00 o                         
   0  12   6        248.50        265.11        64.83 o                         
   2  12   6        422.24        439.28        53.01 o                         
   4  12   6        874.61        738.28        64.52 o                         
  -3  13   6         80.04         54.00        32.75 o                         
  -1  13   6         93.67         56.48        35.32 o                         
   1  13   6        120.42        196.07        65.63 o                         
 -19   1   7       1052.22       1129.56       128.09 o                         
 -17   1   7        841.37        952.15       126.12 o                         
 -15   1   7       3161.18       3099.82       234.88 o                         
 -13   1   7       3393.08       3039.60       232.25 o                         
 -11   1   7       4102.77       4233.95       260.93 o                         
  -9   1   7       9079.47      10013.68       582.66 o                         
  -7   1   7        852.38        929.49        66.97 o                         
  -5   1   7      16114.83      14061.19       688.93 o                         
  -3   1   7      13375.24      12410.09       543.00 o                         
  -1   1   7      36432.90      34953.33      1256.45 o                         
   1   1   7        489.42        433.37        38.47 o                         
   3   1   7       6211.50       5695.40       423.62 o                         
   5   1   7       4372.73       4311.19       512.01 o                         
   7   1   7       4125.32       3723.45       141.41 o                         
   9   1   7       3126.62       2866.98       127.24 o                         
  11   1   7       2204.86       1960.42       101.65 o                         
  13   1   7       1366.77       1432.52       107.76 o                         
  15   1   7        474.34        404.57        80.60 o                         
 -18   2   7         25.60         42.91        38.21 o                         
 -16   2   7          0.32        -26.14        49.22 o                         
 -14   2   7          0.47        -26.42        53.96 o                         
 -12   2   7         75.48         79.27        55.22 o                         
 -10   2   7       2105.95       2203.85       122.29 o                         
  -8   2   7       3476.98       3881.43       253.23 o                         
  -6   2   7       5082.80       4767.89       309.94 o                         
  -4   2   7       1734.72       1675.34        88.13 o                         
  -2   2   7         54.65         50.52        19.60 o                         
   0   2   7         96.05         94.06        31.77 o                         
   2   2   7          2.70         -0.35        29.59 o                         
   4   2   7       7706.13       9144.68       970.07 o                         
   6   2   7        690.86        671.39        50.39 o                         
   8   2   7         74.19         36.57        28.06 o                         
  10   2   7         17.31         73.18        37.91 o                         
  12   2   7         52.39         76.80        41.91 o                         
  14   2   7          0.12        -58.69        59.42 o                         
 -19   3   7       1193.50       1276.87       590.79 o                         
 -17   3   7        733.65        857.85        77.86 o                         
 -15   3   7       4640.25       5188.06       313.38 o                         
 -13   3   7       4349.84       5321.18       315.15 o                         
 -11   3   7       7746.83       8766.73       422.48 o                         
  -9   3   7      28628.80      30943.39      1319.47 o                         
  -7   3   7      31460.37      34162.95      1462.34 o                         
  -5   3   7      15534.13      15327.30       753.57 o                         
  -3   3   7      26599.63      26618.73      1043.06 o                         
  -1   3   7      38144.48      38010.36      1803.86 o                         
   1   3   7      15990.78      17057.44       973.43 o                         
   3   3   7      41668.36      43619.88      1828.61 o                         
   5   3   7      19600.41      21922.24      1111.72 o                         
   7   3   7       5092.98       4844.51       187.58 o                         
   9   3   7       6092.02       6483.49       239.14 o                         
  11   3   7       2320.78       2266.97       111.74 o                         
  13   3   7        830.93        960.50        99.52 o                         
  15   3   7        265.07        226.78        73.59 o                         
 -18   4   7         17.73         61.50        76.86 o                         
 -16   4   7         38.45         17.83        56.56 o                         
 -14   4   7        254.65        264.44        64.57 o                         
 -12   4   7         93.80        134.06        50.90 o                         
 -10   4   7       1030.77       1253.74        84.82 o                         
  -8   4   7       7416.18       8066.44       344.31 o                         
  -6   4   7       1437.18       1389.91       106.18 o                         
  -4   4   7        932.94        785.04        72.87 o                         
  -2   4   7        189.77        159.33        38.76 o                         
   0   4   7        432.04        390.00        46.39 o                         
   2   4   7       1244.85       1436.03       137.54 o                         
   4   4   7        101.92        173.06        34.35 o                         
   6   4   7        219.34         93.11        50.49 o                         
   8   4   7         21.99         92.85        41.99 o                         
  10   4   7         44.41         70.60        38.24 o                         
  12   4   7        101.07        112.16        37.62 o                         
  14   4   7         23.32        -11.68        41.67 o                         
 -17   5   7        881.98        807.99       311.32 o                         
 -15   5   7       4092.62       4903.84       375.44 o                         
 -13   5   7       2081.83       2443.13       174.97 o                         
 -11   5   7       2408.24       2632.97       151.07 o                         
  -9   5   7       4997.56       5428.42       227.58 o                         
  -7   5   7       8963.71       9132.55       481.09 o                         
  -5   5   7       7886.53       7322.60       561.79 o                         
  -3   5   7       8033.19       7373.97       465.74 o                         
  -1   5   7       7880.60       8040.99       676.22 o                         
   1   5   7       5930.57       5960.27       387.43 o                         
   3   5   7       7342.59       7819.10       269.56 o                         
   5   5   7       6152.37       5833.55       267.46 o                         
   7   5   7       1597.21       1777.66       140.12 o                         
   9   5   7       1826.81       1853.42        95.28 o                         
  11   5   7        886.01        923.71        69.43 o                         
  13   5   7       1035.43       1029.08        81.15 o                         
 -16   6   7         58.31         32.44        51.59 o                         
 -14   6   7        392.37        390.31        90.88 o                         
 -12   6   7          3.02         92.92       114.53 o                         
 -10   6   7        291.93        178.85        51.87 o                         
  -8   6   7         29.50         41.98        39.64 o                         
  -6   6   7         11.63         55.07        48.09 o                         
  -4   6   7       1446.68       1355.65       128.59 o                         
  -2   6   7       1600.08       1413.79       144.07 o                         
   0   6   7         17.41         17.09        32.37 o                         
   2   6   7         95.12         89.23        41.08 o                         
   4   6   7       1905.48       2103.26       113.88 o                         
   6   6   7          8.10         52.35        47.59 o                         
   8   6   7         79.03        100.13        54.21 o                         
  10   6   7         75.95         58.61        38.32 o                         
  12   6   7          2.69        -23.47        27.67 o                         
 -15   7   7        461.46        518.38        70.56 o                         
 -13   7   7        925.54       1235.75       242.44 o                         
 -11   7   7       2228.44       2347.87       332.90 o                         
  -9   7   7       1745.99       1881.81       255.63 o                         
  -7   7   7       1106.27       1406.87       194.72 o                         
  -5   7   7       5619.83       5187.09       367.04 o                         
  -3   7   7       3115.59       2946.82       210.41 o                         
  -1   7   7       5426.91       6030.32       317.35 o                         
   1   7   7       3302.19       3065.74       157.83 o                         
   3   7   7        680.71        802.47        76.85 o                         
   5   7   7        753.39        808.71       101.01 o                         
   7   7   7       1841.89       1888.91       162.96 o                         
   9   7   7       1719.39       1765.71       147.05 o                         
  11   7   7        591.96        612.61        66.31 o                         
 -14   8   7         84.52        157.24        86.08 o                         
 -12   8   7        179.04         43.11        95.48 o                         
 -10   8   7         91.47        241.49        90.37 o                         
  -8   8   7        501.54        538.38        89.31 o                         
  -6   8   7          6.31        122.65        88.13 o                         
  -4   8   7       1312.57       1381.30       132.41 o                         
  -2   8   7        404.67        465.19        95.82 o                         
   0   8   7       1337.72       1143.51       130.24 o                         
   2   8   7        136.88        107.61        47.70 o                         
   4   8   7          6.31        -24.75        51.25 o                         
   6   8   7         54.56         40.29        60.00 o                         
   8   8   7        261.22        192.30        48.85 o                         
  10   8   7        313.31        263.19        49.33 o                         
 -13   9   7       1840.05       2212.27       298.38 o                         
 -11   9   7       1545.32       1504.95       178.68 o                         
  -9   9   7       3980.94       4537.53       408.74 o                         
  -7   9   7       2677.43       2988.12       305.15 o                         
  -5   9   7       4036.99       3849.48       298.24 o                         
  -3   9   7       2599.13       2096.40       209.50 o                         
  -1   9   7       4572.40       3995.93       633.29 o                         
   1   9   7       2780.20       2674.50       192.27 o                         
   3   9   7       5332.40       5842.30       375.35 o                         
   5   9   7       3510.99       3295.32       225.62 o                         
   7   9   7       1790.98       1941.51       215.18 o                         
   9   9   7       1248.64       1294.14        95.94 o                         
 -12  10   7        162.53        151.24        53.15 o                         
 -10  10   7        385.87        293.72        76.14 o                         
  -8  10   7        129.96        176.83        59.23 o                         
  -6  10   7        345.53        311.34        81.36 o                         
  -4  10   7        923.87        780.67       168.05 o                         
  -2  10   7        526.07        387.15        99.86 o                         
   0  10   7         12.04          9.25        56.51 o                         
   2  10   7        330.63        444.77        73.20 o                         
   4  10   7        515.03        509.46        91.51 o                         
   6  10   7        118.68        122.46        52.49 o                         
   8  10   7          2.65         -6.81        30.17 o                         
 -11  11   7        936.94       1183.51       232.15 o                         
  -9  11   7       1349.97       1408.24       227.56 o                         
  -7  11   7       1002.40       1076.17        98.44 o                         
  -5  11   7       2198.98       1937.19       258.06 o                         
  -3  11   7       1478.51       1555.27       242.96 o                         
  -1  11   7       2002.92       1546.64       141.45 o                         
   1  11   7       1284.24       1322.20       112.07 o                         
   3  11   7       1124.98       1090.31        86.00 o                         
   5  11   7        647.38        625.84        76.94 o                         
   7  11   7        585.68        464.53        58.03 o                         
  -8  12   7        170.69         86.87        41.25 o                         
  -6  12   7        228.44        187.44        58.79 o                         
  -4  12   7        149.94        220.71        65.65 o                         
  -2  12   7        128.07         58.06        49.04 o                         
   0  12   7         57.40         30.20        36.61 o                         
   2  12   7         53.49         59.30        33.18 o                         
   4  12   7        128.30        155.40        34.40 o                         
 -18   0   8        493.42        703.39       157.43 o                         
 -16   0   8        917.71        983.83       196.74 o                         
 -14   0   8       1098.86       1273.49       222.48 o                         
 -12   0   8        469.96        432.59       117.62 o                         
 -10   0   8      12929.91      13768.66      1393.63 o                         
  -8   0   8      27186.13      29071.84      2832.67 o                         
  -6   0   8       6001.94       5374.38       504.27 o                         
  -4   0   8      21820.12      22555.34      2516.51 o                         
  -2   0   8      30221.19      27978.84      1886.08 o                         
   0   0   8      16512.22      15189.20      1052.87 o                         
   2   0   8      18383.37      17478.53      1708.07 o                         
   6   0   8        973.59        909.67       121.40 o                         
   8   0   8       3172.03       2840.32       143.12 o                         
  10   0   8       4538.04       4279.03       219.66 o                         
  12   0   8       1970.96       1864.55       179.57 o                         
  14   0   8        119.51        -14.36        54.71 o                         
 -19   1   8          0.91         40.58        90.55 o                         
 -17   1   8         43.96         28.10        55.37 o                         
 -15   1   8        358.87        236.78       138.13 o                         
 -13   1   8       1044.32       1159.76       127.03 o                         
 -11   1   8       1002.83       1067.66       111.33 o                         
  -9   1   8       4611.08       5477.20       430.94 o                         
  -7   1   8      21947.43      25250.83      1301.62 o                         
  -5   1   8        198.34        140.80        28.43 o                         
  -3   1   8          3.34          2.16        20.03 o                         
  -1   1   8       1957.46       2164.76        95.27 o                         
   1   1   8       1712.76       1850.42        98.84 o                         
   3   1   8      17443.56      18680.09      1282.44 o                         
   5   1   8       2548.48       2598.75       358.08 o                         
   7   1   8       1240.06       1147.61        78.18 o                         
   9   1   8         44.31         82.25        34.62 o                         
  11   1   8        551.47        611.07        57.61 o                         
  13   1   8         79.58         52.52        46.85 o                         
  15   1   8          3.11         19.34        62.59 o                         
 -18   2   8       1275.01       1305.05       120.45 o                         
 -16   2   8       3211.74       3195.99       241.83 o                         
 -14   2   8       7308.01       8033.90       467.63 o                         
 -12   2   8       3817.23       3777.88       239.19 o                         
 -10   2   8       5190.72       5679.16       297.96 o                         
  -8   2   8       8650.98       9454.29       699.23 o                         
  -6   2   8      17650.24      17124.59       844.78 o                         
  -4   2   8      14195.91      13778.35       554.04 o                         
  -2   2   8       9772.94       9704.99       438.69 o                         
   0   2   8      19678.70      20996.04       838.83 o                         
   2   2   8       7678.69       9130.54       636.77 o                         
   4   2   8      10098.71      12033.49      1260.47 o                         
   6   2   8       2736.57       2677.02       128.66 o                         
   8   2   8       4464.60       4112.26       142.16 o                         
  10   2   8       1347.47       1277.00        80.77 o                         
  12   2   8       1476.66       1441.37        92.10 o                         
  14   2   8        791.74        553.32       101.48 o                         
 -19   3   8         24.75         15.17        94.30 o                         
 -17   3   8         32.59        -14.28        71.74 o                         
 -15   3   8        461.58        462.74        88.82 o                         
 -13   3   8        264.36        346.42        79.59 o                         
 -11   3   8        733.70        740.78        67.60 o                         
  -9   3   8       2441.66       2390.38       270.73 o                         
  -7   3   8        178.38        227.39        58.29 o                         
  -5   3   8         64.51         77.58        31.04 o                         
  -3   3   8       8262.95       8845.57       369.95 o                         
  -1   3   8       1009.36       1196.05       122.70 o                         
   1   3   8        521.88        628.55        78.93 o                         
   3   3   8       3700.24       4147.36       319.26 o                         
   5   3   8       3142.10       2936.43       141.30 o                         
   7   3   8        276.38        194.28        47.83 o                         
   9   3   8         85.18         88.32        37.07 o                         
  11   3   8         68.15          5.33        36.76 o                         
  13   3   8         18.55        -13.66        43.20 o                         
 -18   4   8        591.82        615.10       135.40 o                         
 -16   4   8       1798.00       2120.47       171.48 o                         
 -14   4   8       5974.77       6695.58       327.43 o                         
 -12   4   8       5516.42       6168.45       341.33 o                         
 -10   4   8      19161.25      19831.27      1183.18 o                         
  -8   4   8       7736.22       8528.64       344.79 o                         
  -6   4   8       4083.13       4018.64       273.65 o                         
  -4   4   8       8356.54       8689.34       450.65 o                         
  -2   4   8      15260.20      15228.03       667.88 o                         
   0   4   8       1295.18       1209.07       122.30 o                         
   2   4   8       1355.35       1287.25       128.21 o                         
   4   4   8       8559.18       9201.00       312.74 o                         
   6   4   8       4870.08       4934.34       226.51 o                         
   8   4   8       4890.57       4880.37       204.92 o                         
  10   4   8       2326.40       2248.90       121.35 o                         
  12   4   8        920.86        894.21        65.90 o                         
  14   4   8        378.77        402.45        57.56 o                         
 -17   5   8          1.75         42.28        36.11 o                         
 -15   5   8        163.38        193.02       106.14 o                         
 -13   5   8        896.86       1006.18       109.92 o                         
 -11   5   8        320.33        316.03        92.46 o                         
  -9   5   8         22.05         39.69        40.48 o                         
  -7   5   8         15.27          7.95        36.03 o                         
  -5   5   8        271.05        277.38        57.50 o                         
  -3   5   8        547.24        564.44        77.27 o                         
  -1   5   8         10.33         11.90        61.76 o                         
   1   5   8         35.81         46.87        44.01 o                         
   3   5   8       1210.48       1303.10        88.20 o                         
   5   5   8        257.96        215.09        51.18 o                         
   7   5   8        392.03        451.10        73.35 o                         
   9   5   8        670.35        756.68        59.48 o                         
  11   5   8         92.41         99.44        32.80 o                         
  13   5   8         35.49         26.66        36.28 o                         
 -16   6   8        438.99        480.47        80.62 o                         
 -14   6   8        685.24        898.04       132.67 o                         
 -12   6   8        107.68        200.32       107.13 o                         
 -10   6   8       2390.65       2503.10       272.61 o                         
  -8   6   8       1558.73       1575.10       130.31 o                         
  -6   6   8      10161.15      11402.58       555.56 o                         
  -4   6   8      10337.74       8966.91       606.03 o                         
  -2   6   8      20414.79      22076.03      1113.65 o                         
   0   6   8      15601.73      17623.22       833.94 o                         
   2   6   8       8435.87       8989.16       371.18 o                         
   4   6   8       4125.06       4569.06       254.31 o                         
   6   6   8       1659.57       1742.75       143.27 o                         
   8   6   8       1573.58       1842.91       130.58 o                         
  10   6   8        524.73        642.67        63.59 o                         
  12   6   8        605.43        535.39        76.52 o                         
 -15   7   8         38.21          3.81        37.06 o                         
 -13   7   8         99.78        120.98       179.00 o                         
 -11   7   8        289.72        262.94        93.87 o                         
  -9   7   8       2147.77       2304.92       231.68 o                         
  -7   7   8        427.10        440.16        80.02 o                         
  -5   7   8         30.08         44.75        47.27 o                         
  -3   7   8          8.03         10.07        56.00 o                         
  -1   7   8       1179.26       1203.43       122.24 o                         
   1   7   8         43.49         64.70        47.94 o                         
   3   7   8         61.94         87.77        47.18 o                         
   5   7   8         19.27        -36.66        59.74 o                         
   7   7   8         10.43         10.15        50.62 o                         
   9   7   8         40.48         36.21        41.42 o                         
  11   7   8        146.78         98.83        32.17 o                         
 -14   8   8       2366.00       2839.35       353.62 o                         
 -12   8   8       2235.96       2323.71       359.03 o                         
 -10   8   8       4577.93       5180.56       449.55 o                         
  -8   8   8       3333.39       3390.27       382.95 o                         
  -6   8   8       4516.63       3660.96       517.38 o                         
  -4   8   8        889.27       1001.78       124.00 o                         
  -2   8   8       1012.28        853.08       223.37 o                         
   0   8   8       1526.24       1177.85       116.39 o                         
   2   8   8       2717.14       2521.38       169.99 o                         
   4   8   8       4658.96       4968.60       280.44 o                         
   6   8   8       2101.56       2347.69       210.71 o                         
   8   8   8       1699.03       1985.81       133.53 o                         
  10   8   8        800.48        810.09        67.83 o                         
 -13   9   8        264.38        130.14        86.72 o                         
 -11   9   8         88.90         77.51       107.77 o                         
  -9   9   8        627.88        449.51       177.20 o                         
  -7   9   8        123.89         59.34       111.70 o                         
  -5   9   8        396.25        442.08        88.85 o                         
  -3   9   8        600.38        462.48       109.38 o                         
  -1   9   8       1191.25       1141.52       343.98 o                         
   1   9   8         65.69         60.96        52.70 o                         
   3   9   8        341.70        392.92        72.90 o                         
   5   9   8         71.14        117.45        54.70 o                         
   7   9   8         15.89         50.50        48.04 o                         
   9   9   8         22.41          6.27        34.60 o                         
 -12  10   8        678.67        709.13       119.45 o                         
 -10  10   8       1189.51       1542.48       265.68 o                         
  -8  10   8       1157.39       1349.71       196.85 o                         
  -6  10   8       2200.42       2260.83       194.85 o                         
  -4  10   8       2296.70       1912.92       213.86 o                         
  -2  10   8       1965.21       1671.44       192.64 o                         
   0  10   8       2361.08       2187.89       187.26 o                         
   2  10   8       1281.22       1103.66       106.41 o                         
   4  10   8        647.30        753.54       118.03 o                         
   6  10   8        371.87        306.55        59.92 o                         
   8  10   8        646.17        573.21        57.25 o                         
 -11  11   8         25.10         17.27        32.33 o                         
  -9  11   8         62.79         18.63        40.78 o                         
  -7  11   8         23.25         33.67        57.41 o                         
  -5  11   8        122.58         66.23       158.28 o                         
  -3  11   8         96.87        163.78        73.09 o                         
  -1  11   8         40.42         59.37        49.05 o                         
   1  11   8        110.44        189.61        47.74 o                         
   3  11   8        278.76        255.34        48.93 o                         
   5  11   8        203.78        182.45        43.95 o                         
  -6  12   8        880.37       1011.40       152.53 o                         
  -4  12   8       1102.83       1332.39       262.99 o                         
  -2  12   8        775.71        954.43       100.34 o                         
   0  12   8        839.13        797.00        81.41 o                         
   2  12   8        720.37        613.16        66.41 o                         
 -19   1   9        923.29       1188.71       124.89 o                         
 -17   1   9       1250.25       1427.24       130.30 o                         
 -15   1   9       5644.27       5887.50       444.17 o                         
 -13   1   9       1747.84       1799.14       217.20 o                         
 -11   1   9       2255.42       2575.85       195.82 o                         
  -9   1   9      16066.82      19141.78      1418.88 o                         
  -7   1   9       9749.29      10313.17       425.15 o                         
  -5   1   9       9328.66       8638.10       361.24 o                         
  -3   1   9       4637.39       4198.36       190.63 o                         
  -1   1   9      10337.07       9159.93       353.18 o                         
   1   1   9       4674.01       4502.02       249.88 o                         
   5   1   9       2561.37       2507.08       159.99 o                         
   7   1   9       1563.59       1398.58       100.54 o                         
   9   1   9       3585.43       3516.91       141.80 o                         
  11   1   9       1886.47       1897.51       140.25 o                         
  13   1   9        776.93        693.32        80.48 o                         
 -18   2   9          4.43        -21.82        40.75 o                         
 -16   2   9        188.24        256.47        67.71 o                         
 -14   2   9         62.79         44.72        57.39 o                         
 -12   2   9         59.47         -0.73        45.39 o                         
 -10   2   9        155.02        197.56        63.88 o                         
  -8   2   9       3473.90       3430.33       244.49 o                         
  -6   2   9        482.29        464.05        59.39 o                         
  -4   2   9       5975.92       6075.43       264.10 o                         
  -2   2   9        317.62        341.88        44.11 o                         
   0   2   9       1068.06       1055.17        82.95 o                         
   2   2   9       2155.01       2560.83       197.02 o                         
   4   2   9         38.59         68.05        33.16 o                         
   6   2   9        272.63        213.21        46.45 o                         
   8   2   9         45.06         13.85        37.14 o                         
  10   2   9         34.65         49.88        36.33 o                         
  12   2   9         26.41        -12.05        44.08 o                         
  14   2   9          3.90          5.49        44.92 o                         
 -17   3   9        987.12       1091.95       139.64 o                         
 -15   3   9       3393.09       3651.82       225.32 o                         
 -13   3   9       3688.59       3849.35       355.19 o                         
 -11   3   9      11226.84      12092.76       660.03 o                         
  -9   3   9       9357.16       9304.35       862.35 o                         
  -7   3   9       8003.24       7833.36       483.39 o                         
  -5   3   9      18272.79      18697.66       826.29 o                         
  -3   3   9      18531.02      18590.57       744.12 o                         
  -1   3   9      24763.59      25824.56      1027.44 o                         
   1   3   9       8706.96       9888.93       549.84 o                         
   3   3   9       8699.50       9532.15       318.30 o                         
   5   3   9       7029.87       7291.14       276.94 o                         
   7   3   9       4917.42       4469.81       204.82 o                         
   9   3   9       2659.92       2474.49       113.69 o                         
  11   3   9       1103.26        986.11        74.84 o                         
  13   3   9        596.39        441.48        70.52 o                         
 -18   4   9          0.52        -27.25        41.23 o                         
 -16   4   9        137.02        163.38        73.76 o                         
 -14   4   9          5.98         63.71        54.04 o                         
 -12   4   9         13.14         44.24        57.30 o                         
 -10   4   9        232.54        167.76        94.94 o                         
  -8   4   9        315.04        314.43        49.20 o                         
  -6   4   9       2072.82       2306.49       184.92 o                         
  -4   4   9         10.56         27.03        32.57 o                         
  -2   4   9         23.40         21.69        30.73 o                         
   0   4   9       2308.11       2782.34       188.95 o                         
   2   4   9        744.69        798.96        52.16 o                         
   4   4   9        644.89        669.68        66.39 o                         
   6   4   9         17.93        -28.72        40.21 o                         
   8   4   9        721.99        744.03        75.48 o                         
  10   4   9        222.59        220.69        37.48 o                         
  12   4   9          2.55        -13.77        31.48 o                         
 -17   5   9        463.60        419.74        56.17 o                         
 -15   5   9       1693.76       1990.67       162.85 o                         
 -13   5   9       1669.94       1783.38       160.16 o                         
 -11   5   9       4247.22       4404.31       452.43 o                         
  -9   5   9       4082.83       4478.71       234.38 o                         
  -7   5   9       5582.75       6011.17       305.18 o                         
  -5   5   9      11387.66      11261.63       522.67 o                         
  -3   5   9      16660.24      16157.35       738.31 o                         
  -1   5   9      11461.80      13145.26       885.39 o                         
   1   5   9       3867.37       3533.28       146.56 o                         
   3   5   9       4520.53       4871.38       180.20 o                         
   5   5   9       3806.52       4162.12       282.49 o                         
   7   5   9       2211.93       2364.46       176.94 o                         
   9   5   9       1046.80       1034.52        70.68 o                         
  11   5   9        282.18        259.42        45.62 o                         
  13   5   9        563.59        250.51        71.48 o                         
 -16   6   9          1.91        -65.61        65.61 o                         
 -14   6   9        170.14        187.88       155.21 o                         
 -12   6   9         33.37         14.92        65.17 o                         
 -10   6   9         58.51         93.69        45.44 o                         
  -8   6   9         91.74         65.08        47.55 o                         
  -6   6   9         17.31         39.17        43.50 o                         
  -4   6   9        350.75        446.40        63.38 o                         
  -2   6   9       1104.01        900.18       103.85 o                         
   0   6   9         59.98         46.31        38.61 o                         
   2   6   9        156.83        224.86        46.13 o                         
   4   6   9       1533.43       1506.45       116.15 o                         
   6   6   9        169.22        166.66        65.09 o                         
   8   6   9         14.71        -13.66        49.07 o                         
  10   6   9         81.26         97.11        35.31 o                         
  12   6   9        259.50        195.14        67.49 o                         
 -15   7   9       1645.65       1537.78       437.72 o                         
 -13   7   9       1426.81       1597.26       233.34 o                         
 -11   7   9       2590.06       3292.20       486.86 o                         
  -9   7   9       4673.33       4306.71       453.58 o                         
  -7   7   9       1527.00       1278.21       126.33 o                         
  -5   7   9       1088.75       1046.38       111.84 o                         
  -3   7   9       1265.26       1169.76       126.13 o                         
  -1   7   9       1659.20       1611.68       182.36 o                         
   1   7   9        991.88       1050.61        92.25 o                         
   3   7   9       4185.39       4613.02       262.65 o                         
   5   7   9       2148.38       2885.51       222.43 o                         
   7   7   9       1433.15       1685.56       130.77 o                         
   9   7   9       2050.63       1994.37       134.20 o                         
  11   7   9        993.88        883.95       169.35 o                         
 -14   8   9        134.87        257.70        91.20 o                         
 -12   8   9         18.66         35.95        59.82 o                         
 -10   8   9       1676.34       2076.09       210.91 o                         
  -8   8   9       1121.75       1213.32       211.38 o                         
  -6   8   9       1080.44       1140.41       193.07 o                         
  -4   8   9        246.50        184.34       171.21 o                         
  -2   8   9        245.93        228.76        79.23 o                         
   0   8   9         79.64         70.39        48.68 o                         
   2   8   9         17.96          5.19        55.95 o                         
   4   8   9         17.37         39.51        63.71 o                         
   6   8   9         70.04          0.86        59.89 o                         
   8   8   9         14.72         18.45        47.95 o                         
  10   8   9         25.23         54.35        34.64 o                         
 -13   9   9       1033.13       1092.78       124.16 o                         
 -11   9   9        889.71        776.89       191.91 o                         
  -9   9   9       1366.62       1722.33       318.66 o                         
  -7   9   9       2811.70       3344.96       360.71 o                         
  -5   9   9       5429.22       5445.97       485.91 o                         
  -3   9   9       1968.35       1138.60       228.72 o                         
  -1   9   9       4991.92       4964.75       790.00 o                         
   1   9   9       3766.74       3801.34       217.33 o                         
   3   9   9       2057.27       1963.58       160.63 o                         
   5   9   9        894.18        967.93       119.58 o                         
   7   9   9        806.51        900.12       119.03 o                         
   9   9   9        255.06        263.46        41.61 o                         
 -12  10   9         25.34         62.31        60.51 o                         
 -10  10   9          4.46         -0.91        65.42 o                         
  -8  10   9         15.94          3.98        81.51 o                         
  -6  10   9         13.49         39.40        72.67 o                         
  -4  10   9        210.50        249.28       136.52 o                         
  -2  10   9        528.91        447.90        95.17 o                         
   0  10   9         64.50        176.44        61.37 o                         
   2  10   9        326.59        226.38        95.30 o                         
   4  10   9        594.06        621.09       114.66 o                         
   6  10   9        247.85        247.55        54.09 o                         
  -9  11   9       1125.29       1180.71       107.60 o                         
  -7  11   9       1445.72       1443.74       201.35 o                         
  -5  11   9       1923.05       2010.89       315.80 o                         
  -3  11   9        933.11       1019.31       183.58 o                         
  -1  11   9       1240.25       1175.84       115.07 o                         
   1  11   9        969.26       1181.96       113.58 o                         
   3  11   9        940.85        863.90        90.75 o                         
   5  11   9        440.71        350.72        52.17 o                         
  -6  12   9         56.55         58.74        44.14 o                         
  -4  12   9         44.91         25.83        85.39 o                         
  -2  12   9         97.83        101.42        37.12 o                         
   0  12   9        173.52        189.15        51.36 o                         
   2  12   9         79.95         45.18        43.80 o                         
 -18   0  10        582.96        584.68       106.99 o                         
 -16   0  10       3530.42       3015.25      1357.55 o                         
 -14   0  10       6438.15       3810.51       794.67 o                         
 -12   0  10       3765.09       4574.20       551.06 o                         
 -10   0  10      11207.15      11373.59      1315.17 o                         
  -8   0  10      10852.98      10640.92      1112.35 o                         
  -6   0  10      13514.09      13030.70       753.60 o                         
  -4   0  10      14099.74      13080.83       757.95 o                         
  -2   0  10      13497.00      12619.15       899.29 o                         
   0   0  10      15976.08      14947.21      1500.61 o                         
   2   0  10      14126.81      13524.01      1363.38 o                         
   4   0  10      16501.19      15140.67      1091.61 o                         
   6   0  10       7264.75       6466.46       437.09 o                         
   8   0  10       9701.79       9044.76       583.63 o                         
  10   0  10       2548.54       2552.27       222.30 o                         
  12   0  10       1133.06       1052.15       119.68 o                         
 -19   1  10          1.84         37.46        29.99 o                         
 -17   1  10         57.44        116.47        55.00 o                         
 -15   1  10        136.63         98.33        60.83 o                         
 -13   1  10        973.08        908.06       179.91 o                         
 -11   1  10       2064.21       2060.74       315.59 o                         
  -9   1  10       2774.28       2613.10       139.47 o                         
  -7   1  10       1037.42       1068.74        76.34 o                         
  -5   1  10          9.00         26.11        26.42 o                         
  -3   1  10          1.74         17.62        39.11 o                         
  -1   1  10        545.86        603.67        58.28 o                         
   1   1  10        856.64        950.50       187.77 o                         
   3   1  10       1713.72       1699.00       111.61 o                         
   5   1  10        775.64        607.29        86.40 o                         
   7   1  10        888.79        850.88        79.17 o                         
   9   1  10        674.70        559.50        74.18 o                         
  11   1  10          9.96        -29.58        53.33 o                         
  13   1  10          8.11         35.29        37.52 o                         
 -18   2  10       1023.90       1270.03       120.24 o                         
 -16   2  10       2700.01       2970.81       226.61 o                         
 -14   2  10       2002.02       1737.95       725.53 o                         
 -12   2  10        823.50        885.16       138.18 o                         
 -10   2  10       9541.32       8788.85       958.77 o                         
  -8   2  10       8544.86       8625.58       450.82 o                         
  -6   2  10       9817.13       9636.42       501.72 o                         
  -4   2  10      20369.33      21120.45       845.02 o                         
  -2   2  10      19149.99      19992.12       748.05 o                         
   0   2  10       6273.05       7151.27       354.25 o                         
   2   2  10       5958.26       6294.49       975.30 o                         
   4   2  10       6803.14       6742.84       267.24 o                         
   6   2  10        578.71        625.65        71.54 o                         
   8   2  10       1903.43       1814.42       100.14 o                         
  10   2  10        999.36        990.36        82.46 o                         
  12   2  10        665.25        740.63        90.81 o                         
 -17   3  10         12.61        -36.62        64.52 o                         
 -15   3  10        541.87        604.66        82.34 o                         
 -13   3  10          0.83         15.48       121.58 o                         
 -11   3  10        327.29        296.12        88.71 o                         
  -9   3  10         68.04         36.75        48.45 o                         
  -7   3  10        100.27        148.57        38.33 o                         
  -5   3  10       2148.04       2291.65       139.48 o                         
  -3   3  10       1381.84       1369.61       115.03 o                         
  -1   3  10          1.22         60.14        38.71 o                         
   1   3  10        608.36        708.46        85.35 o                         
   3   3  10        521.76        538.40        50.37 o                         
   5   3  10        467.16        457.76        72.33 o                         
   7   3  10          4.32        -16.08        50.25 o                         
   9   3  10         57.26         72.65        43.11 o                         
  11   3  10          9.13        -37.66        42.12 o                         
  13   3  10         15.94        -21.19        44.31 o                         
 -18   4  10       1084.77       1120.41       112.89 o                         
 -16   4  10       1123.36       1134.87       176.25 o                         
 -14   4  10       3423.04       3580.23       248.10 o                         
 -12   4  10       5022.08       4424.06       673.94 o                         
 -10   4  10       7887.56       7913.22       403.01 o                         
  -8   4  10       3567.91       3932.02       188.97 o                         
  -6   4  10       5179.10       5430.04       313.35 o                         
  -4   4  10       1209.45       1150.47        90.08 o                         
  -2   4  10       2761.02       2539.71       142.76 o                         
   0   4  10       3880.54       4389.20       192.78 o                         
   2   4  10       4469.82       4641.31       173.81 o                         
   4   4  10       3342.91       3402.85       158.34 o                         
   6   4  10        706.68        821.65        87.39 o                         
   8   4  10       1102.80       1193.15        85.56 o                         
  10   4  10        717.62        741.21        58.96 o                         
  12   4  10        766.96        681.43        82.96 o                         
 -17   5  10         14.40         21.96        37.44 o                         
 -15   5  10        109.70         51.87        50.90 o                         
 -13   5  10        210.06        197.64       122.02 o                         
 -11   5  10          7.83         -1.71        87.50 o                         
  -9   5  10        507.10        572.35        86.19 o                         
  -7   5  10       1044.10       1115.69        95.04 o                         
  -5   5  10          5.50          6.64        37.41 o                         
  -3   5  10       1212.86       1311.45        99.33 o                         
  -1   5  10       1082.41       1169.07        79.96 o                         
   1   5  10         56.30         55.45        32.41 o                         
   3   5  10         14.73          0.09        32.86 o                         
   5   5  10         20.82          9.02        57.14 o                         
   7   5  10         10.84         10.76        47.97 o                         
   9   5  10         60.93         64.81        40.95 o                         
  11   5  10         61.42        118.04        38.08 o                         
 -16   6  10       1019.02        954.66       393.92 o                         
 -14   6  10       2326.90       2619.09       612.22 o                         
 -12   6  10       1300.68       1456.61       263.59 o                         
 -10   6  10       5433.79       5362.40       367.47 o                         
  -8   6  10       3066.37       3317.50       220.23 o                         
  -6   6  10       5763.64       5808.94       310.84 o                         
  -4   6  10       7361.92       7740.98       650.37 o                         
  -2   6  10      10529.52      11580.74       562.28 o                         
   0   6  10       3879.36       3878.98       210.42 o                         
   2   6  10       4512.41       4796.33       215.18 o                         
   4   6  10       6498.45       6807.12       399.50 o                         
   6   6  10       3794.03       3650.59       224.53 o                         
   8   6  10       3480.98       3884.91       203.81 o                         
  10   6  10       1183.51       1061.98        87.95 o                         
 -15   7  10        207.86         66.05       191.39 o                         
 -13   7  10        203.60        270.56       262.40 o                         
 -11   7  10        204.95        422.26       141.12 o                         
  -9   7  10         29.24         62.22        90.67 o                         
  -7   7  10         18.31          3.14        95.22 o                         
  -5   7  10       1125.98        980.84       107.48 o                         
  -3   7  10        113.80         72.76        44.12 o                         
  -1   7  10        102.83         30.87        45.31 o                         
   1   7  10         21.24        -16.20        66.76 o                         
   3   7  10       2350.23       2911.99       222.62 o                         
   5   7  10        195.15         83.88        79.03 o                         
   7   7  10         36.16         35.33        43.01 o                         
   9   7  10         24.83          8.91        47.24 o                         
 -12   8  10       1076.29       1171.10       229.96 o                         
 -10   8  10       2288.65       2730.43       248.78 o                         
  -8   8  10       1640.48       1809.04       257.54 o                         
  -6   8  10       6862.37       7320.03       626.68 o                         
  -4   8  10       5733.72       4261.23       732.37 o                         
  -2   8  10       5225.07       4109.70       609.05 o                         
   0   8  10       4382.01       3925.63       364.57 o                         
   2   8  10       2866.11       2721.22       233.56 o                         
   4   8  10       1494.25       2361.84       237.49 o                         
   6   8  10        645.50       1027.11       158.76 o                         
   8   8  10        631.56        704.02        92.60 o                         
 -11   9  10         13.80        105.00        83.31 o                         
  -9   9  10        448.55        663.90       133.13 o                         
  -7   9  10        151.88         23.77        82.88 o                         
  -5   9  10        519.28        317.61       200.96 o                         
  -3   9  10        225.92        335.78       143.85 o                         
  -1   9  10         86.75         95.20        72.73 o                         
   1   9  10         17.23        -38.12        53.49 o                         
   3   9  10         72.06        102.31        64.75 o                         
   5   9  10         59.15        110.98        78.00 o                         
   7   9  10        102.10         80.13        32.27 o                         
 -10  10  10        976.04        933.06       125.89 o                         
  -8  10  10       1073.19       1489.03       195.20 o                         
  -6  10  10        721.48        762.25       220.49 o                         
  -4  10  10         74.26         39.79       115.23 o                         
  -2  10  10        328.95        393.02       131.98 o                         
   0  10  10        743.98        721.75        96.24 o                         
   2  10  10        568.94        385.47       164.35 o                         
   4  10  10        536.66        529.35        70.70 o                         
   6  10  10        411.56        355.91        48.03 o                         
  -9  11  10        177.67        197.61        50.83 o                         
  -7  11  10          5.49          9.31        43.66 o                         
  -5  11  10         10.70         33.71       101.55 o                         
  -3  11  10        117.95        149.08        69.70 o                         
  -1  11  10        553.82        509.07        70.67 o                         
   1  11  10        483.94        491.92       124.67 o                         
   3  11  10        201.83        248.09        49.35 o                         
  -6  12  10        956.26       1001.36       109.02 o                         
  -4  12  10        891.54        804.71       102.19 o                         
  -2  12  10        751.19        715.48        99.49 o                         
   0  12  10        652.85        512.27       104.25 o                         
 -19   1  11       1024.87        998.04       541.80 o                         
 -17   1  11       1452.20       1264.09       357.39 o                         
 -15   1  11       4117.99       2244.40       408.49 o                         
 -13   1  11       3292.40       3028.72       308.00 o                         
 -11   1  11      10767.35       9669.50       908.53 o                         
  -9   1  11       9446.87       8593.67       466.65 o                         
  -7   1  11       6694.46       7005.94       284.12 o                         
  -5   1  11      16335.72      15096.17       756.23 o                         
  -3   1  11      14902.79      14555.58       730.09 o                         
  -1   1  11      15165.50      15252.71       769.34 o                         
   1   1  11       4338.22       4138.39       252.45 o                         
   3   1  11      13109.20      13592.52       738.78 o                         
   5   1  11       7125.26       7151.67       442.70 o                         
   7   1  11       5230.75       5313.75       248.33 o                         
   9   1  11       1955.22       1620.98       132.97 o                         
  11   1  11        807.57        815.54        94.18 o                         
  13   1  11        516.23        520.65        80.94 o                         
 -18   2  11         18.55         69.43       178.57 o                         
 -16   2  11        279.28        391.05       163.63 o                         
 -14   2  11         48.01         -3.28        86.14 o                         
 -12   2  11       3947.05       3631.40       280.26 o                         
 -10   2  11       2852.17       2728.99       349.48 o                         
  -8   2  11       1837.34       1774.52       112.51 o                         
  -6   2  11         69.95         52.06        40.35 o                         
  -4   2  11       3083.93       2873.01       186.18 o                         
  -2   2  11         82.06        112.32        38.82 o                         
   0   2  11        482.23        387.91        74.33 o                         
   2   2  11        677.24        829.94        74.61 o                         
   4   2  11        759.33        678.05       100.64 o                         
   6   2  11        498.03        381.52        60.83 o                         
   8   2  11          5.20         37.93        43.58 o                         
  10   2  11         17.03        -18.32        54.26 o                         
  12   2  11          8.11         26.76        43.53 o                         
 -17   3  11        766.82        778.15       285.50 o                         
 -15   3  11       2580.42       2049.55       252.26 o                         
 -13   3  11        394.12        429.59       245.58 o                         
 -11   3  11       2300.99       2148.97       155.30 o                         
  -9   3  11       5637.85       6118.79       445.53 o                         
  -7   3  11       4065.83       4179.48       198.68 o                         
  -5   3  11       5934.73       6113.46       264.53 o                         
  -3   3  11       6656.90       6493.86       277.51 o                         
  -1   3  11       3790.59       3956.99       188.66 o                         
   1   3  11       2847.74       2952.91       136.53 o                         
   3   3  11       3821.58       4713.89       298.10 o                         
   5   3  11         86.35         90.30        54.41 o                         
   7   3  11        348.65        361.96        65.28 o                         
   9   3  11       1164.74       1093.96        86.78 o                         
  11   3  11        501.31        461.98        70.97 o                         
 -18   4  11         26.27        -25.52        41.72 o                         
 -16   4  11         57.99         -1.80        63.60 o                         
 -14   4  11        522.41        429.33       120.65 o                         
 -12   4  11        875.61       1088.04       442.05 o                         
 -10   4  11        144.15        161.10        48.59 o                         
  -8   4  11         34.75         52.26        34.46 o                         
  -6   4  11       2907.42       2784.76       159.74 o                         
  -4   4  11         26.82         34.99        25.74 o                         
  -2   4  11        437.09        425.95        55.53 o                         
   0   4  11       1250.25       1262.52        84.89 o                         
   2   4  11        145.45        123.10        36.95 o                         
   4   4  11        859.41        848.40        78.88 o                         
   6   4  11         60.27         45.67        52.73 o                         
   8   4  11        269.98        314.53        69.34 o                         
  10   4  11         68.79         63.89        35.60 o                         
  12   4  11         11.35         19.02        40.44 o                         
 -17   5  11        960.15       1086.86       263.31 o                         
 -15   5  11       2692.30       2687.89       364.55 o                         
 -13   5  11       1882.77       1728.08       251.64 o                         
 -11   5  11       4587.15       4952.48       278.76 o                         
  -9   5  11       5005.70       5390.79       466.52 o                         
  -7   5  11       4327.06       4323.42       236.39 o                         
  -5   5  11       5226.07       5477.44       268.55 o                         
  -3   5  11       5425.19       5379.85       246.05 o                         
  -1   5  11       5262.42       5356.11       231.59 o                         
   1   5  11       3968.33       4141.24       181.63 o                         
   3   5  11       6663.36       7506.24       308.21 o                         
   5   5  11       2973.06       2836.52       245.72 o                         
   7   5  11       2058.39       2287.18       185.72 o                         
   9   5  11       1774.55       1517.78       116.91 o                         
  11   5  11        684.80        761.35        72.08 o                         
 -16   6  11          4.59         63.55       168.00 o                         
 -14   6  11        293.18        376.35       181.38 o                         
 -12   6  11          4.18        -44.87        66.43 o                         
 -10   6  11         36.32        -38.13        52.88 o                         
  -8   6  11          8.50        -18.46        63.11 o                         
  -6   6  11        993.69        892.65       132.57 o                         
  -4   6  11        892.97        805.05        82.44 o                         
  -2   6  11        160.53        145.65        57.04 o                         
   0   6  11        770.59        786.97        69.83 o                         
   2   6  11        357.90        370.03        73.71 o                         
   4   6  11        855.25        962.36       217.40 o                         
   6   6  11         46.13         81.01        52.02 o                         
   8   6  11        107.32         24.37        37.37 o                         
  10   6  11         30.71         82.62        35.31 o                         
 -15   7  11       1346.67        734.58       249.70 o                         
 -13   7  11       2250.62       1121.44       375.52 o                         
 -11   7  11       2913.76       3455.03       396.43 o                         
  -9   7  11       3116.24       3025.84       265.56 o                         
  -7   7  11       5855.38       4969.66       480.82 o                         
  -5   7  11       5767.48       6646.23       891.77 o                         
  -3   7  11       2324.94       1927.41       303.10 o                         
  -1   7  11       6806.13       6834.25       829.91 o                         
   1   7  11       4888.25       5222.93       689.05 o                         
   3   7  11       3218.88       3990.04       631.12 o                         
   5   7  11       2061.04       2978.20       291.13 o                         
   7   7  11       1754.22       2001.71       140.38 o                         
   9   7  11        771.99        842.21        70.18 o                         
 -12   8  11         93.09        250.64       118.27 o                         
 -10   8  11       1486.62       1737.53       181.61 o                         
  -8   8  11        416.62        397.39       152.71 o                         
  -6   8  11        468.72        341.97       131.05 o                         
  -4   8  11        296.23        241.98       241.97 o                         
  -2   8  11       1139.81       1340.26       453.07 o                         
   0   8  11        306.14        275.54        97.47 o                         
   2   8  11        182.89        287.91        86.15 o                         
   4   8  11          7.95        -81.87        81.87 o                         
   6   8  11          7.96         82.21        46.36 o                         
   8   8  11          3.60          2.85        28.61 o                         
 -11   9  11        775.49        952.82       109.32 o                         
  -9   9  11       1200.16       1157.50       133.80 o                         
  -7   9  11        673.64        967.86       192.49 o                         
  -5   9  11       2102.69       1892.78       253.28 o                         
  -3   9  11       2145.84       1866.29       217.34 o                         
  -1   9  11       1322.04       1003.22       213.40 o                         
   1   9  11        335.76        336.41        78.60 o                         
   3   9  11        923.35       1007.98       118.71 o                         
   5   9  11        395.68        303.93        73.32 o                         
   7   9  11        355.72        353.55        40.94 o                         
 -10  10  11         35.41         29.16        52.23 o                         
  -8  10  11         18.96         -8.29        46.26 o                         
  -6  10  11         53.99         83.17       130.29 o                         
  -4  10  11         69.07        -37.58       108.87 o                         
  -2  10  11         42.48         -0.05       101.07 o                         
   0  10  11         13.56         31.50        95.19 o                         
   2  10  11        205.53        215.50        54.36 o                         
   4  10  11         93.44        154.17        54.62 o                         
  -9  11  11        574.90        562.34       233.92 o                         
  -7  11  11        664.52        806.14       108.18 o                         
  -5  11  11        703.64        704.27       110.37 o                         
  -3  11  11        441.75        507.09        92.65 o                         
  -1  11  11        798.66        814.47       110.70 o                         
   1  11  11        435.74        527.03       117.90 o                         
   3  11  11        486.86        379.88        50.08 o                         
 -18   0  12       1193.93       1365.89       310.38 o                         
 -16   0  12       2028.89        844.55       372.11 o                         
 -14   0  12       4050.86       2328.34       565.84 o                         
 -12   0  12       9152.47       5358.29       891.77 o                         
 -10   0  12      14730.39      11918.67      1692.62 o                         
  -8   0  12       5325.96       5036.28       274.40 o                         
  -6   0  12      10998.40       9192.41       888.90 o                         
  -4   0  12      15513.50      14447.83       844.34 o                         
  -2   0  12      14258.23      13816.04       999.33 o                         
   0   0  12       7792.98       8453.11       586.57 o                         
   2   0  12       9885.70      10748.57       817.35 o                         
   4   0  12       4982.47       4505.71       407.74 o                         
   6   0  12        506.59        391.64       119.82 o                         
   8   0  12       1497.84       1724.39       222.13 o                         
  10   0  12       1041.96       1535.99       266.18 o                         
  12   0  12        805.86        613.55        97.12 o                         
 -17   1  12          0.25        262.07       207.88 o                         
 -15   1  12         19.86       -185.12       206.74 o                         
 -13   1  12       1672.25       1224.34       263.25 o                         
 -11   1  12        860.93        767.58        89.43 o                         
  -9   1  12        143.94        158.82        35.01 o                         
  -7   1  12         92.08         98.27        26.58 o                         
  -5   1  12       3368.66       3738.08       305.75 o                         
  -3   1  12       1411.84       1283.53       155.68 o                         
  -1   1  12       1379.86       1734.69       173.77 o                         
   1   1  12         77.74        113.82        44.24 o                         
   3   1  12        657.14        656.87       105.72 o                         
   5   1  12        515.74        503.98        83.30 o                         
   7   1  12         29.80         14.65        61.46 o                         
   9   1  12         36.27        -51.76        56.73 o                         
  11   1  12          3.54         -8.39        49.47 o                         
 -18   2  12        672.90        502.91       238.69 o                         
 -16   2  12       1912.23       1835.78       352.66 o                         
 -14   2  12       2550.26       2475.44       479.53 o                         
 -12   2  12       2761.38       2188.61       330.93 o                         
 -10   2  12       7135.09       6402.17       841.63 o                         
  -8   2  12       2980.68       2847.67       214.55 o                         
  -6   2  12       5144.70       4245.72       321.96 o                         
  -4   2  12       7388.17       6955.75       320.71 o                         
  -2   2  12       7508.65       7368.97       314.12 o                         
   0   2  12       2185.59       2156.44       128.56 o                         
   2   2  12       3556.82       3959.88       225.57 o                         
   4   2  12       6469.92       6327.44       366.84 o                         
   6   2  12       4313.80       4032.56       225.83 o                         
   8   2  12       2891.00       2716.21       154.77 o                         
  10   2  12        500.44        570.64        79.19 o                         
  12   2  12        516.68        688.81        98.94 o                         
 -17   3  12         23.32         31.14        70.16 o                         
 -15   3  12        306.18        264.94       112.50 o                         
 -13   3  12        106.12        -72.34        96.43 o                         
 -11   3  12        318.10        277.34        76.93 o                         
  -9   3  12        853.38        913.29        90.96 o                         
  -7   3  12         32.95         14.46        40.44 o                         
  -5   3  12         80.02         45.02        42.70 o                         
  -3   3  12         16.98        -17.98        39.00 o                         
  -1   3  12       1094.56       1215.91        97.58 o                         
   1   3  12        192.18        256.51        50.97 o                         
   3   3  12        337.07        426.05        65.66 o                         
   5   3  12         72.30        119.25        59.98 o                         
   7   3  12          1.69        -12.78        55.21 o                         
   9   3  12          8.58        -17.02        42.68 o                         
  11   3  12         19.30         15.12        46.61 o                         
 -18   4  12        784.46        725.42        90.22 o                         
 -16   4  12       2009.57       2398.60       312.85 o                         
 -14   4  12        779.82        741.13       198.38 o                         
 -12   4  12        218.52        233.41        64.27 o                         
 -10   4  12       3844.12       3514.83       210.83 o                         
  -8   4  12       2900.28       3109.22       195.18 o                         
  -6   4  12       7569.56       7614.85       327.57 o                         
  -4   4  12       9270.21       9531.78       414.57 o                         
  -2   4  12       6458.64       6953.85       331.24 o                         
   0   4  12       4323.18       4772.14       202.05 o                         
   2   4  12       5584.20       6470.03       342.24 o                         
   4   4  12       1295.24       1502.16       138.41 o                         
   6   4  12         99.87        103.14        55.92 o                         
   8   4  12       1307.64       1316.69       105.32 o                         
  10   4  12        523.68        494.49        77.10 o                         
 -17   5  12          7.17        -64.35       128.45 o                         
 -15   5  12         12.46          0.03        78.05 o                         
 -13   5  12         63.79         76.51        97.86 o                         
 -11   5  12       1724.14       1434.11       155.33 o                         
  -9   5  12       1515.03       1750.29       181.23 o                         
  -7   5  12        848.07        911.14        89.30 o                         
  -5   5  12       1029.93       1011.98        91.63 o                         
  -3   5  12        860.02        759.74        81.28 o                         
  -1   5  12         16.34         21.72        37.96 o                         
   1   5  12         80.83         47.63        43.83 o                         
   3   5  12         90.46         39.05        58.80 o                         
   5   5  12        173.02        106.28        64.35 o                         
   7   5  12         73.62        131.89        60.01 o                         
   9   5  12         67.16         25.82        45.59 o                         
 -16   6  12       1532.30       1052.02       216.15 o                         
 -14   6  12       2899.27       2528.97       299.42 o                         
 -12   6  12       3766.04       3631.51       343.69 o                         
 -10   6  12       6597.19       6391.83       389.30 o                         
  -8   6  12       5220.51       5463.43       361.49 o                         
  -6   6  12       4890.42       4607.77       300.65 o                         
  -4   6  12        486.49        417.49        69.02 o                         
  -2   6  12       2365.15       2275.11       149.73 o                         
   0   6  12       4171.95       4634.38       445.77 o                         
   2   6  12       3048.80       3165.32       207.96 o                         
   4   6  12       2784.55       2956.23       254.94 o                         
   6   6  12       1901.01       1724.91       152.31 o                         
   8   6  12       1631.47       1705.41       159.61 o                         
  10   6  12        738.35        728.49        95.87 o                         
 -15   7  12        331.48        240.65       137.27 o                         
 -13   7  12         18.06         81.24       235.15 o                         
 -11   7  12          4.66        -35.86        55.33 o                         
  -9   7  12          6.53         17.39        66.79 o                         
  -7   7  12        360.91        172.93        98.85 o                         
  -5   7  12         14.01         91.38       217.26 o                         
  -3   7  12        329.49        377.41       143.10 o                         
  -1   7  12       1287.62       1044.52       277.69 o                         
   1   7  12        839.27       1107.37       182.50 o                         
   3   7  12       1022.13        854.07       166.57 o                         
   5   7  12         63.11         66.24        69.06 o                         
   7   7  12         41.05          2.92        38.59 o                         
   9   7  12         12.82          6.27        30.12 o                         
 -12   8  12        705.68        615.18       274.14 o                         
 -10   8  12       1488.82       1363.32       154.84 o                         
  -8   8  12       1193.24       1478.99       185.91 o                         
  -6   8  12       3224.04       2965.43       262.92 o                         
  -4   8  12       3515.73       2902.56       642.70 o                         
  -2   8  12       4276.51       3748.79       509.25 o                         
   0   8  12       2005.86       2007.48       194.25 o                         
   2   8  12       1773.71       2002.10       235.31 o                         
   4   8  12       1319.37       1720.90       210.47 o                         
   6   8  12        505.49        486.75        74.17 o                         
   8   8  12        433.09        394.49        83.90 o                         
 -11   9  12         63.12         40.55       100.72 o                         
  -9   9  12        333.02        334.04       102.53 o                         
  -7   9  12        207.76        317.56       112.13 o                         
  -5   9  12        357.28        333.62       108.24 o                         
  -3   9  12         22.19         15.30        74.12 o                         
  -1   9  12         27.13         43.81        91.19 o                         
   1   9  12         53.03         14.41        60.84 o                         
   3   9  12         45.09         95.62        51.42 o                         
   5   9  12         24.87         19.11        33.69 o                         
 -10  10  12        690.89        667.22       253.35 o                         
  -8  10  12        348.73        402.52       115.95 o                         
  -6  10  12       1021.09       1317.20       163.67 o                         
  -4  10  12       1072.12       1145.68       222.08 o                         
  -2  10  12       1038.38        856.09       185.71 o                         
   0  10  12        408.22        422.97       114.71 o                         
   2  10  12        344.64        340.76        74.16 o                         
   4  10  12        537.21        394.85        62.79 o                         
  -7  11  12         54.14        107.35        52.92 o                         
  -5  11  12        104.23        103.46        48.89 o                         
  -3  11  12         94.65         72.40        55.59 o                         
  -1  11  12        157.72         43.66        57.76 o                         
   1  11  12        166.04        141.64        64.26 o                         
 -17   1  13       1214.21        202.27       188.35 o                         
 -15   1  13       4125.76       1774.83       571.33 o                         
 -13   1  13       2534.11       1899.78       377.11 o                         
 -11   1  13       8643.07       7644.81       763.22 o                         
  -9   1  13       5371.76       5210.05       261.69 o                         
  -7   1  13       6123.92       5285.46       315.70 o                         
  -5   1  13      16216.66      15004.69       748.67 o                         
  -3   1  13      16081.58      15322.12       562.59 o                         
  -1   1  13       8157.28       8789.36       428.69 o                         
   1   1  13       6040.03       7031.77       626.27 o                         
   3   1  13       8537.14       8285.66       613.84 o                         
   5   1  13       2115.95       2373.85       335.05 o                         
   7   1  13       2586.08       2769.22       191.28 o                         
   9   1  13       1267.39       1396.26       143.40 o                         
  11   1  13        462.58        461.81        60.61 o                         
 -18   2  13          0.15         15.47        69.49 o                         
 -16   2  13        539.22        324.43       181.44 o                         
 -14   2  13         79.61        116.24       139.72 o                         
 -12   2  13         20.49         33.39        61.20 o                         
 -10   2  13        680.79        776.41       118.08 o                         
  -8   2  13        389.27        407.81        50.05 o                         
  -6   2  13          5.57        130.62        46.63 o                         
  -4   2  13        793.29        723.19        90.46 o                         
  -2   2  13        673.28        641.15        70.04 o                         
   0   2  13         10.75          5.71        42.62 o                         
   2   2  13       1510.99       1498.78       112.11 o                         
   4   2  13       2326.15       2052.87       267.40 o                         
   6   2  13          7.94          9.30        50.47 o                         
   8   2  13          8.51         86.09        55.18 o                         
  10   2  13          4.14         -2.32        49.79 o                         
 -17   3  13        802.42        740.07       162.53 o                         
 -15   3  13       1079.18       1113.21       280.77 o                         
 -13   3  13        627.22         33.69       178.22 o                         
 -11   3  13       3822.14       3738.69       483.86 o                         
  -9   3  13       2930.89       2833.20       164.26 o                         
  -7   3  13       3008.48       3141.98       231.85 o                         
  -5   3  13       2011.38       1899.42       132.45 o                         
  -3   3  13        867.17        999.57        94.96 o                         
  -1   3  13       1890.74       1833.98       195.90 o                         
   1   3  13       1219.74       1291.90       100.44 o                         
   3   3  13       1921.22       2121.85       196.41 o                         
   5   3  13        437.02        417.86        74.38 o                         
   7   3  13        797.77        958.03        89.50 o                         
   9   3  13        713.54        747.70        92.17 o                         
  11   3  13        422.41        382.73        92.34 o                         
 -16   4  13          2.67        -34.79        51.66 o                         
 -14   4  13         93.69        135.74       185.56 o                         
 -12   4  13        314.29        301.59        90.79 o                         
 -10   4  13        338.82        390.94        90.98 o                         
  -8   4  13        418.04        401.53        65.15 o                         
  -6   4  13        159.97        110.15        51.85 o                         
  -4   4  13        523.46        479.84        61.71 o                         
  -2   4  13        368.99        321.41        62.49 o                         
   0   4  13          4.87         29.72        39.32 o                         
   2   4  13        111.40         78.38        51.84 o                         
   4   4  13        229.35        218.90        94.78 o                         
   6   4  13         73.56         99.18        53.47 o                         
   8   4  13        127.54        161.78        57.98 o                         
  10   4  13         26.02         -8.57        42.11 o                         
 -17   5  13       1286.50        650.22       467.45 o                         
 -15   5  13       2280.32       2223.60       377.02 o                         
 -13   5  13       1781.45       1879.23       441.89 o                         
 -11   5  13       3331.56       3734.73       249.39 o                         
  -9   5  13       2929.18       3168.93       282.94 o                         
  -7   5  13       2579.95       2552.25       176.34 o                         
  -5   5  13       2857.21       2690.01       141.65 o                         
  -3   5  13       2399.27       2215.35       185.09 o                         
  -1   5  13       3930.10       4200.37       189.16 o                         
   1   5  13       2502.74       2575.19       176.97 o                         
   3   5  13       3221.17       3873.36       292.04 o                         
   5   5  13       2045.15       1938.96       167.74 o                         
   7   5  13       1683.59       1707.25       137.65 o                         
   9   5  13        546.79        535.23       192.70 o                         
 -16   6  13         71.30          0.06       117.21 o                         
 -14   6  13         89.29         19.20       127.46 o                         
 -12   6  13         59.88         13.71        72.37 o                         
 -10   6  13        216.75        182.88        58.94 o                         
  -8   6  13        209.30        169.79        69.37 o                         
  -6   6  13          5.13         16.12        66.62 o                         
  -4   6  13        348.29        325.72       274.04 o                         
  -2   6  13        609.87        616.65        99.97 o                         
   0   6  13        141.58         79.39        59.60 o                         
   2   6  13        161.01        179.94        67.19 o                         
   4   6  13         92.14         46.44        68.80 o                         
   6   6  13         33.71         40.00        45.31 o                         
   8   6  13         14.77         -4.06        38.08 o                         
 -15   7  13        940.08        463.86       215.47 o                         
 -13   7  13        781.43        905.83       314.25 o                         
 -11   7  13       2531.32       3130.17       329.50 o                         
  -9   7  13       4223.75       4474.33       438.03 o                         
  -7   7  13       4994.91       5279.46       494.00 o                         
  -5   7  13       8289.84       9105.79       669.13 o                         
  -3   7  13       7031.55       7713.69       755.54 o                         
  -1   7  13       5276.42       5309.14       387.69 o                         
   1   7  13       3515.35       3615.63       293.20 o                         
   3   7  13       2990.97       3622.80       363.17 o                         
   5   7  13        524.74        639.32        98.75 o                         
   7   7  13        759.85        822.59        80.05 o                         
 -14   8  13          9.18        162.34       148.66 o                         
 -12   8  13          4.42         -0.67        54.62 o                         
 -10   8  13        615.25        821.65       149.18 o                         
  -8   8  13         65.65         44.41        69.12 o                         
  -6   8  13         52.78         -9.39        60.87 o                         
  -4   8  13         28.05         25.64       100.46 o                         
  -2   8  13        465.16        227.07       148.57 o                         
   0   8  13        124.45        143.87        69.28 o                         
   2   8  13        252.38        284.02       101.77 o                         
   4   8  13         32.34        -16.82        71.84 o                         
   6   8  13         86.30         74.17        41.58 o                         
 -11   9  13        789.93        600.79       117.94 o                         
  -9   9  13        388.65        562.77       164.26 o                         
  -7   9  13        515.33        530.23        95.29 o                         
  -5   9  13        451.53        603.35       140.16 o                         
  -3   9  13        393.02        703.17       176.35 o                         
  -1   9  13        781.65        924.63       142.67 o                         
   1   9  13        141.70        107.15        55.91 o                         
   3   9  13        476.01        475.51       131.38 o                         
   5   9  13        751.37        749.25        76.72 o                         
 -10  10  13        194.64        196.88        49.56 o                         
  -8  10  13         86.12        112.31        74.61 o                         
  -6  10  13        220.80        238.77        73.61 o                         
  -4  10  13         98.14         61.21        95.89 o                         
  -2  10  13          7.43         41.71        54.65 o                         
   0  10  13         11.76        -57.94        57.94 o                         
   2  10  13         54.80         76.84        45.54 o                         
  -5  11  13        504.75        461.55       131.19 o                         
  -3  11  13        267.62        188.09        80.16 o                         
  -1  11  13        448.96        359.81        90.26 o                         
 -18   0  14       1297.41       1220.98       313.50 o                         
 -16   0  14       3256.26       1462.79       457.58 o                         
 -14   0  14        928.18        541.97       291.03 o                         
 -12   0  14       1031.16       1031.23       186.31 o                         
 -10   0  14       7832.77       7920.75       436.32 o                         
  -8   0  14       7701.45       6726.61       406.83 o                         
  -6   0  14      15850.04      15586.97       683.11 o                         
  -4   0  14      10826.35      10702.70       520.56 o                         
  -2   0  14       7756.56       7831.98       522.26 o                         
   0   0  14       5919.80       6306.84      1071.83 o                         
   2   0  14       4194.58       5499.49      1303.36 o                         
   4   0  14        113.30        171.74       173.40 o                         
   6   0  14        160.62        162.66       111.71 o                         
   8   0  14       1293.90       1621.88       206.00 o                         
  10   0  14        405.38        466.20       128.95 o                         
 -17   1  14          7.92        178.78       189.34 o                         
 -15   1  14         14.83        107.05       185.39 o                         
 -13   1  14          6.83         44.45        52.48 o                         
 -11   1  14         56.52         98.39        72.12 o                         
  -9   1  14        220.79        283.37        43.67 o                         
  -7   1  14         74.00         89.54        33.45 o                         
  -5   1  14         25.06         45.16        35.51 o                         
  -3   1  14        144.49        146.60        52.17 o                         
  -1   1  14         48.67         87.30        55.35 o                         
   1   1  14        296.80        297.09        80.82 o                         
   3   1  14        196.08        221.89        90.23 o                         
   5   1  14          2.22         13.66        69.06 o                         
   7   1  14         76.46        108.60        58.86 o                         
   9   1  14          0.03         50.25        55.64 o                         
 -18   2  14        992.33       1147.41       539.00 o                         
 -16   2  14       1878.81       1741.34       254.53 o                         
 -14   2  14       2472.54       1506.54       256.24 o                         
 -12   2  14       5259.37       5397.75       518.56 o                         
 -10   2  14       6645.79       5470.91       519.67 o                         
  -8   2  14       1277.44       1095.93        93.81 o                         
  -6   2  14       2864.81       2428.90       142.98 o                         
  -4   2  14       2418.10       2172.72       187.77 o                         
  -2   2  14       2433.88       2559.49       164.44 o                         
   0   2  14       1784.65       1941.12       123.11 o                         
   2   2  14       5029.41       5904.98       334.92 o                         
   4   2  14       4095.36       5099.36       447.95 o                         
   6   2  14       2128.37       2099.12       155.09 o                         
   8   2  14       1910.23       1748.84       165.22 o                         
  10   2  14        482.91        511.82        60.35 o                         
 -17   3  14          9.31        -80.76        80.76 o                         
 -15   3  14        477.68        306.96        98.32 o                         
 -13   3  14         25.54          2.38        48.50 o                         
 -11   3  14         15.89         -0.92        51.95 o                         
  -9   3  14        171.57        215.91        59.15 o                         
  -7   3  14         77.70         70.90        48.37 o                         
  -5   3  14        323.77        276.50        79.35 o                         
  -3   3  14        251.49        197.80        77.01 o                         
  -1   3  14        138.81         87.72        49.65 o                         
   1   3  14        173.42        175.57        49.75 o                         
   3   3  14        220.47        217.41        71.15 o                         
   5   3  14         17.40        -26.95        50.35 o                         
   7   3  14          2.45         25.64        53.68 o                         
   9   3  14         50.84        135.92        52.93 o                         
 -16   4  14        563.23        406.56       333.96 o                         
 -14   4  14       1207.25       1193.77       504.91 o                         
 -12   4  14       1094.95       1386.07       134.41 o                         
 -10   4  14       1749.22       1762.51       219.79 o                         
  -8   4  14       2835.72       2794.11       219.86 o                         
  -6   4  14       6042.14       5729.27       301.28 o                         
  -4   4  14       4401.36       4288.31       286.99 o                         
  -2   4  14       7071.98       7364.05       359.64 o                         
   0   4  14       4620.55       5519.63       417.63 o                         
   2   4  14       2721.99       2911.46       205.35 o                         
   4   4  14       2008.11       1888.88       169.61 o                         
   6   4  14        845.66        884.52        95.15 o                         
   8   4  14        636.54        692.77        98.09 o                         
 -15   5  14         17.46         49.65        90.78 o                         
 -13   5  14         26.70         29.67        41.91 o                         
 -11   5  14        693.20        568.65        79.92 o                         
  -9   5  14        370.65        285.04        82.65 o                         
  -7   5  14        166.62        146.15        69.36 o                         
  -5   5  14          8.78         57.61       152.39 o                         
  -3   5  14         18.19         41.70        88.19 o                         
  -1   5  14          2.71        112.29        64.14 o                         
   1   5  14         32.70        110.15        58.86 o                         
   3   5  14        266.48        299.39       110.30 o                         
   5   5  14         40.57         26.39        59.85 o                         
   7   5  14         19.82        -19.05        42.88 o                         
   9   5  14          1.79         -8.26        39.81 o                         
 -16   6  14       1413.02        621.95       144.95 o                         
 -14   6  14       1469.57       1546.24       243.25 o                         
 -12   6  14       2789.00       2824.54       250.47 o                         
 -10   6  14       4890.83       5203.72       356.18 o                         
  -8   6  14       1506.28       1688.27       180.86 o                         
  -6   6  14       3919.04       4497.50       340.04 o                         
  -4   6  14       5249.95       5082.19       473.21 o                         
  -2   6  14       2296.38       2536.02       205.22 o                         
   0   6  14        605.15        560.88        81.21 o                         
   2   6  14       1576.23       1525.45       168.25 o                         
   4   6  14       1328.01       1876.26       175.36 o                         
   6   6  14        769.88        705.91        70.82 o                         
   8   6  14        636.32        542.28        67.04 o                         
 -13   7  14         55.31        182.14        67.71 o                         
 -11   7  14        308.03        271.74       134.05 o                         
  -9   7  14         47.84         86.82       126.49 o                         
  -7   7  14         37.58          5.56        76.28 o                         
  -5   7  14        295.62        246.91       102.93 o                         
  -3   7  14        176.16         45.85       104.91 o                         
  -1   7  14        150.13        149.36        77.76 o                         
   1   7  14         54.67         59.48        73.65 o                         
   3   7  14         10.69         17.04        55.74 o                         
   5   7  14          8.32         -6.84        38.86 o                         
   7   7  14         86.60         64.35        33.15 o                         
 -12   8  14        682.86        666.32       146.54 o                         
 -10   8  14        820.55        992.48       149.25 o                         
  -8   8  14       1046.83        945.97       244.56 o                         
  -6   8  14       1745.14       1799.30       212.37 o                         
  -4   8  14        546.72        506.43       174.29 o                         
  -2   8  14       1524.48       1621.58       306.67 o                         
   0   8  14       1401.07       1350.57       181.17 o                         
   2   8  14        895.55       1153.41       455.44 o                         
   4   8  14        544.98        693.15        76.07 o                         
   6   8  14        503.92        401.63        65.71 o                         
 -11   9  14         84.59        171.80        65.63 o                         
  -9   9  14         32.05        -45.55        56.17 o                         
  -7   9  14         26.83        -18.51        48.81 o                         
  -5   9  14        125.34         37.17       128.09 o                         
  -3   9  14        257.35        105.16       102.12 o                         
  -1   9  14        163.11        264.57       105.22 o                         
   1   9  14         86.27         96.31        55.09 o                         
   3   9  14        132.88        213.79        88.09 o                         
  -8  10  14       1122.99       1209.07       131.73 o                         
  -6  10  14        749.43        815.37       110.79 o                         
  -4  10  14        293.78        331.98        79.85 o                         
  -2  10  14        884.62        939.57       141.04 o                         
   0  10  14        886.53        777.45       102.87 o                         
 -17   1  15       1055.79        819.13       230.36 o                         
 -15   1  15       1397.74        970.86       264.61 o                         
 -13   1  15        722.73        644.10       147.38 o                         
 -11   1  15       6609.73       5582.26       682.05 o                         
  -9   1  15       4379.97       4064.46       211.56 o                         
  -7   1  15       6227.57       5634.61       223.67 o                         
  -5   1  15       4413.21       3807.58       173.07 o                         
  -3   1  15       4545.33       4533.42       245.01 o                         
  -1   1  15       5239.98       5476.78       310.75 o                         
   1   1  15       3759.81       4920.90       394.01 o                         
   3   1  15       1828.82       1832.34       347.95 o                         
   5   1  15        276.85        217.86        80.78 o                         
   7   1  15        912.17        994.52       109.83 o                         
   9   1  15        531.44        667.77       104.24 o                         
 -16   2  15         21.46        -13.46        62.12 o                         
 -14   2  15        455.65        430.39        74.16 o                         
 -12   2  15         20.60        -23.78        58.23 o                         
 -10   2  15       1542.48       1726.46       199.79 o                         
  -8   2  15        461.94        502.20        68.69 o                         
  -6   2  15        141.35        110.70        43.56 o                         
  -4   2  15         63.19         15.46        45.67 o                         
  -2   2  15         23.31          2.85        45.94 o                         
   0   2  15        472.56        577.26        72.78 o                         
   2   2  15          0.39         20.41        97.97 o                         
   4   2  15         93.78        159.75        72.36 o                         
   6   2  15        483.15        424.29        74.16 o                         
   8   2  15        326.24        269.93        94.07 o                         
 -17   3  15       1447.44       1575.70       201.33 o                         
 -15   3  15       3125.01       1265.38       583.74 o                         
 -13   3  15       1926.30       1884.90       277.95 o                         
 -11   3  15       3226.82       2940.32       374.50 o                         
  -9   3  15       1605.19       1572.28       156.00 o                         
  -7   3  15       2338.94       2361.03       158.18 o                         
  -5   3  15       2936.31       2782.08       220.56 o                         
  -3   3  15       1775.76       1797.46       174.95 o                         
  -1   3  15       2110.65       2371.36       257.09 o                         
   1   3  15       3067.22       3183.97       245.94 o                         
   3   3  15       4069.23       4468.44       293.93 o                         
   5   3  15       2070.75       1732.59       303.02 o                         
   7   3  15       2127.27       2177.77       146.88 o                         
   9   3  15        635.51        524.72        99.30 o                         
 -16   4  15        299.00        358.23        91.20 o                         
 -14   4  15         35.10         19.18        45.46 o                         
 -12   4  15        536.05        479.13        92.59 o                         
 -10   4  15       1174.97       1003.85       158.46 o                         
  -8   4  15        901.01        713.32       109.54 o                         
  -6   4  15         10.64         -0.69        54.33 o                         
  -4   4  15        425.90        700.69       246.97 o                         
  -2   4  15          4.52        -37.12        71.66 o                         
   0   4  15          1.59         -6.83        62.31 o                         
   2   4  15          3.18        -20.13        77.92 o                         
   4   4  15          6.63         33.69        58.06 o                         
   6   4  15        107.69         92.59        46.85 o                         
   8   4  15          2.60         22.93        46.11 o                         
 -15   5  15        837.07        885.01       192.46 o                         
 -13   5  15       1724.99       1710.72       177.82 o                         
 -11   5  15       2646.44       2869.89       253.35 o                         
  -9   5  15       1182.22       1210.18       136.40 o                         
  -7   5  15       2562.02       2045.02       193.18 o                         
  -5   5  15       8394.86       8233.41       989.79 o                         
  -3   5  15       5228.22       5048.60       335.72 o                         
  -1   5  15       1337.33       1565.10       136.34 o                         
   1   5  15        538.01        684.66        86.00 o                         
   3   5  15       1520.24       1897.23       165.06 o                         
   5   5  15        552.32        620.00        78.87 o                         
   7   5  15        547.49        609.00        84.57 o                         
 -14   6  15        145.97        211.80        74.78 o                         
 -12   6  15         43.98         40.99        49.13 o                         
 -10   6  15        132.92         84.27        51.54 o                         
  -8   6  15         26.54         53.74        62.77 o                         
  -6   6  15        459.48        374.64       112.40 o                         
  -4   6  15        253.31        318.12        96.83 o                         
  -2   6  15         28.77         96.94        69.06 o                         
   0   6  15         36.30          6.23        53.43 o                         
   2   6  15        249.02        271.04        68.41 o                         
   4   6  15          7.17         -5.06        46.59 o                         
   6   6  15          3.65        -11.39        36.91 o                         
 -13   7  15        849.93        947.93       131.85 o                         
 -11   7  15       1238.15       1531.91       286.64 o                         
  -9   7  15       2023.89       2048.85       360.42 o                         
  -7   7  15       2239.47       2720.65       372.57 o                         
  -5   7  15        949.78       1153.55       152.87 o                         
  -3   7  15        996.48        811.66       148.76 o                         
  -1   7  15       2897.22       3125.93       195.54 o                         
   1   7  15       1354.59       1110.77       164.67 o                         
   3   7  15        973.07       1069.76       144.36 o                         
   5   7  15        394.49        443.63        46.86 o                         
 -12   8  15          2.72        -15.79        41.94 o                         
 -10   8  15         47.16         58.56        46.59 o                         
  -8   8  15        117.42        144.97        65.80 o                         
  -6   8  15         28.15         43.33        64.24 o                         
  -4   8  15          2.76        -84.83       137.47 o                         
  -2   8  15         42.25        119.79       120.89 o                         
   0   8  15         46.56          6.10        68.96 o                         
   2   8  15        108.54        153.23        87.46 o                         
   4   8  15         57.10         54.21        27.93 o                         
 -11   9  15       1254.38       1261.55       127.53 o                         
  -9   9  15        869.92        854.13       113.46 o                         
  -7   9  15        678.83        710.99        93.78 o                         
  -5   9  15        724.52       1004.78       202.39 o                         
  -3   9  15        567.05        323.20       106.50 o                         
  -1   9  15        700.91        989.99       187.60 o                         
   1   9  15        744.81        709.86        98.46 o                         
  -6  10  15        226.79        344.24       108.20 o                         
  -4  10  15        120.90        132.71        52.20 o                         
  -2  10  15         61.30         54.82        42.82 o                         
 -16   0  16       1320.31        822.06       352.03 o                         
 -14   0  16        697.17        182.47       253.52 o                         
 -12   0  16        854.81        623.08       318.39 o                         
 -10   0  16       2231.35       2150.13       236.79 o                         
  -8   0  16       3336.90       2619.26       261.78 o                         
  -6   0  16       3601.66       3401.47       224.81 o                         
  -4   0  16       1329.40       1200.56       235.59 o                         
  -2   0  16       4520.14       5365.43       694.97 o                         
   0   0  16       3424.25       4205.79       614.18 o                         
   2   0  16       2793.72       2437.71       414.25 o                         
   4   0  16        905.36       1336.17       285.01 o                         
   6   0  16        627.54        614.31       127.44 o                         
   8   0  16        874.88        745.47       154.18 o                         
 -17   1  16          5.06         71.91        69.70 o                         
 -15   1  16         37.15          0.01       172.43 o                         
 -13   1  16          8.69        -42.12        78.68 o                         
 -11   1  16        871.39        834.05       157.30 o                         
  -9   1  16        410.41        503.54       107.41 o                         
  -7   1  16        223.84        166.28        77.42 o                         
  -5   1  16         61.68         65.55        43.36 o                         
  -3   1  16        122.67        201.79        71.24 o                         
  -1   1  16         51.18        -33.08        69.33 o                         
   1   1  16          0.39         20.12        87.15 o                         
   3   1  16         90.76         30.41        96.14 o                         
   5   1  16          0.21        -13.07        56.20 o                         
   7   1  16          0.27          5.10        51.63 o                         
 -16   2  16       1470.90       1778.75       197.69 o                         
 -14   2  16       1729.64       1687.77       182.43 o                         
 -12   2  16       4388.31       3906.45       443.88 o                         
 -10   2  16       5109.15       3989.65       343.95 o                         
  -8   2  16       1936.68       1881.04       214.91 o                         
  -6   2  16       4979.95       4622.39       658.32 o                         
  -4   2  16       4135.86       3922.77       325.91 o                         
  -2   2  16       2889.53       3095.27       188.36 o                         
   0   2  16       1438.15       1618.45       142.47 o                         
   2   2  16       1909.04       2203.25       371.63 o                         
   4   2  16       1181.82       1210.21       162.88 o                         
   6   2  16        935.40        920.56       118.12 o                         
   8   2  16        473.91        554.53        89.06 o                         
 -17   3  16         61.75         59.69       165.52 o                         
 -15   3  16         30.78         19.21        73.50 o                         
 -13   3  16         17.41          7.49        47.33 o                         
 -11   3  16        269.68        254.03        76.01 o                         
  -9   3  16         29.97        -15.32        54.48 o                         
  -7   3  16        314.67        260.89        83.43 o                         
  -5   3  16        102.00        134.25       108.37 o                         
  -3   3  16         78.94         62.73        86.90 o                         
  -1   3  16         21.77         -8.90        57.30 o                         
   1   3  16         60.00         69.88        80.82 o                         
   3   3  16        101.60         56.63       111.18 o                         
   5   3  16         38.48         54.95        73.24 o                         
   7   3  16        102.20         71.21        41.04 o                         
 -16   4  16       1276.58       1372.52       150.06 o                         
 -14   4  16        913.19        861.02        93.14 o                         
 -12   4  16       1756.07       2141.02       218.02 o                         
 -10   4  16       2417.70       2194.66       185.10 o                         
  -8   4  16       1361.92       1350.21       155.38 o                         
  -6   4  16       4456.98       4978.62       827.66 o                         
  -4   4  16       2944.95       2864.87       323.61 o                         
  -2   4  16       1922.15       2136.24       188.46 o                         
   0   4  16       2643.46       2851.83       197.27 o                         
   2   4  16       2779.36       2862.01       252.38 o                         
   4   4  16        739.76        671.48        97.79 o                         
   6   4  16        851.08        812.02       103.99 o                         
 -15   5  16        190.74        305.02        76.42 o                         
 -13   5  16          1.58         12.76        48.89 o                         
 -11   5  16         16.77         85.28        49.22 o                         
  -9   5  16        465.73        433.31        87.94 o                         
  -7   5  16        271.07        317.55        77.16 o                         
  -5   5  16         29.94         84.38        97.99 o                         
  -3   5  16        223.03        218.06        79.33 o                         
  -1   5  16        276.47        206.18        58.31 o                         
   1   5  16        515.15        542.52       112.28 o                         
   3   5  16        184.86        200.15       109.20 o                         
   5   5  16          1.93        -25.91        41.48 o                         
   7   5  16          9.48         38.29        41.50 o                         
 -14   6  16       1245.45       1320.94       112.27 o                         
 -12   6  16       1271.25       1534.59       145.99 o                         
 -10   6  16       1441.70       1508.57       302.89 o                         
  -8   6  16       1840.17       2123.66       253.80 o                         
  -6   6  16       1867.00       1193.21       186.12 o                         
  -4   6  16       1048.22       1274.92       131.52 o                         
  -2   6  16       2376.95       2809.23       259.23 o                         
   0   6  16       1057.78       1216.78       112.73 o                         
   2   6  16        989.98       1042.84       121.94 o                         
   4   6  16        961.69       1108.01       119.27 o                         
   6   6  16        366.84        372.36        68.05 o                         
 -13   7  16         21.39         -1.31        39.74 o                         
 -11   7  16        325.31        299.44        83.82 o                         
  -9   7  16        445.90        286.45        75.27 o                         
  -7   7  16        746.30        728.51       111.35 o                         
  -5   7  16        282.82        244.36        76.86 o                         
  -3   7  16         52.55         37.44        59.86 o                         
  -1   7  16         99.47         81.97        52.37 o                         
   1   7  16          2.63         17.99        71.88 o                         
   3   7  16          2.33        -18.51        36.71 o                         
 -12   8  16        640.24        585.35        74.76 o                         
 -10   8  16        906.97        952.92       111.57 o                         
  -8   8  16        855.73        811.65        95.11 o                         
  -6   8  16       1624.88       1773.62       198.18 o                         
  -4   8  16       1102.09       1345.72       166.91 o                         
  -2   8  16        999.79       1107.95       195.04 o                         
   0   8  16        497.30        459.92        87.65 o                         
   2   8  16        519.89        634.57        92.40 o                         
  -9   9  16          4.24         25.16        41.39 o                         
  -7   9  16         64.13         52.61        38.50 o                         
  -5   9  16        125.62        135.83        57.56 o                         
  -3   9  16         50.06         81.52        72.26 o                         
  -1   9  16        119.81        119.66        87.88 o                         
   1   9  16        295.37        352.71        91.22 o                         
 -17   1  17        681.47        750.26       126.13 o                         
 -15   1  17       1709.99       1896.00       266.05 o                         
 -13   1  17       1143.87       1030.10       175.50 o                         
 -11   1  17       2957.75       2863.66       278.62 o                         
  -9   1  17        640.39        509.68        96.61 o                         
  -7   1  17       2906.75       3088.13       239.94 o                         
  -5   1  17       2695.81       2394.08       256.97 o                         
  -3   1  17       1491.47       1897.38       205.15 o                         
  -1   1  17        373.18        492.09       109.02 o                         
   1   1  17        734.40       1087.26       285.39 o                         
   3   1  17       1386.13       1403.42       290.59 o                         
   5   1  17        718.25        786.68       102.17 o                         
   7   1  17        615.05        632.84        96.41 o                         
 -16   2  17         40.57        -56.75        99.10 o                         
 -14   2  17         67.51         87.83        49.75 o                         
 -12   2  17        200.56        210.41        61.59 o                         
 -10   2  17         78.83        102.85        68.92 o                         
  -8   2  17         23.14         34.33        67.21 o                         
  -6   2  17        218.57        211.50       104.32 o                         
  -4   2  17        209.75        109.40        90.09 o                         
  -2   2  17         83.58         92.78        54.00 o                         
   0   2  17        177.51        182.60        74.54 o                         
   2   2  17         19.09         39.59       110.89 o                         
   4   2  17          0.93        -11.81        64.91 o                         
   6   2  17          4.52         -7.48        45.01 o                         
 -15   3  17       1037.37       1012.48       120.01 o                         
 -13   3  17       1388.70       1337.29       193.09 o                         
 -11   3  17       4084.41       4039.69       277.39 o                         
  -9   3  17       2673.61       2830.03       219.99 o                         
  -7   3  17       4162.69       4062.64       278.87 o                         
  -5   3  17       4171.85       3967.36       414.86 o                         
  -3   3  17       4388.46       4541.86       247.70 o                         
  -1   3  17       6052.63       6086.73       380.36 o                         
   1   3  17       4257.40       4219.76       416.17 o                         
   3   3  17       1565.34       1579.13       194.05 o                         
   5   3  17        433.27        649.87        83.22 o                         
   7   3  17        909.98        901.31       104.88 o                         
 -16   4  17         30.14        -12.50        50.91 o                         
 -14   4  17          2.32         18.86        29.60 o                         
 -12   4  17        110.76        169.49        52.14 o                         
 -10   4  17         56.73        108.79        56.71 o                         
  -8   4  17         14.60         -7.56        62.90 o                         
  -6   4  17         30.43         19.10        87.23 o                         
  -4   4  17        245.18        167.72        90.46 o                         
  -2   4  17        415.18        520.42       115.24 o                         
   0   4  17        722.10        847.65       120.27 o                         
   2   4  17         88.65        138.37       113.48 o                         
   4   4  17         22.73         -0.59        61.66 o                         
   6   4  17         18.26         -5.95        27.35 o                         
 -15   5  17        807.20        650.25        91.77 o                         
 -13   5  17       1215.66       1471.40       129.37 o                         
 -11   5  17       2082.36       2138.84       150.55 o                         
  -9   5  17       2262.30       2106.06       168.98 o                         
  -7   5  17       2041.53       1931.61       178.38 o                         
  -5   5  17       1501.33       1447.60       148.16 o                         
  -3   5  17       1555.68       1511.01       150.26 o                         
  -1   5  17       2002.62       2403.26       212.31 o                         
   1   5  17        820.78       1057.86       323.02 o                         
   3   5  17        885.53        968.56       128.05 o                         
   5   5  17        528.52        599.85        59.67 o                         
 -14   6  17        153.81        123.02        52.52 o                         
 -12   6  17        238.91        270.84        61.31 o                         
 -10   6  17        277.37        269.90        85.23 o                         
  -8   6  17        253.20        200.21        63.24 o                         
  -6   6  17        455.75        528.73        86.94 o                         
  -4   6  17          2.52         -1.89        58.41 o                         
  -2   6  17         88.89         48.70        54.24 o                         
   0   6  17         22.77        -50.16        50.16 o                         
   2   6  17          2.20        -64.96        64.96 o                         
   4   6  17          1.07         22.50        33.81 o                         
 -11   7  17        470.15        684.04        97.30 o                         
  -9   7  17        439.76        488.94        89.15 o                         
  -7   7  17        595.94        577.29       136.98 o                         
  -5   7  17        477.17        584.71        90.83 o                         
  -3   7  17        144.23        178.96        54.31 o                         
  -1   7  17        271.90        363.59        98.18 o                         
   1   7  17        395.19        360.22        84.03 o                         
   3   7  17        330.99        291.58        55.14 o                         
 -10   8  17         34.63          2.48        34.42 o                         
  -8   8  17          8.29          9.43        37.86 o                         
  -6   8  17         78.78         54.06        54.57 o                         
  -4   8  17         16.26         15.40        42.72 o                         
  -2   8  17         23.31         13.35        49.83 o                         
   0   8  17         73.79        113.71        83.59 o                         
  -7   9  17       1170.96       1219.14       316.13 o                         
  -5   9  17       1352.13       1142.37       188.87 o                         
  -3   9  17       1482.34       1229.08       195.41 o                         
 -16   0  18       1146.12        589.97       222.02 o                         
 -14   0  18        785.61        793.98       222.52 o                         
 -12   0  18       2050.51       1591.45       264.84 o                         
 -10   0  18        809.29        750.57       198.17 o                         
  -8   0  18        386.01        609.81       179.24 o                         
  -6   0  18       2369.81       2065.29       342.28 o                         
  -4   0  18        549.29        439.94       168.62 o                         
  -2   0  18        479.98        606.18       206.07 o                         
   0   0  18       1379.55       1452.48       293.48 o                         
   2   0  18       1815.88       1352.46       253.61 o                         
   4   0  18        743.38        875.10       128.11 o                         
   6   0  18        920.51        934.59       164.29 o                         
 -15   1  18          1.87          1.73        34.60 o                         
 -13   1  18          4.84        -20.83        45.62 o                         
 -11   1  18        205.72        293.03       141.31 o                         
  -9   1  18        225.82        144.91        77.94 o                         
  -7   1  18          2.40        -61.84        85.70 o                         
  -5   1  18          0.45         10.38       127.46 o                         
  -3   1  18         38.50         52.38        69.92 o                         
  -1   1  18        327.29        220.38        85.92 o                         
   1   1  18        156.59        176.17       143.56 o                         
   3   1  18          8.43        -35.92       112.32 o                         
   5   1  18          1.99          4.01        95.67 o                         
 -16   2  18        787.90        577.20       146.80 o                         
 -14   2  18       1500.47       1352.54       202.35 o                         
 -12   2  18       2491.45       2409.68       252.76 o                         
 -10   2  18       1766.49       1903.06       168.32 o                         
  -8   2  18       1945.45       2034.48       299.45 o                         
  -6   2  18       4848.89       4891.15       492.53 o                         
  -4   2  18       3654.91       3304.38       248.77 o                         
  -2   2  18       2474.67       2448.24       177.89 o                         
   0   2  18       1120.43       1068.10       145.63 o                         
   2   2  18       1438.19        938.48       152.02 o                         
   4   2  18        561.39        737.35       175.06 o                         
   6   2  18        337.42        216.35        60.05 o                         
 -15   3  18          5.24         10.56        32.18 o                         
 -13   3  18          8.78         -1.78        47.63 o                         
 -11   3  18        341.67        316.22        67.22 o                         
  -9   3  18         81.26         45.97        55.66 o                         
  -7   3  18        131.34         34.37       127.85 o                         
  -5   3  18        180.60        272.32        89.02 o                         
  -3   3  18          7.57         17.04        55.20 o                         
  -1   3  18        114.73         48.24        63.94 o                         
   1   3  18          0.54        -44.85        86.70 o                         
   3   3  18          0.36         -1.37        75.95 o                         
   5   3  18          3.16         18.74        32.63 o                         
 -14   4  18        864.07       1063.01       115.43 o                         
 -12   4  18       1180.22       1304.99       105.50 o                         
 -10   4  18       3187.45       3272.29       235.88 o                         
  -8   4  18       3396.56       3199.28       258.91 o                         
  -6   4  18       1809.52       1857.70       235.37 o                         
  -4   4  18       1044.71       1072.28       132.20 o                         
  -2   4  18       2577.49       3071.57       231.12 o                         
   0   4  18       1272.28       1302.09       190.89 o                         
   2   4  18        814.83        722.95       167.50 o                         
   4   4  18        581.77        616.05        64.02 o                         
 -13   5  18         36.26         10.81        33.04 o                         
 -11   5  18         31.45         52.70        39.50 o                         
  -9   5  18         29.13         16.51        46.49 o                         
  -7   5  18         47.19         62.11        79.44 o                         
  -5   5  18          9.32         74.28        62.40 o                         
  -3   5  18         14.87         11.01        65.93 o                         
  -1   5  18        130.50        139.37        70.32 o                         
   1   5  18        126.94        268.06        93.88 o                         
   3   5  18         55.44         82.59        50.49 o                         
 -12   6  18       1077.72       1207.65       162.70 o                         
 -10   6  18        774.79        876.38       179.94 o                         
  -8   6  18        231.90        248.06        66.00 o                         
  -6   6  18        889.03        784.58        94.74 o                         
  -4   6  18        540.01        701.71        82.25 o                         
  -2   6  18        755.06        803.46       108.21 o                         
   0   6  18       1015.26       1350.59       288.60 o                         
   2   6  18        771.70        701.40        90.79 o                         
 -11   7  18        103.79         75.58        35.04 o                         
  -9   7  18         48.51         74.09        43.45 o                         
  -7   7  18         59.14         27.37        45.25 o                         
  -5   7  18         52.04         17.94        38.65 o                         
  -3   7  18         33.43         36.16        39.76 o                         
  -1   7  18         11.38        -23.32        58.51 o                         
   1   7  18          3.54         21.97        63.55 o                         
  -8   8  18        938.58        829.60       274.95 o                         
  -6   8  18        929.18        807.38       119.47 o                         
  -4   8  18        673.37        794.76        86.19 o                         
  -2   8  18        841.95        995.12       167.74 o                         
 -15   1  19       1338.73       1448.72       292.06 o                         
 -13   1  19       1270.94       1156.33       134.64 o                         
 -11   1  19       1799.72       2295.46       267.86 o                         
  -9   1  19        176.57        249.71       120.30 o                         
  -7   1  19       1495.23       1290.29       171.03 o                         
  -5   1  19        847.79        789.22       128.18 o                         
  -3   1  19        819.65        729.49       145.24 o                         
  -1   1  19        951.08        940.32       229.10 o                         
   1   1  19       1093.24        778.12       184.75 o                         
   3   1  19        609.70        681.23       177.15 o                         
   5   1  19        395.38        477.20       113.89 o                         
 -14   2  19         13.95        -15.37        39.27 o                         
 -12   2  19         33.59         -0.26        42.30 o                         
 -10   2  19          8.61         63.39        73.28 o                         
  -8   2  19        665.90       1074.32       212.40 o                         
  -6   2  19        152.31        220.40        78.59 o                         
  -4   2  19         34.61        150.40        73.17 o                         
  -2   2  19          0.49         37.14        62.58 o                         
   0   2  19        167.28        122.56       132.79 o                         
   2   2  19          0.31         33.92        80.68 o                         
   4   2  19         29.09        186.37        81.79 o                         
 -15   3  19        652.01        328.39       129.56 o                         
 -13   3  19        638.51        680.86        77.83 o                         
 -11   3  19       2421.61       2316.06       174.79 o                         
  -9   3  19       3777.65       3929.55       259.72 o                         
  -7   3  19       5188.45       6409.48       470.76 o                         
  -5   3  19       3510.84       3844.56       239.44 o                         
  -3   3  19       2980.19       3319.16       211.56 o                         
  -1   3  19       1778.31       1443.32       162.21 o                         
   1   3  19        948.69        954.13       120.90 o                         
   3   3  19        694.94        577.15        80.28 o                         
 -14   4  19         24.64         29.42        47.18 o                         
 -12   4  19          1.97         53.05        33.67 o                         
 -10   4  19          0.88         25.31        43.07 o                         
  -8   4  19          6.65        -54.43       101.83 o                         
  -6   4  19         11.78         58.23        62.26 o                         
  -4   4  19          1.18        -13.06        66.11 o                         
  -2   4  19         54.50        122.07        68.34 o                         
   0   4  19         38.71        -58.40        81.43 o                         
   2   4  19        109.66        166.52        58.61 o                         
 -13   5  19       1270.69       1198.89       192.31 o                         
 -11   5  19       1161.61       1189.80       102.02 o                         
  -9   5  19        358.31        295.54        63.11 o                         
  -7   5  19        578.94        613.07        88.59 o                         
  -5   5  19        895.04        668.19       135.69 o                         
  -3   5  19        607.10        784.42       103.15 o                         
  -1   5  19        823.62        591.07       112.69 o                         
   1   5  19        906.49        961.36       112.49 o                         
 -12   6  19         82.04         63.87        34.99 o                         
 -10   6  19          5.71         20.07        36.15 o                         
  -8   6  19         47.37        -10.44        50.17 o                         
  -6   6  19         29.80         36.28        39.20 o                         
  -4   6  19        152.98        116.74        59.25 o                         
  -2   6  19         78.53         93.02        72.35 o                         
   0   6  19          2.54         35.97        44.61 o                         
  -9   7  19        696.31        915.94       119.30 o                         
  -7   7  19        461.19        427.49        81.04 o                         
  -5   7  19        241.10        185.69        48.85 o                         
  -3   7  19        466.08        655.68       100.22 o                         
  -1   7  19        502.79        393.92        75.64 o                         
 -14   0  20        541.15        622.21       244.96 o                         
 -12   0  20       1179.14       1357.27       194.11 o                         
 -10   0  20       2079.57       2333.10       441.98 o                         
  -8   0  20       1710.57       2010.83       336.67 o                         
  -6   0  20        447.75        376.61       161.29 o                         
  -4   0  20        271.72        398.53       169.69 o                         
  -2   0  20        948.00       1108.61       230.49 o                         
 -13   1  20         18.48         -1.10        31.98 o                         
 -11   1  20         44.30          2.09        48.94 o                         
  -9   1  20         58.75         21.03        73.77 o                         
  -7   1  20          1.84        -13.15        84.39 o                         
  -5   1  20          5.74         16.31        66.28 o                         
  -3   1  20         19.58        -45.05        83.86 o                         
   1   1  20        104.31         96.95        58.40 o                         
   3   1  20          0.47          0.00        41.36 o                         
 -14   2  20        614.32        583.91        52.98 o                         
 -12   2  20       1311.41       1313.44       120.43 o                         
 -10   2  20        676.63        727.42       109.01 o                         
  -8   2  20       1114.66       1154.01       317.09 o                         
  -6   2  20       2599.44       2848.03       219.06 o                         
  -4   2  20       1739.23       1915.52       287.49 o                         
  -2   2  20       1834.04       1745.18       204.31 o                         
   0   2  20       1076.54        735.29       183.37 o                         
   2   2  20        673.12        597.72        99.62 o                         
 -13   3  20          2.03          0.50        30.12 o                         
 -11   3  20          0.89         37.85        43.88 o                         
  -9   3  20         96.80         87.66        88.01 o                         
  -7   3  20        125.09        248.32        93.48 o                         
  -5   3  20         12.25         18.53        69.53 o                         
  -3   3  20          2.45         10.56        57.00 o                         
  -1   3  20         66.44         47.45        95.82 o                         
   1   3  20          6.21          1.62        54.95 o                         
 -12   4  20       1934.86       1933.93       160.32 o                         
 -10   4  20       1229.19       1127.12        83.82 o                         
  -8   4  20       1121.86       1238.16       123.53 o                         
  -6   4  20       1745.91       2026.30       164.55 o                         
  -4   4  20        618.55        735.15       102.77 o                         
  -2   4  20        660.23        719.25       146.88 o                         
   0   4  20        904.26       1005.12       118.68 o                         
   2   4  20        850.97        864.44        84.93 o                         
 -11   5  20        199.02        112.02        44.44 o                         
  -9   5  20          6.33         43.87        39.12 o                         
  -7   5  20         65.78         50.37        47.94 o                         
  -5   5  20        107.70        186.91        64.88 o                         
  -3   5  20          0.95          6.70        47.32 o                         
  -1   5  20          5.04        -42.87        55.39 o                         
   1   5  20          7.90        -19.82        41.18 o                         
 -10   6  20        426.30        487.26       117.22 o                         
  -8   6  20        663.32        528.38        72.94 o                         
  -6   6  20        868.86        917.71        86.63 o                         
  -4   6  20        804.98        966.34       105.25 o                         
  -2   6  20        581.18        491.18        84.17 o                         
 -13   1  21        525.13        549.10        61.89 o                         
 -11   1  21       1781.75       1817.22       134.75 o                         
  -9   1  21       1016.59       1123.48       144.56 o                         
  -7   1  21       1471.15       1883.60       194.75 o                         
  -5   1  21        899.38       1165.61       201.94 o                         
  -3   1  21       1648.07       2074.96       334.00 o                         
 -12   2  21         27.67          4.40        31.84 o                         
 -10   2  21          1.42          9.78        43.15 o                         
  -8   2  21          0.37         62.15        81.87 o                         
  -6   2  21        139.79         31.17        82.12 o                         
  -4   2  21        331.77        395.10       116.90 o                         
   0   2  21          0.56         -0.07        52.36 o                         
 -11   3  21        955.96       1027.65        96.67 o                         
  -9   3  21        397.50        584.64       100.19 o                         
  -7   3  21       1191.70       1322.76       151.19 o                         
  -5   3  21        404.70        578.36       101.36 o                         
  -3   3  21        279.74        421.44        83.36 o                         
  -1   3  21        664.76        893.25       207.10 o                         
 -10   4  21         35.18        -24.96        34.38 o                         
  -8   4  21         30.02         35.99        47.00 o                         
  -6   4  21         12.46        107.60        62.74 o                         
  -4   4  21         67.43          5.76        47.63 o                         
  -2   4  21         11.30         14.13        76.89 o                         
  -9   5  21        590.35        459.20        61.81 o                         
  -7   5  21       1296.04       1495.31       115.80 o                         
  -5   5  21       1248.74       1488.64       116.81 o                         
  -3   5  21        684.54        772.62       146.70 o                         
 -10   0  22        832.94        729.55       163.31 o                         
  -8   0  22       1041.26       1213.83       236.07 o                         
  -6   0  22        932.95       1068.63       223.18 o                         
 -11   1  22         49.53         33.44        21.79 o                         
  -9   1  22         14.59          3.33        77.11 o                         
  -7   1  22         12.89        -27.73        75.58 o                         
  -5   1  22          6.98         39.10       117.71 o                         
 -10   2  22        543.27        364.76        89.99 o                         
  -8   2  22        873.11       1160.51       167.10 o                         
  -6   2  22       1123.22       1419.72       185.23 o                         
  -2   2  22        627.31        359.60       103.28 o                         
  -9   3  22        104.13        108.39        53.62 o                         
  -7   3  22          1.84        -21.51        47.52 o                         
  -5   3  22         94.82         56.20        86.63 o                         
  -8   4  22        565.29        560.89        91.26 o                         
  -6   4  22        349.45        405.35        81.53 o                         
  -4   4  22        277.63        230.80        85.00 o                         
  -7   1  23       2125.13       2163.27       309.83 o                         
                                                                                
